# Supplementary material for: Germ granule compartments coordinate specialized small RNA production
Source: Nat Commun. 2024 Jul 10;15:5799. doi: 10.1038/s41467-024-50027-3 (PMC11236994; doi:10.1038/s41467-024-50027-3)
Supplement: Supplementary file 4 — Supplementary Data 1 [file 41467_2024_50027_MOESM4_ESM.xlsx]

## Sheet: SHG479_EGO-1.final
Summary table of putative preys identified from EGO-1 Immunoprecipitation Mass Spectrometry (IP-MS) datasets with detailed information
Number of interacting preys: 202
Top 5% wd score threshold: 10
Top 10% wd score threshold: 20
Number of baits: 49 baits
Bait name: EGO-1
MS type: HCD-FTMS
Database-searching software: pFind 3.1 (http://pfind.ict.ac.cn/)
WD score: A scoring metrix for identifying high-confidence candidate interacting proteins (HCIPs) http://besra.hms.harvard.edu/ipmsmsdbs/cgi-bin/tutorial.cgi; Revised
This is a summary table in which the rows are the unique proteins (preys) identified from all IP-MS/MS experiments and the columns represent the statistics of this bait used for IPMS experimens.
Prey: NCBI Entrez gene ID.
WB_ID: Wormbase gene ID.
Tx_ID: stable transcript ID following the principles of parsimony to minimize confusion due to isoforms.
UP_ID: UniPort ID.
Freq(obs): the observed frequency of specific interacting protein across all baits.
Spec_rep1: the spectral count for specific interacting protein from particular bait's IP-MS/MS experiment(technical replicate 1).
Peptide_rep1: the peptide count for specific interacting protein from particular bait's IP-MS/MS experiment (technical replicate 1).
Coverage_rep1: the coverage for specific interacting protein from particular bait's IP-MS/MS experiment (technical replicate 1).
Spec_sum_rep1: the Total Spectral Count (TSC) for particular bait's IP-MS/MS experiment (technical replicate 1).
Norm_spec_rep1: the normalized spectral count (Spec_rep1/Spec_sum_rep1*5,000) for specific interacting protein from particular bait's IP-MS/MS experiment (technical replicate 1).
Pep_seq1_rep1: the amino acid sequence of the first peptide identified from particular bait's IP-MS/MS experiment (technical replicate 1).
Pep_seq2_rep1: the amino acid sequence of the second peptide identified from particular bait's IP-MS/MS experiment (technical replicate 1).
Spec_rep2: the spectral count for specific interacting protein from particular bait's IP-MS/MS experiment (technical replicate 2).
Peptide_rep2: the peptide count for specific interacting protein from particular bait's IP-MS/MS experiment (technical replicate 2).
Coverage_rep2: the coverage for specific interacting protein from particular bait's IP-MS/MS experiment (technical replicate 2).
Spec_sum_rep2: the Total Spectral Count (TSC) for particular bait's IP-MS/MS experiment(technical replicate 2).
Norm_spec_rep2: the normalized spectral count (Spec_rep2/Spec_sum_rep2*5,000) for specific interacting protein from particular bait's IP-MS/MS experiment (technical replicate 2).
Pep_seq1_rep2: the amino acid sequence of the first peptide identified from particular bait's IP-MS/MS experiment (technical replicate 2).
Pep_seq2_rep2: the amino acid sequence of the second peptide identified from particular bait's IP-MS/MS experiment (technical replicate 2).
Avg_norm_spec: the average of normalized spectral count for specific interacting protein from particular bait's IP-MS/MS experiment (all technical replicates).
Functional descriptions: the last four columns are gene functional descriptions downloaded from ftp://ftp.wormbase.org/pub/wormbase/species/c_elegans/annotation/geneIDs/.
Prey	WB_ID	Tx_ID	UP_ID	Freq(obs)	WD_score	Spec_rep1	Peptide_rep1	Coverage_rep1	Spec_sum_rep1	Norm_spec_rep1	Pep_seq1_rep1	Pep_seq2_rep1	Spec_rep2	Peptide_rep2	Coverage_rep2	Spec_sum_rep2	Norm_spec_rep2	Pep_seq1_rep2	Pep_seq2_rep2	Avg_norm_spec	Functional_descriptions
172524	WBGene00001214	F26A3.3	G5EBQ3	1	4810.04	550	181	0.54	13239	207.72	NLKGDEYTFSDGVGMMSYR	MGGANPLYTMLDDHR	569	189	0.539	14681	193.788	ASFKEDEIDDLMREFYVK	LDSVGQISNSHLHNSDQYGLNAR	200.754	WBGene00001214	ego-1	F26A3.3	Concise description: ego-1 encodes a homolog of RNA-directed RNA polymerase; ego-1 is essential for several aspects of germline development such as proliferation, heterochromatin assembly on unpaired DNA during meiosis, and gametogenesis; ego-1 is also required for RNAi in the germ line; EGO-1 is detected in nuclear extracts. Provisional description: Severe ego-1 mutants have multiple germ-line d…
172444	WBGene00009052	F22D6.6	Q19731	1	3948.18	379	107	0.632	13239	143.138	LTNHITDSALTFREPFELTQK	HVLMVSDVSYMDESK	374	104	0.635	14681	127.376	LTNHITDSALTFREPFELTQK	HVLMVSDVSYMDESK	135.257	WBGene00009052	ekl-1	F22D6.6	Concise description: none available Provisional description: none available Detailed description: none available
177707	WBGene00007762	C27B7.5	C27B7.5	1	1140.41	30	10	0.321	13239	11.3302	GGFGGGEGFSDFGSVSGLGGR	TQNSGAFGALTDQPR	33	11	0.36	14681	11.239	GGFGGGEGFSDFGSVSGLGGR	TQNSGAFGALTDQPR	11.2846	WBGene00007762	C27B7.5	C27B7.5	Concise description: none available Provisional description: none available Detailed description: none available
172546	WBGene00008400	D2005.5	Q93413	4	717.462	503	157	0.581	13239	189.969	QGAVQQTSQEQQLTLDKFNNGR	QSSIDELNEHVGKPDDSVELCLPAKENILR	509	161	0.575	14681	173.353	QGAVQQTSQEQQLTLDKFNNGR	LNESHSETVEYSTFIKDHDTLK	181.661	WBGene00008400	drh-3	D2005.5	Concise description: drh-3 encodes a DEAH/D-box helicase; drh-3 is required for germline RNAi and for production of several types of endogenous small RNA molecules; in addition, drh-3 plays an essential role in germ cell proliferation, gamete formation, and chromosome segregation; drh-3 is also involved in resistance to X-ray irradiation and genetic studies suggest that drh-3 may also control exp…
13189011	WBGene00184990	C14B1.12	C14B1.12	1	556.187	7	2	0.13	13239	2.6437	VREPPAQEK	HQVPSDMAFFQK	8	2	0.13	14681	2.72461	HQVPSDMAFFQK	VREPPAQEK	2.68416	WBGene00184990	C14B1.12	C14B1.12	Concise description: none available Provisional description: none available Detailed description: none available
184716	WBGene00008968	F20C5.3	F20C5.3	1	457.252	6	4	0.252	13239	2.26603	SYGSDDLYEETQPFVK	TIYDENGNCVSAR	4	2	0.166	14681	1.36231	SYGSDDLYEETQPFVK	KLNDLLRPF	1.81417	WBGene00008968	F20C5.3	F20C5.3a	Concise description: none available Provisional description: none available Detailed description: none available
174743	WBGene00006915	VW02B12L.1	G5EGP4	6	65.168	17	9	0.081	13239	6.42042	AVLEHVTSLLDPHSKR	KINFVEDEITK	19	6	0.079	14681	6.47095	KINFVEDEITKDLVPIPDYDEHIPAPQPK	AVLEHVTSLLDPHSKR	6.44569	WBGene00006915	vha-6	VW02B12L.1	Concise description: vha-6 encodes an ortholog of subunit a of the membrane-bound (V0) domain of vacuolar proton-translocating ATPase (V-ATPase); VHA-6 is orthologous to human ATP6N1A (OMIM:192130), ATP6V0A2, ATP6V0A4 (OMIM:605239, mutated in distal renal tubular acidosis), and TCIRG1 (OMIM:604592, mutated in osteopetrosis); VHA-6 is expressed in germline (P2 through Z3 cells until the comma stag…
187585	WBGene00002057	R04E5.10	Q86DC6	4	48.306	4	2	0.043	13239	1.51069	VAHNPVLSR	KLEPEITTAIR	1	1	0.024	14681	0.340576	KLEPEITTAIR	NA	0.925633	WBGene00002057	ifd-1	R04E5.10a	Concise description: ifd-1 encodes two isoforms of a nonessential intermediate filament protein; IFD-1 is predicted to function as a structural component of the cytoskeleton; IFD-1 has no obvious function in RNAi assays. Provisional description: Based on sequence similarity, the C. elegans intermediate filament protein family is comprised of five distinct subfamilies, A, B, C, D, and E. IFD-1 and…
181329	WBGene00006584	F42E11.4	Q20334	9	41.4968	29	11	0.172	13239	10.9525	TVALPNVDSIDDHAK	GKFVKPSLK	26	10	0.164	14681	8.85498	TVALPNVDSIDDHAK	GKFVKPSLKK	9.90374	WBGene00006584	tni-1	F42E11.4	Concise description: tni-1 encodes a member of the troponin family that affects body morphology, locomotion, egg laying, and epithelial morphogenesis in a large-scale RNAi analysis. Provisional description: tni-1 encodes a member of the troponin family that affects body morphology, locomotion, egg laying, and epithelial morphogenesis in a large-scale RNAi analysis. Detailed description: none avai…
172523	WBGene00004508	F26A3.8	G5ECM1	1	38.7692								26	11	0.058	14681	8.85498	IFEAVDIPELHHM	KNCQAVDFTK	4.42749	WBGene00004508	rrf-1	F26A3.8a	Concise description: rrf-1 encodes an RNA-directed RNA polymerase (RdRP) homolog required for somatic (but not germline) RNAi; RRF-1 is also required for 'transitive interference'. Provisional description: RRF-1 is paralogous to three other RdRP homologs: RRF-2, RRF-3 (required for somatic RNAi), and EGO-1 (required for germline development); RRF-1 is homologous to tomato RNA-directed RNA polymer…
179328	WBGene00010593	K06A4.3	Q21253	6	38.2699	8	3	0.099	13239	3.02138	TVEIDDSLGGIPTQHR	GGTSLDPALAEIGKK	5	2	0.065	14681	1.70288	TVEIDDSLGGIPTQHR	GGTSLDPALAEIGKK	2.36213	WBGene00010593	gsnl-1	K06A4.3	Concise description: gsnl-1 encodes one of three C. elegans gelsolin-related proteins; GSNL-1 contains four gelsolin-like (G) domains; GSNL-1 is predicted to function in vivo as an actin regulatory protein and in vitro, demonstrates actin filament severing activity; GSNL-1 also exhibits calcium-dependent capping of the barbed ends of actin filaments and stays bound to the side of actin filaments;…
175631	WBGene00007169	B0393.4	B0393.4	5	32.1067	3	2	0.024	13239	1.13302	NAIDGNIDGIR	NSTPQVPK	2	1	0.014	14681	0.681153	NAIDGNIDGIR	NA	0.907087	WBGene00007169	B0393.4	B0393.4	Concise description: none available Provisional description: none available Detailed description: none available
179676	WBGene00003515	K12F2.1	P12844	35	30.7237	502	166	0.53	13239	189.591	EKEEDSLNHETAISSLR	KLNEDLQSEEDKVNHLEK	506	167	0.546	14681	172.332	KLNEDLQSEEDKVNHLEK	FDSEGLNKLEEIEAAKK	180.962	WBGene00003515	myo-3	K12F2.1	Concise description: myo-3 encodes MHC A, the minor isoform of MHC (myosin heavy chain) that is essential for thick filament formation, and for viability, movement, and embryonic elongation; expressed in body muscle, the somatic sheath cell covering the hermaphrodite gonad, and also expressed in enteric muscle, vulval muscles of the hermaphrodite and the diagonal muscles of the male tail. Provisi…
181340	WBGene00009259	F29G6.3	Q6A2D2	11	30.5191	25	12	0.172	13239	9.4418	HQDVVVEQTQFQK	GVIVGNVVGHDAVIQR	25	13	0.205	14681	8.51441	HQDVVVEQTQFQK	GVIVGNVVGHDAVIQR	8.9781	WBGene00009259	hpo-34	F29G6.3a	Concise description: none available Provisional description: none available Detailed description: none available
179534	WBGene00000064	T04C12.5	P10984	35	28.9807	1160	316	0.928	13239	438.1	KDLYANTVLSGGTTMYPGIADR	HQGVMVGMGQKDSYVGDEAQSKR	1164	348	0.886	14681	396.431	KDLYANTVLSGGTTMYPGIADR	HQGVMVGMGQKDSYVGDEAQSKR	417.265	WBGene00000064	act-2	T04C12.5	Concise description: act-2 encodes an invertebrate actin that may function specifically in the pharynx. Provisional description: The act-2 gene, embedded in the 11-kb gene cluster act-123, encodes an typical invertebrate actin highly similar to ACT-1, ACT-3, and ACT-4; a single mutant allele of act-2 has been isolated on the basis of defective feeding (an Eat phenotype), as part of a double mutan…
180581	WBGene00003776	F52B10.1	Q20641	9	28.79	11	8	0.049	13239	4.15439	EADDLLDANEQLTR	KQLELENDELEELR	4	4	0.025	14681	1.36231	LNDTTQQFEDEKR	QVEELHDQIEQHKK	2.75835	WBGene00003776	nmy-1	F52B10.1	Concise description: nmy-1 encodes a class II non-muscle myosin heavy chain related to Drosophila zipper, which plays a role in several aspects of embryonic morphogenesis; in C. elegans, NMY-1 is required for embryonic elongation and establishment of normal body morphology; however, nmy-1 functions redundantly with another non-muscle myosin heavy chain gene, nmy-2, during elongation and establish…
178740	WBGene00004130	F54E2.3	Q5PY59	26	23.5906	190	72	0.185	13239	71.7577	DTLGSLGPAFEAAPKPDAQK	EKLEAVDAEPEKTAPK	178	76	0.196	14681	60.6226	IQEIEAPKPAPQEVPDLPHQPPAFVK	NEDVAEYKVEASNPAGK	66.1902	WBGene00004130	ketn-1	F54E2.3a	Concise description: ketn-1 encodes an ortholog of kettin (in D. melanogaster, SALLIMUS), an invertebrate isoform or paralog of titin; ketn-1 is transcriptionally upregulated two-fold by hypoxia, requires both HIF-1 and VHL-1 for this induction, and contains three predicted HIF-1 binding sites in its predicted 5' regulatory region; ketn-1's induction by hypoxia correlates with upregulation of oth…
172491	WBGene00006754	F07A5.7	B3WFV3	43	23.0447	689	206	0.75	13239	260.216	KLLEESQLESEDAMNVLR	LLEESQLESEDAMNVLR	740	203	0.742	14681	252.026	KLLEESQLESEDAMNVLR	FEAQANELANKVEDLNKHVNDLAQQR	256.121	WBGene00006754	unc-15	F07A5.7a	Concise description: The unc-15 gene encodes a paramyosin ortholog; UNC-15 protein physically interacts with MHC A, one isoform of myosin heavy chain (MHC) in striated muscle; UNC-15 accumulation is decreased in the absence of UNC-54 (myosin B), implying that degradation of UNC-15 is inhibited by its binding myosin B; conversely, myosin B (but not MYO-3/myosin A) fails to accumulate in unc-15 mut…
180127	WBGene00006585	T20B3.2	Q9XUN9	13	22.4544	28	10	0.246	13239	10.5748	AAEDLKQQQMLK	TIPLPDVDSINDQGQLLK	25	9	0.231	14681	8.51441	AAEDLKQQQMLK	TIPLPDVDSINDQGQLLK	9.54461	WBGene00006585	tni-3	T20B3.2	Concise description: tni-3 encodes one of the four elegans troponin I genes; tni-3 is required for coordinated movement, normal body and muscle morphology and for the proper contractions of the vulva and anus; CeTNI-3 interacts with both the body wall and pharynx troponin C; tni-3 is strongly expressed in body wall, head and vulval muscles. Provisional description: tni-3 encodes one of the four e…
171990	WBGene00006820	C09D1.1	O01761	14	22.4191	25	17	0.028	13239	9.4418	IVDGLKDVDVEEPQPVELK	TEGSLNIIRPR	33	22	0.037	14681	11.239	VKPEIVSGLIPTTVK	VTITSSELSHQGK	10.3404	WBGene00006820	unc-89	C09D1.1a	Concise description: unc-89 encodes several protein isoforms variably characterized by the presence or absence of SH3, DH, PH, immunoglobulin and myosin light chain kinase (MLCK)-like protein kinase domains; during development, unc-89 is required for proper organization of A bands in striated muscle and thus for fully normal locomotion, pharyngeal muscle contractions, and body size; unc-89 is exp…
180895	WBGene00002024	C14F11.5	H2KYS1	14	21.5837	18	10	0.211	13239	6.7981	GPNSPIHVQTEHDGR	TLDDTLMIEGR	19	8	0.224	14681	6.47095	MIPIEGAGHHSPR	HEDIRDKDNFTK	6.63453	WBGene00002024	hsp-43	C14F11.5a	Concise description: hsp-43 encodes a member of the hsp20 family. Provisional description: hsp-43 encodes a member of the hsp20 family. Detailed description: none available
186951	WBGene00019361	K03E5.2	K03E5.2	10	21.5241	11	4	0.466	13239	4.15439	TSPVPPTHQEAGLK	IAAVEVPSNEQLER	10	5	0.282	14681	3.40576	IAAVEVPSNEQLER	TSPVPPTHQEAGLK	3.78008	WBGene00019361	K03E5.2	K03E5.2a	Concise description: none available Provisional description: none available Detailed description: none available
172397	WBGene00006819	F08B6.4	Q6LD30	25	21.3704	208	66	0.754	13239	78.5558	PPTEDQVVAEEQPNATMETK	NTTFEAEGGELPYEAMK	222	74	0.709	14681	75.6079	PPTEDQVVAEEQPNATMETK	MVDSKHPEYDHEKPDQSEIPLQSGTNK	77.0819	WBGene00006819	unc-87	F08B6.4a	Concise description: unc-87 encodes, through alternative splicing, two proteins that are required to maintain the structure of myofilaments in body wall muscle cells; UNC-87 proteins resemble the C-terminal repeat region of calponin but have no obvious orthologs outside of nematodes; in vitro, UNC-87 proteins exist as monomers in solution, associate with thin (F-actin) filaments but not with mono…
180952	WBGene00018257	F41B4.1	F41B4.1	7	21.2743	2	1	0.038	13239	0.755344	EKNVEIEQGINPR	NA	5	4	0.105	14681	1.70288	EKNVEIEQGINPR	EKNVEIEQGINPR	1.22911	WBGene00018257	F41B4.1	F41B4.1	Concise description: none available Provisional description: none available Detailed description: none available
179533	WBGene00000063	T04C12.6	P0DM41	49	20.8398	1206	328	0.928	13239	455.472	KDLYANTVLSGGTTMYPGIADR	HQGVMVGMGQKDSYVGDEAQSKR	1213	364	0.886	14681	413.119	KDLYANTVLSGGTTMYPGIADR	HQGVMVGMGQKDSYVGDEAQSKR	434.296	WBGene00000063	act-1	T04C12.6	Concise description: act-1 encodes an actin isoform that is required for proper body wall muscle and pharyngeal muscle structures and the motility of animals; actins have highly similar amino acid sequences; ACT-1 is identical to ACT-3; act-1 functions redundantly with two other actin isoforms, act-2 and act-3, to control cytoplasmic microfilament function in the early embryo. Provisional descrip…
179905	WBGene00044080	D1086.10	D1086.10	11	20.4881	10	3	0.119	13239	3.77672	LEDLTNYCGQR	SDAFKEYVANR	13	5	0.124	14681	4.42749	LEDLTNYCGQR	SDAFKEYVANR	4.1021	WBGene00044080	D1086.10	D1086.10a	Concise description: none available Provisional description: none available Detailed description: none available
259839	WBGene00006789	F11C3.3	P02566	48	20.2554	1120	335	0.677	13239	422.993	KHTDAVAELTDQLDQLNK	HTDAVAELTDQLDQLNK	1070	315	0.648	14681	364.417	NYQHEAEQLQESLEEEIEGKNEILR	QLTHQLEDAEERADQAENSLSK	393.705	WBGene00006789	unc-54	F11C3.3	Concise description: unc-54 encodes a muscle myosin class II heavy chain (MHC B); UNC-54 is the major myosin heavy chain expressed in C. elegans and is required for locomotion and egg-laying; in vivo and in vitro, UNC-54 interacts with ITR-1, an IP3 receptor, and this interaction may provide a link between calcium signaling and the muscle cytoskeleton; UNC-54 is a thick filament component that is…
173973	WBGene00002054	F10C1.7	M1Z854	19	20.0204	44	20	0.304	13239	16.6176	NKELVIELDTLR	EKQEMQQLNSR	38	20	0.278	14681	12.9419	EKQEMQQLNSR	NKELVIELDTLR	14.7797	WBGene00002054	ifb-2	F10C1.7a	Concise description: ifb-2 encodes a nonessential intermediate filament protein; IFB-2 is predicted to function as a structural component of the cytoskeleton; IFB-2 has no obvious function in RNAi assays. Provisional description: Based on sequence similarity, the C. elegans intermediate filament protein family is comprised of five distinct subfamilies, A, B, C, D, and E. IFB-2, along with IFB-1, …
177482	WBGene00000942	ZC477.9	V6CK82	18	19.7142	54	19	0.231	13239	20.3943	DISPVLHDVTNDVNLR	SHVDDAIDTGEFVR	53	21	0.235	14681	18.0505	LTDHSQSMTTTAR	DISPVLHDVTNDVNLR	19.2224	WBGene00000942	deb-1	ZC477.9a	Concise description: The deb-1 gene encodes a vinculin ortholog highly conserved amongst metazoans including Drosophila, chick, and humans (OMIM:193065); DEB-1 is a muscle attachment protein found in dense bodies, and is required for attaching actin thin filaments to the basal sarcolemma; DEB-1 requires PAT-4/integrin-linked kinase for full assembly into nascent attachments. Provisional descripti…
181119	WBGene00006587	F53A9.10	Q7Z071	25	18.905	124	38	0.528	13239	46.8313	NFTVSNKGDQAANFGNLAQGAK	NKGDQAANFGNLAQGAK	109	37	0.493	14681	37.1228	NKGDQAANFGNLAQGAK	GLDPEEAASSVHPPK	41.977	WBGene00006587	tnt-2	F53A9.10a	Concise description: none available Provisional description: none available Detailed description: none available
175227	WBGene00003936	T17H7.4	H2KYY8	23	18.741	22	11	0.178	13239	8.30878	EEGRPPGPEDFPSTK	EQDGNVIGITPNYK	23	11	0.226	14681	7.83325	IGEQKPNSELNLGK	EQDGNVIGITPNYK	8.07101	WBGene00003936	pat-12	T17H7.4a	Concise description: pat-12 encodes several isoforms containing a novel hemidesmosome component that has strong homology to antigen B20 from filarial nematode onchocerca volvulus, which partly protects different hosts against infection when used for immunization; PAT-12 activity is important to maintain FO integrity and might have distinct functions apically and basally based on differential loss…
180767	WBGene00000066	M03F4.2	Q6A8K1	32	18.1689								1214	365	0.886	14681	413.46	KDLYANTVLSGGTTMYPGIADR	HQGVMVGMGQKDSYVGDEAQSKR	206.73	WBGene00000066	act-4	M03F4.2a	Concise description: act-4 encodes an actin isoform that is most similar to act-2 in amino acid sequence; an act-4 reporter gene is expressed in body wall and vulval muscles and the spermatheca. Provisional description: act-4 encodes an actin isoform that is most similar to act-2 in amino acid sequence; an act-4 reporter gene is expressed in body wall and vulval muscles and the spermatheca. Detai…
190317	WBGene00021943	Y55F3BR.6	Y55F3BR.6	9	18.1654	7	2	0.117	13239	2.6437	VINTSAEQQKQ	QEGARPIQIK	1	1	0.061	14681	0.340576	VINTSAEQQKQ	NA	1.49214	WBGene00021943	Y55F3BR.6	Y55F3BR.6	Concise description: none available Provisional description: none available Detailed description: none available
172127	WBGene00003934	F54C1.7	G5EF37	29	18.1432	112	37	0.758	13239	42.2993	AEDIEEILAEIDGSQIEEYQK	LFDKEGNGYISRPTLK	118	38	0.783	14681	40.188	VYTVANTVDKETLEKELR	LFDKEGNGYISRPTLK	41.2437	WBGene00003934	pat-10	F54C1.7	Concise description: pat-10 encodes body wall muscle troponin C, the calcium-binding component of the troponin complex of actin thin filaments; PAT-10 is essential for muscle contraction and thus for completion of embryonic morphogenesis and elongation; by homology, PAT-10 likely functions to regulate body wall muscle contraction in response to changes in intracellular calcium; PAT-10 is expresse…
24104769	WBGene00001572	M03A8.4	G4SI07	15	17.9732	29	9	0.352	13239	10.9525	TEETTEEQFAPHAPYK	SDPFPATTRPASGLGGDGGNPFGGSQSNLGPK	21	9	0.267	14681	7.1521	GGDDIDQLTQQLVSGMHSGK	TEETTEEQFAPHAPYK	9.0523	WBGene00001572	gei-15	M03A8.4	Concise description: none available Provisional description: none available Detailed description: none available
179709	WBGene00000228	W04D2.1	Q23158	18	17.8167	43	26	0.257	13239	16.2399	MLDAEDVSRHPDEK	GRLEDAIQQLR	52	25	0.285	14681	17.71	MLDAEDVSRHPDEK	GRLEDAIQQLR	16.9749	WBGene00000228	atn-1	W04D2.1a	Concise description: atn-1 encodes an alpha-actinin homolog. Provisional description: atn-1 encodes an alpha-actinin homolog. Detailed description: none available
187645	WBGene00001784	R07B1.4	Q09607	47	17.6607	381	107	0.824	13239	143.893	LDMIAEVIQEFMSSSGMGK	LDMIAEVIQEFMSSSGMGK	405	115	0.824	14681	137.933	LDMIAEVIQEFMSSSGMGK	LDMIAEVIQEFMSSSGMGK	140.913	WBGene00001784	gst-36	R07B1.4	Concise description: none available Provisional description: none available Detailed description: none available
173058	WBGene00006876	ZK1151.1	G5EFM4	28	17.4006	49	20	0.159	13239	18.5059	LGQYSDGIVGIHGPGIK	INEGHHPDVDAIEDEVQK	139	67	0.235	14681	47.3401	LGQYSDGIVGIHGPGIK	STSQVHSVELEPHAEFVGIDR	32.923	WBGene00006876	vab-10	ZK1151.1a	Concise description: vab-10 encodes, by alternative splicing, two spectraplakins (VAB-10A and VAB-10B) that are jointly required for mechanical resilience of the epidermis under strain by the contraction of actin microfilaments mechanically linked to fibrous organelles (FOs); VAB-10A/B are, accordingly, required for elongation during embryonic morphogenesis; VAB-10A has C-terminal plectin repeats…
177369	WBGene00004112	C46G7.4	V6CKH6	19	17.3894	46	18	0.225	13239	17.3729	TIPVQSAGHFSEVSK	LLNSGYNTNQVDYVLGHK	48	20	0.251	14681	16.3477	LLNSGYNTNQVDYVLGHK	EAAVEQFQQQIGETPNDLPAQEK	16.8603	WBGene00004112	pqn-22	C46G7.4a	Concise description: The protein product of this gene is predicted to contain a glutamine/asparagine (Q/N)-rich ('prion') domain, by the algorithm of Michelitsch and Weissman (as of the WS77 release of WormBase, i.e., in wormpep77). Provisional description: Proteins bearing such domains can sometimes stably exist in at least two distinct physical states, each associated with a different phenotype…
177736	WBGene00006438	C01F6.6	I2HAI6	7	17.0304	3	2	0.058	13239	1.13302	GQFVGTVDPDSPAER	VHIPSDVTPPR	1	1	0.034	14681	0.340576	GQFVGTVDPDSPAER	NA	0.736798	WBGene00006438	nrfl-1	C01F6.6a	Concise description: tag-60 encodes, by alternative splicing, five isoforms of an ortholog of Drosophila SIP1 that maintains epithelial integrity via regulation of Moesin activity, and of the human SLC9A3R1 (OMIM:604990), SLC9A3R2 (OMIM:606553), PDZK1 (OMIM:603831), and PDZD3(OMIM:607146) proteins that regulate plasma membrane exchanger activity; in C. elegans, tag-60 is required for normally sho…
180914	WBGene00003495	T22E5.5	Q27371	34	16.5562	160	41	0.467	13239	60.4275	YLFENPEEEKQASLVR	GLDPEEAASSVHPPK	142	43	0.469	14681	48.3618	NLEPPKYVEQVKVEGAR	YLFENPEEEKQASLVR	54.3946	WBGene00003495	mup-2	T22E5.5	Concise description: mup-2 encodes the muscle contractile protein troponin T ( TnT ) homologous to vertebrate and invertebrate TnT and contains an invertebrate- specific COOH -terminal tail; mup-2 affects embryonic body wall muscle cell contraction, sarcomere organization, cell positioning, regulated muscle contraction in larval and adult body wall muscle, epidermal morphogenesis, and is required…
181178	WBGene00007516	C11E4.1	Q93204	9	16.2409	4	3	0.166	13239	1.51069	LDTNGDNQHPIYEFVK	QGEYTDLSQYR	5	2	0.126	14681	1.70288	ESCPQTVDKIGK	LDTNGDNQHPIYEFVK	1.60678	WBGene00007516	gpx-5	C11E4.1	Concise description: none available Provisional description: none available Detailed description: none available
179190	WBGene00019064	F58G4.1	Q21000	24	16.0792	59	21	0.074	13239	22.2826	LQEKEEEFENTRK	IVQTNPVLEAFGNAK	62	24	0.075	14681	21.1157	LQEKEEEFENTRK	LVLNQLTCNGVLEGIR	21.6991	WBGene00019064	myo-5	F58G4.1	Concise description: none available Provisional description: none available Detailed description: none available
176793	WBGene00000067	T25C8.2	O45815	47	15.9833	654	180	0.824	13239	246.998	HQGVMVGMGQKDSYVGDEAQSKR	APEEHPVLLTEAPLNPK	655	191	0.819	14681	223.077	HQGVMVGMGQKDSYVGDEAQSKR	TTGIVLDTGDGVTHTVPIYEGYALPHAIQR	235.037	WBGene00000067	act-5	T25C8.2	Concise description: an ortholog of human cytoplasmic actin; and is expressed only in microvillous intestinal cells and excretory cell. Provisional description: an ortholog of human cytoplasmic actin; and is expressed only in microvillous intestinal cells and excretory cell. Detailed description: none available
180980	WBGene00016913	C54D1.5	Q18823	20	15.2631	17	12	0.094	13239	6.42042	EVLNLEEIRDNLPTK	MNTFGDEVFKDPQVLR	19	9	0.071	14681	6.47095	EVLNLEEIRDNLPTK	MNTFGDEVFKDPQVLR	6.44569	WBGene00016913	lam-2	C54D1.5	Concise description: lam-2 encodes a laminin gamma subunit; lam-2 activity is required for embryonic development and for regulation of muscle arm extension; loss of lam-2 function via large-scale RNAi screens results in embryonic, larval, and adult lethality, sterility, body morphology defects, and abnormal locomotion. Provisional description: lam-2 encodes a laminin gamma subunit; lam-2 activity…
179069	WBGene00020808	T25F10.6	H2L0M6	37	14.793	263	71	0.744	13239	99.3277	SQGMIPYQMGVNFLESQAGK	EADHANQTGMTAFGTPR	249	73	0.764	14681	84.8035	QVYTPFTDDTHEDLPADIAR	QVYTPFTDDTHEDLPADIAR	92.0656	WBGene00020808	T25F10.6	T25F10.6a	Concise description: none available Provisional description: none available Detailed description: none available
177956	WBGene00001328	K08C7.3	G5EEV6	23	14.4279	23	13	0.048	13239	8.68646	AVPTADYVAAEIEYGRPK	FTHTHDVEQTGK	14	8	0.028	14681	4.76807	FTHTHDVEQTGK	AVPTADYVAAEIEYGRPK	6.72727	WBGene00001328	epi-1	K08C7.3a	Concise description: epi-1 encodes one of two C. elegans laminin alpha chains; epi-1 affects oogenesis due to its affect on gonad development, and also affects cell migrations, axon extension and GABAergic defasciculation, morphology of the VD and DD motor neurons, body morphology, locomotion, gonad sheath epithelialization, body muscle structure, and germ cell proliferation. Provisional descript…
177295	WBGene00006586	W03F8.1	O44572	18	14.3423	25	9	0.273	13239	9.4418	AAEDLKQQQMLK	VVDKNEFALDEEDTEKKEK	26	9	0.335	14681	8.85498	VVDKNEFALDEEDTEKKEK	AAEDLKQQQMLK	9.14839	WBGene00006586	tni-4	W03F8.1	Concise description: tni-4 encodes one of the four elegans troponin I proteins; tni-4 is required for the normal development of the pharynx during embryonic development; TNI-4 interacts only with the pharyngeal troponin C; tni-4 is expressed exclusively in the pharyngeal muscles. Provisional description: tni-4 encodes one of the four elegans troponin I proteins; tni-4 is required for the normal d…
180771	WBGene00022500	ZC8.4	H2L0I2	17	13.7361	15	10	0.046	13239	5.66508	TDLDNAHTDIR	TTETHTTINQK	15	7	0.034	14681	5.10864	TDLDNAHTDIR	KQQLENELLNVR	5.38686	WBGene00022500	lfi-1	ZC8.4a	Concise description: lfi-1 encodes, by alternative splicing, at least four isoforms of a large coiled-coil protein paralogous to F35D11.11, and possibly orthologous to rootletin (the structural protein comprising ciliary rootlets); LFI-1 is also homologous to the Parascaris univalens Mitotic Antigen, PUMA1; LFI-1 was initially identified in yeast two-hybrid screens for proteins that interact with…
175384	WBGene00002915	H19M22.2	Q9UB29	19	13.6134	30	15	0.051	13239	11.3302	EAAHQSSSYLQTGGTLSR	GTTGYGSDNNAYDTVR	25	15	0.045	14681	8.51441	KLQQSLTELTER	AAQDAQVGGTDTYAK	9.9223	WBGene00002915	let-805	H19M22.2a	Concise description: let-805 encodes myotactin, a novel single-transmembrane protein containing extracellular fibronectin repeats; genetic analyses indicate that LET-805 is essential for proper association between hypodermal fibrous organelles and the contractile apparatus of muscle cells; LET-805 is expressed in hypodermal cells and in the pharynx and localizes to basolateral membranes. Provisio…
181698	WBGene00003485	W10G6.3	O02365	32	12.3903	91	33	0.434	13239	34.3682	TSAINEEADTETMR	SYEAALNDKDAQIR	73	30	0.456	14681	24.8621	TSAINEEADTETMR	GNVAIKETSPEGK	29.6151	WBGene00003485	mua-6	W10G6.3	Concise description: mua-6 encodes an essential intermediate filament protein (MUA-6/IFA-2) that is coexpressed with the essential IF protein IFB-1; MUA-6 is required for hypodermal integrity and for lasting attachment of muscles to the body wall; MUA-6 is also required for normal positioning of excretory canals and muscles; MUA-6 forms heteropolymeric intermediate filaments in vitro with an equi…
177292	WBGene00002247	W03F8.5	V6CIX7	20	12.1577	10	6	0.039	13239	3.77672	QKEAEEVLSIVR	EISLTPDQITDLTGK	14	8	0.054	14681	4.76807	EISLTPDQITDLTGK	QKEAEEVLSIVR	4.2724	WBGene00002247	lam-1	W03F8.5	Concise description: lam-1 encodes a laminin beta that affects degenerin-induced cell death and is required redundantly with lam-2 for morphogenesis. Provisional description: lam-1 encodes a laminin beta that affects degenerin-induced cell death and is required redundantly with lam-2 for morphogenesis. Detailed description: none available
172471	WBGene00002348	R06C7.10	P02567	36	11.7068	123	49	0.213	13239	46.4537	KVDDIQKEIDATTR	LASCDIEHYLLEK	114	46	0.197	14681	38.8257	ASCDIEHYLLEK	LASCDIEHYLLEK	42.6397	WBGene00002348	myo-1	R06C7.10	Concise description: none available Provisional description: none available Detailed description: none available
181639	WBGene00006541	H13N06.6	A0A0K3ATC0	13	11.2789	3	2	0.05	13239	1.13302	ITSDLQQDFQLLR	VVIVNSNSPDPIPNVETTYK	7	3	0.081	14681	2.38403	ITSDLQQDFQLLR	VIEGPTDQPNIEEEPAALEK	1.75852	WBGene00006541	tbh-1	H13N06.6a	Concise description: tbh-1 encodes a putative dopamine beta-hydroxylate orthologous to human DBH (OMIM:609312, mutated in dopamine beta-hydroxylase deficiency). Provisional description: tbh-1 encodes a putative dopamine beta-hydroxylate orthologous to human DBH (OMIM:609312, mutated in dopamine beta-hydroxylase deficiency). Detailed description: none available
184918	WBGene00017771	F25B4.8	F25B4.8	31	11.0906	69	21	0.713	13239	26.0594	SNPDAVAIMPHCIDGK	SEVQHFGSCHCGAVK	69	21	0.713	14681	23.4998	SEVQHFGSCHCGAVK	SNPDAVAIMPHCIDGK	24.7796	WBGene00017771	F25B4.8	F25B4.8a	Concise description: none available Provisional description: none available Detailed description: none available
181124	WBGene00006764	ZK721.2	Q9GYF1	33	10.9835	78	29	0.525	13239	29.4584	KDVMEAIVNVK	TISLPNVDSIDDKGQLEK	76	29	0.521	14681	25.8838	KDVMEAIVNVK	TISLPNVDSIDDKGQLEK	27.6711	WBGene00006764	unc-27	ZK721.2	Concise description: unc-27 encodes a troponin I isoform; unc-27 is required for coordinated motility and normal muscle morphology; structural analyses indicate that unc-27 is required for proper sarcomeric organization; unc-27/troponin I interacts with the body wall and pharynx types of troponin C; expression studies show that unc-27 is expressed in body wall, vulval and anal muscles. Provisiona…
181404	WBGene00003514	T18D3.4	P12845	33	10.9629	87	40	0.188	13239	32.8575	KVTLEDQIVQTNPVLEAFGNAK	VKDLHDQLADEKDAR	98	43	0.208	14681	33.3765	VKDLHDQLADEKDAR	KVTLEDQIVQTNPVLEAFGNAK	33.117	WBGene00003514	myo-2	T18D3.4	Concise description: myo-2 encodes a muscle-type specific myosin heavy chain isoform; myo-2 is expressed in pharyngeal muscle. Provisional description: myo-2 encodes a muscle-type specific myosin heavy chain isoform; myo-2 is expressed in pharyngeal muscle. Detailed description: none available
180279	WBGene00012812	Y43F8B.1	Y43F8B.1	21	10.9267	27	8	0.335	13239	10.1971	RVPAEIQLPQVGK	DGHSPLVVK	22	9	0.365	14681	7.49268	MLAHQQAPFVNTADFNR	TIVAQPASYHK	8.84489	WBGene00012812	Y43F8B.1	Y43F8B.1a	Concise description: none available Provisional description: none available Detailed description: none available
180765	WBGene00002052	K05B2.3	P90900	21	10.1952	22	13	0.195	13239	8.30878	SYEQSLNDKDTSINK	SEYDHVSNTTR	28	15	0.261	14681	9.53614	MIDSLHHAR	SYEQSLNDKDTSINK	8.92246	WBGene00002052	ifa-4	K05B2.3	Concise description: IFA-4 encodes a nonessential intermediate filament protein that is coexpressed with the essential IF protein IFB-1; IFA-4 binds IFB-1 in blot overlay assays; ifa-4 is expressed in larvae in the pharyngeal-intestinal valve, the rectum, some neurons of the tail, the excretory cell, and the intestine of dauer (but not nondauer) larvae; IFA-4 has no function in RNAi assays. Provi…
176240	WBGene00003929	F54F2.1	P34446	12	9.6966	3	3	0.028	13239	1.13302	IEGANIGHGNIK	FNLDDHSPEPR	4	3	0.028	14681	1.36231	IEGANIGHGNIK	TRDHPSSIEQR	1.24767	WBGene00003929	pat-2	F54F2.1	Concise description: pat-2 encodes an alpha integrin subunit; during embryogenesis, pat-2 is essential for body wall muscle assembly and function and hence, proper elongation and hatching. Provisional description: pat-2 encodes an alpha integrin subunit; during embryogenesis, pat-2 is essential for body wall muscle assembly and function and hence, proper elongation and hatching. Detailed descript…
177701	WBGene00001132	T11B7.4	G5EEF6	15	9.6566	9	3	0.048	13239	3.39905	SSPTAAQPVHIQDSPR	GTGHLTTTTTTQQNGGR	6	4	0.06	14681	2.04346	SSPTAAQPVHIQDSPR	GTGHLTTTTTTQQNGGR	2.72126	WBGene00001132	alp-1	T11B7.4a	Concise description: alp-1 encodes the C. elegans ortholog of the ALP (alpha-actininassociated LIM protein)-Enigma family of proteins that are found at sites of actin filament anchorage, such as the muscle Z disk; in C. elegans, alp-1 is required for maintenance of actin filament organization and for stabilizing muscle contraction; ALP-1 co-localizes with alpha-actinin at body wall muscle dense b…
180651	WBGene00015954	C18B2.3	C18B2.3	16	9.5948	11	4	0.258	13239	4.15439	MELLTSPSFHHISPLTR	SLAASALTTTPPFHSVGVQR	8	3	0.157	14681	2.72461	MELLTSPSFHHISPLTR	SLAASALTTTPPFHSVGVQR	3.4395	WBGene00015954	C18B2.3	C18B2.3	Concise description: none available Provisional description: none available Detailed description: none available
173976	WBGene00002053	F10C1.2	Q19289	43	9.4187	172	61	0.633	13239	64.9596	VGLTQMVEQAVK	LGDLENKNSLLEK	159	62	0.606	14681	54.1516	VGLTQMVEQAVK	LGDLENKNSLLEK	59.5556	WBGene00002053	ifb-1	F10C1.2a	Concise description: ifb-1 (also known as vab-21) encodes two isoforms of an essential intermediate filament protein that is coexpressed with the essential IF proteins IFA-1, IFA-2, and IFA-3, along with IFA-4; IFB-1 is required for embryonic development and epidermal morphogenesis; IFB-1 forms heteropolymeric intermediate filaments in vitro with an equimolar mixture of IFA-1, IFA-2, or IFA-3, an…
3564957	WBGene00019017	F57F4.4	F57F4.4	14	9.3705	3	2	0.015	13239	1.13302	CIDPTVVPPVYPVK	STSVPSLQTGAEQLCDGK	7	4	0.023	14681	2.38403	STSVPSLQTGAEQLCDGK	CIDPTVVPPVYPVK	1.75852	WBGene00019017	F57F4.4	F57F4.4	Concise description: none available Provisional description: none available Detailed description: none available
181316	WBGene00002050	F38B2.1	P90901	32	8.8551	65	25	0.405	13239	24.5487	GNVSIHEASPDGK	QIQELNYQLEDDQR	60	24	0.382	14681	20.4346	THAITQETDTETMR	GNVSIHEASPDGK	22.4916	WBGene00002050	ifa-1	F38B2.1a	Concise description: IFA-1 encodes an essential intermediate filament protein that is coexpressed with the essential IF protein IFB-1; IFA-1 is required for survival past the L1 larva stage, and a normal intestine; IFA-1 forms heteropolymeric intermediate filaments in vitro with an equimolar mixture of IFB-1; IFA-1 is predicted to function as a structural component of the cytoskeleton, and is req…
175508	WBGene00014207	ZK1058.9	ZK1058.9	13	8.7887	3	2	0.143	13239	1.13302	EISAVNNVNDGNLHR	TPLATVTAPYHTNIHYR	5	2	0.112	14681	1.70288	EISAVNNVNDGNLHR	ENTPVDNEKR	1.41795	WBGene00014207	ZK1058.9	ZK1058.9a	Concise description: none available Provisional description: none available Detailed description: none available
180430	WBGene00002058	F25E2.4	Q19782	4	8.7535	8	4	0.124	13239	3.02138	LSVELDKLVENQINLR	SKHSSSSQELLK								1.51069	WBGene00002058	ifd-2	F25E2.4	Concise description: ifd-2 encodes a nonessential intermediate filament protein; IFD-2 is predicted to function as a structural component of the cytoskeleton; IFD-2 has no obvious function in RNAi assays. Provisional description: Based on sequence similarity, the C. elegans intermediate filament protein family is comprised of five distinct subfamilies, A, B, C, D, and E. IFD-2 and IFD-1 constitut…
181775	WBGene00003370	C36E6.5	P19626	47	8.6154	193	57	0.806	13239	72.8907	RGEPLDEDEVKAMYK	RGEPLDEDEVKAMYK	187	55	0.688	14681	63.6878	TIQEFKEAFGIMDQNKDGIIDK	RGEPLDEDEVKAMYK	68.2892	WBGene00003370	mlc-2	C36E6.5	Concise description: mlc-2 encodes, along with mlc-1 and mlc-4, one of three C. elegans regulatory myosin light chains; MLC-2 is predicted to function as a regulator of myosin ATPase activity, and genetic studies indicate that MLC-2 is nearly essential in hermaphrodites for normal pharyngeal muscle function, but redundant with MLC-1, with which it is nearly identical, for proper bodywall muscle d…
173319	WBGene00002978	Y105E8B.1	K8FDX2	47	8.4852	178	45	0.578	13239	67.2256	AEAGENKIVELEEELR	AEAGENKIVELEEELRVVGNNLK	184	50	0.688	14681	62.666	AEAGENKIVELEEELRVVGNNLK	IVELEEELRVVGNNLK	64.9458	WBGene00002978	lev-11	Y105E8B.1a	Concise description: lev-11 encodes tropomyosin, an actin-binding contractile structural protein orthologous to human TROPOMYOSIN 1 (TPM1; OMIM:191010), which when mutated leads to familial hypertrophic cardiomyopathy; LEV-11 is required for embryonic development, normal body morphology, and locomotion; expressed as multiple tissue-specific isoforms generated by alternative mRNA splicing and prom…
171736	WBGene00006771	Y71G12B.11	G5EGK1	19	8.4183	13	6	0.025	13239	4.90974	QVTSALDSLLEHAK	MVVHQGPSEDLTR	9	4	0.019	14681	3.06519	QVTSALDSLLEHAK	MVVHQGPSEDLTR	3.98746	WBGene00006771	tln-1	not known	Concise description: none available Provisional description: none available Detailed description: none available
174538	WBGene00014262	ZK1321.4	ZK1321.4	17	8.3745	6	2	0.07	13239	2.26603	HNDKVDQINGR	QQADGLIIDRVEAESLSDK	12	6	0.163	14681	4.08692	HNDKVDQINGR	QQADGLIIDRVEAESLSDK	3.17647	WBGene00014262	ZK1321.4	ZK1321.4a	Concise description: none available Provisional description: none available Detailed description: none available
174709	WBGene00011522	T06D8.1	G5ECB3	19	8.1673	5	3	0.011	13239	1.88836	TIGQEVDDDSLLK	NKEFTAPFELNLK	6	3	0.011	14681	2.04346	NKEFTAPFELNLK	TIGQEVDDDSLLK	1.96591	WBGene00011522	srap-1	T06D8.1a	Concise description: none available Provisional description: none available Detailed description: none available
179077	WBGene00006803	K11C4.3	G5EG85	22	8.1286	13	9	0.046	13239	4.90974	LQSDIDKFADTIR	FLDAEDVNVDQPDEK	6	6	0.035	14681	2.04346	LQSDIDKFADTIR	VAGELEAENYHDQAK	3.4766	WBGene00006803	unc-70	K11C4.3a	Concise description: unc-70 encodes two isoforms of a beta-spectrin ortholog required for normal body curvature and shape, normal movement, and correct localization of the alpha-spectrin SPC-1; the predominant UNC-70 isoform is expressed in all embryonic cells except the intestine, at the plasma membrane at sites of intercellular contact; UNC-70 becomes largely restricted to muscles and neurons f…
175768	WBGene00003371	F09F7.2	G8JY79	48	8.1113	163	44	0.863	13239	61.5605	LSADEADELLKGVEDGEGMVK	LSADEADELLKGVEDGEGMVKYEDFIKK	190	49	0.922	14681	64.7095	LSADEADELLKGVEDGEGMVK	LSADEADELLKGVEDGEGMVKYEDFIKK	63.135	WBGene00003371	mlc-3	F09F7.2a	Concise description: mlc-3 encodes an essential myosin light chain; large-scale RNAi screens indicate that mlc-3 activity is required for both embryonic and postembryonic development, as well as for normal locomotion and egg laying. Provisional description: mlc-3 encodes an essential myosin light chain; large-scale RNAi screens indicate that mlc-3 activity is required for both embryonic and poste…
179428	WBGene00003090	Y22F5A.4	O62415	19	8.042	6	2	0.114	13239	2.26603	GFTPFGSGAFDTTSVTSIR	SATTNVNFLNSIISR	7	2	0.114	14681	2.38403	GFTPFGSGAFDTTSVTSIR	SATTNVNFLNSIISR	2.32503	WBGene00003090	lys-1	Y22F5A.4	Concise description: lys-1 encodes a putative lysozyme, whose overexpression increases resistance to infection by Serratia marcescens; lys-1(RNAi) animals have normal resistance to S. marcescens, perhaps because of genetic redundancy with the LYS-1 paralogs LYS-2 to -8 and LYS-10; in uninfected animals, LYS-1 is expressed in the intestine and in IL1/IL2 neurons, along with a few unidentified head…
181031	WBGene00016898	C53C9.2	C53C9.2	19	7.8678	8	6	0.146	13239	3.02138	IEGLELGEDILR	SEGIVPLQSGTNK	10	6	0.199	14681	3.40576	IEGLELGEDILR	SEGIVPLQSGTNK	3.21357	WBGene00016898	C53C9.2	C53C9.2	Concise description: none available Provisional description: none available Detailed description: none available
176848	WBGene00003932	T21D12.4	O16785	16	7.8156	6	4	0.131	13239	2.26603	EALDQSLVPVLAR	ITEQITTVQTELAPK	7	4	0.123	14681	2.38403	ITEQITTVQTELAPK	EALDQSLVPVLAR	2.32503	WBGene00003932	pat-6	T21D12.4	Concise description: pat-6 encodes the worm ortholog of alpha-parvin; it is required for muscle assembly and function, with mutations leading to embryonic lethality. Provisional description: pat-6 encodes the worm ortholog of alpha-parvin; it is required for muscle assembly and function, with mutations leading to embryonic lethality. Detailed description: none available
180662	WBGene00006408	T14G12.3	Q22508	24	6.9324	19	7	0.199	13239	7.17577	FGNVGTLTR	ARHPGCLPR	10	5	0.144	14681	3.40576	FGNVGTLTR	ARHPGCLPR	5.29077	WBGene00006408	tag-18	T14G12.3	Concise description: none available Provisional description: none available Detailed description: none available
180603	WBGene00004951	K10B3.10	G4S034	30	6.8608	20	10	0.056	13239	7.55344	STGEQIIDSGHFAADHIGDR	ILETADDIHQR	26	12	0.068	14681	8.85498	STGEQIIDSGHFAADHIGDR	ILETADDIHQR	8.20421	WBGene00004951	spc-1	K10B3.10a	Concise description: spc-1 encodes the C. elegans alpha spectrin ortholog; during development, spc-1 activity is required for body morphogenesis, formation of body wall muscles, locomotion, and larval development. Provisional description: spc-1 encodes the C. elegans alpha spectrin ortholog; during development, spc-1 activity is required for body morphogenesis, formation of body wall muscles, loc…
172134	WBGene00016258	C30F8.2	Q95YD5	23	6.8272	9	5	0.124	13239	3.39905	TLEDKFFEHEVK	SFDTELSKDDR	11	5	0.124	14681	3.74634	TLEDKFFEHEVK	SFDTELSKDDR	3.57269	WBGene00016258	vha-16	C30F8.2	Concise description: vha-16 encodes an an ortholog of subunit d of the membrane-bound (V0) domain of vacuolar proton-translocating ATPase (V-ATPase); VHA-16 is predicted to mechanically anchor the V-ATPase cytosolic rotor (stalk) to the membrane, while also providing a hub for the V-ATPase transmembrane rotor; vha-16 is expressed in diverse tissues (e.g., excretory cell, pharynx, intestine, hypod…
174839	WBGene00012459	Y17G7B.3	Y17G7B.3	19	6.7062	4	2	0.1	13239	1.51069	QIEQGGFTVPSTVAEEK	VRESEEIQK	3	3	0.1	14681	1.02173	QIEQGGFTVPSTVAEEK	VRESEEIQK	1.26621	WBGene00012459	Y17G7B.3	Y17G7B.3	Concise description: Y17G7B.3 is orthologous to the human gene HYDROXYACYLGLUTATHIONE HYDROLASE (HAGH; OMIM:138760), which when mutated leads to disease. Provisional description: Y17G7B.3 is orthologous to the human gene HYDROXYACYLGLUTATHIONE HYDROLASE (HAGH; OMIM:138760), which when mutated leads to disease. Detailed description: none available
175162	WBGene00013168	Y53F4B.22	U4PR70	20	6.464	8	3	0.043	13239	3.02138	TTGVVLDSGDGVTH	TTGVVLDSGDGVTHAV	8	3	0.043	14681	2.72461	TTGVVLDSGDGVTH	TTGVVLDSGDGVTHAV	2.87299	WBGene00013168	arp-1	Y53F4B.22	Concise description: none available Provisional description: none available Detailed description: none available
6418761	WBGene00014826	R13H4.2	R13H4.2	21	6.3054	8	5	0.13	13239	3.02138	SYLMDSLSTSLSR	TSSVPDLTAHFR	10	5	0.188	14681	3.40576	SYLMDSLSTSLSR	TSSVPDLTAHFR	3.21357	WBGene00014826	R13H4.2	R13H4.2a	Concise description: none available Provisional description: none available Detailed description: none available
181044	WBGene00001169	R03G5.1	G8JY74	49	6.2911	114	41	0.516	13239	43.0546	VETGIIKPGMVVTFAPQNVTTEVK	TIEKFEKEAQEMGK	106	39	0.525	14681	36.1011	VETGIIKPGMVVTFAPQNVTTEVK	GSVCSDSKQDPAKEAR	39.5778	WBGene00001169	eef-1A.2	R03G5.1a	Concise description: eft-4 encodes a translation elongation factor 1-alpha homolog that is required for embryonic viability, fertility, and a normal postembryonic growth rate; eft-4 encodes at least one alternatively spliced coding sequence identical to that of eft-3. Provisional description: Paralogs are encoded by H19N07.1, K07A12.4, and other genes. Detailed description: none available
175451	WBGene00007924	C34C12.5	Q09497	16	6.0495	4	3	0.164	13239	1.51069	KKDEVTEVEHVDR	SQISHLIDAEIITR	4	3	0.164	14681	1.36231	KKDEVTEVEHVDR	LAMIPPELGNLELVGSK	1.4365	WBGene00007924	rsu-1	C34C12.5	Concise description: none available Provisional description: none available Detailed description: none available
181789	WBGene00020732	T23E7.2	T23E7.2	32	5.8918	32	14	0.229	13239	12.0855	VEEAPAEEPVAEEAEPEAEKQEFELQAPPEGK	SAAPSEVPPTPK	47	20	0.278	14681	16.0071	VEEAPAEEPVAEEAEPEAEKQEFELQAPPEGK	ATPAATPAATATPAATATPAATGTPK	14.0463	WBGene00020732	T23E7.2	T23E7.2a	Concise description: none available Provisional description: none available Detailed description: none available
179162	WBGene00003242	C37C3.6	O76840	32	5.7924	13	6	0.053	13239	4.90974	AADACPADEQEKFDTER	NLSPGYHDIIKLPEGATNIK	15	8	0.069	14681	5.10864	AADACPADEQEKFDTER	NLSPGYHDIIKLPEGATNIK	5.00919	WBGene00003242	mig-6	C37C3.6a	Concise description: mig-6 encodes at least two protein isoforms (long and short) that are highly similar to the extracellular matrix proteins papilin and lacunin; mig-6 is an essential gene required for embryonic hypodermal cell enclosure and normal excretory canal cell function in L1 larvae; MIG-6(S) activity is required cell nonautonomously for the ventral to dorsal phase of distal tip cell (D…
191712	WBGene00003470	ZK546.6	Q23519	29	5.7471	10	4	0.283	13239	3.77672	IVFNAPYDDKHTYHIK	LGVDPPCGVLDPK	9	4	0.283	14681	3.06519	IVFNAPYDDKHTYHIK	LGVDPPCGVLDPK	3.42096	WBGene00003470	msp-152	ZK546.6	Concise description: msp-152 encodes a protein that belongs to a family of proteins called the Major Sperm Proteins (MSPs) that is conserved in nematodes; this family consists of closely related, small, basic proteins that make up 15 percentage of sperm protein; this multigene family consists of over fifty genes, including many pseudogenes; MSPs are involved in both extracellular signaling and cy…
181348	WBGene00001502	F52D10.3	Q95ZT1	45	5.3855	5	2	0.091	13239	1.88836	SDGKEELVNR	MQPTHPIR	4	2	0.091	14681	1.36231	SDGKEELVNR	MQPTHPIR	1.62533	WBGene00001502	ftt-2	F52D10.3a	Concise description: none available Provisional description: none available Detailed description: none available
179244	WBGene00001694	F41E6.2	O16462	23	5.1532	8	3	0.382	13239	3.02138	GAMGGDDLLGSADSIQK	GAEGSLGGKFETVVALDDFAYK	11	5	0.451	14681	3.74634	GAMGGDDLLGSADSIQK	GAEGSLGGKFETVVALDDFAYK	3.38386	WBGene00001694	grd-5	F41E6.2	Concise description: grd-5 encodes a hedgehog-like protein, with an N-terminal signal sequence and a C-terminal Ground domain; GRD-5 is expressed in adult anterior and posterior seam cells, overlapping GRD-3 expression; the Ground domain is predicted to form a cysteine-crosslinked protein involved in intercellular signalling, and it has subtle similarity to the N-terminal Hedge domain of HEDGEHOG…
181062	WBGene00001000	C18A11.7	Q18066	46	4.908	52	16	0.321	13239	19.6389	LTGFSSPTFVEKPQISSR	LVGGGAEEIIANSDR	67	26	0.608	14681	22.8186	LTGFSSPTFVEKPQISSR	LVGGGAEEIIANSDR	21.2288	WBGene00001000	dim-1	C18A11.7a	Concise description: dim-1 encodes novel proteins containing three immunoglobulin-like repeats in the carboxy terminus; dim-1 was originally identified in screens for mutations that suppress locomotion defects caused by aberrant muscle assembly in animals carrying a missense mutation in unc-112, which encodes a pleckstrin homology domain-containing protein required for the early stages of muscle …
178507	WBGene00002005	F26D10.3	P09446	49	4.8605	71	23	0.388	13239	26.8147	NQVAMNPHNTVFDAK	STAGDTHLGGEDFDNR	60	24	0.383	14681	20.4346	NQVAMNPHNTVFDAK	STAGDTHLGGEDFDNR	23.6246	WBGene00002005	hsp-1	F26D10.3	Concise description: hsp-1 encodes hsp70A, a member of the heat shock family of proteins; hsp70A is closely related to the Drosophila heat inducible hsp70s and the S. cerevisiae SSA hsp70 subfamily; the hsp-1 gene is normally expressed throughout development and upon heat-shock the hsp-1 mRNA is enhanced 2-6 fold; down-regulation of hsp-1 via RNA interference results in a small reduction in the l…
173158	WBGene00012484	Y18D10A.17	Q9XW17	26	4.6915	9	6	0.232	13239	3.39905	MANIGGGLPYDPAIISVSSR	ASDIKDLIVCDTPK	4	2	0.103	14681	1.36231	MANIGGGLPYDPAIISVSSR	LKFESDFDFEKANEK	2.38068	WBGene00012484	car-1	Y18D10A.17	Concise description: car-1 encodes a putative RNA-binding protein orthologous to budding yeast Scd6p, fission yeast Sum2p, Drosophila TRAL, and human LSM14A and LSM14B; CAR-1 inhibits physiological apoptosis in oocytes, keeping it down to a normal level of ~50 percentage in hermaphrodite gonads; independently of apoptosis, CAR-1 is also required for normal oogenesis, early embryonic cytokinesis, …
181563	WBGene00000822	F40E10.3	Q20203	19	4.5752	3	2	0.067	13239	1.13302	RPFEEDPLFAPT	KQEEVEKGEDTIHVYK	4	3	0.103	14681	1.36231	KQEEVEKGEDTIHVYK	LLDKIADENSEHAGT	1.24767	WBGene00000822	csq-1	F40E10.3	Concise description: csq-1 encodes a calsequestrin that is required to normal survival in media containing either excess or deficient Ca[2+], and that also binds UNC-68's intraluminal domain; CSQ-1 binds Ca[2+] in vitro, and is thought to buffer Ca[2+] stores in sarcoplasmic reticulum; CSQ-1 is expressed in bodywall muscle cells from mid-embryogenesis to adulthood, as well as in vulval muscles, a…
180872	WBGene00002023	C09B8.6	Q86GU1	33	4.5574	15	5	0.22	13239	5.66508	SNYSVIDNEFGNMR	SNYSVIDNEFGNMR	26	10	0.385	14681	8.85498	SNYSVIDNEFGNMR	FDVANYKPEEVTVK	7.26003	WBGene00002023	hsp-25	C09B8.6a	Concise description: hsp-25 encodes a member of the small heat shock family of proteins; HSP-25 is expressed throughout development and in vitro, exhibits chaperone activity; HSP-25 localizes to: 1) dense bodies and M lines in body wall muscle, 2) the lining of the pharynx, and 3) to cell-cell junctions in the spermathecal wall; consistent with a role in myofibril organization, HSP-25 binds vincu…
266969	WBGene00006436	W06H8.8	G4SLD6	36	4.4438	33	9	0.005	13239	12.4632	EKDDKLKQEADAK	DVPVPETSAPTVEPTVEK	26	11	0.006	14681	8.85498	EKDDKLKQEADAK	DVPVPETSAPTVEPTVEK	10.6591	WBGene00006436	ttn-1	W06H8.8a	Concise description: ttn-1, through multiple splicing, encodes at least six protein isoforms that are orthologs of titin (OMIM:188840, mutated in cardiomyopathy or tibial muscular dystrophy), with the three largest isoforms being 2.2 MDa, 1.2 MDa and 301 kDa; TTN-1 isoforms are expressed in body wall and vulval muscle, localized to the centers of I-bands, with the two largest isoforms expressed i…
177212	WBGene00019947	R08C7.3	Q27511	18	4.3765	2	2	0.179	13239	0.755344	AGLQFPVGR	GAPVPGKPGAPGQGPQ	3	3	0.186	14681	1.02173	AGLQFPVGR	GAPVPGKPGAPGQGPQ	0.888537	WBGene00019947	htz-1	R08C7.3	Concise description: htz-1 encodes the C. elegans ortholog of the H2A.Z histone variant; htz-1 is an essential gene and during development, HTZ-1 functions with the PHA-4/FoxA transcription factor and the MYS-1/TIP60-SSL-1/SWR1 remodeling complex to regulate gene expression during pharyngeal (foregut) organogenesis; a YFP::HTZ-1 fusion protein localizes to pharyngeal gene promoters at the onset o…
180613	WBGene00018237	F40F4.6	Q20219	31	4.3663	6	4	0.026	13239	2.26603	HVGEDEFGNTFQR	IGNDFPLPDPIQDSTENR	6	3	0.02	14681	2.04346	HVGEDEFGNTFQR	AIGFTGAENHISR	2.15475	WBGene00018237	F40F4.6	F40F4.6	Concise description: none available Provisional description: none available Detailed description: none available
172219	WBGene00000473	F46F11.2	P91306	33	4.3606	7	4	0.225	13239	2.6437	IITEEAGLSKVDR	VEIGEEALEQKLEELSVQDK	8	4	0.251	14681	2.72461	IITEEAGLSKVDR	VEIGEEALEQKLEELSVQDK	2.68416	WBGene00000473	cey-2	F46F11.2	Concise description: cey-2 encodes a cold-shock/Y-box domain-containing protein; by homology, CEY-2 is predicted to function as either an RNA-binding protein involved in translation or RNA processing, or a DNA-binding protein involved in transcriptional regulation; cey-2 mRNA is expressed maternally in the early embryo, in a pattern characteristic of class II maternal RNAs, which are initially de…
174379	WBGene00004440	F28C6.7	Q19869	41	4.2506	14	8	0.349	13239	5.28741	MKVNPFVSSDSGK	AIPIRTDDEVVVMR	21	7	0.495	14681	7.1521	AIPIRTDDEVVVMR	MKVNPFVSSDSGK	6.21976	WBGene00004440	rpl-26	F28C6.7a	Concise description: rpl-26 encodes a large ribosomal subunit L26 protein; by homology, RPL-26 is predicted to function in protein biosynthesis; in C. elegans, RPL-26 activity is required for embryonic and germline development and normal rates of postembryonic growth. Provisional description: rpl-26 encodes a large ribosomal subunit L26 protein; by homology, RPL-26 is predicted to function in pro…
174680	WBGene00006530	F44F4.11	G5EDD4	22	4.1976	6	2	0.074	13239	2.26603	SIFVDLEPTVVDEIR	VGINYQPPTVVPGGDLAK	6	2	0.074	14681	2.04346	SIFVDLEPTVVDEIR	VGINYQPPTVVPGGDLAK	2.15475	WBGene00006530	tba-4	F44F4.11	Concise description: tba-4 encodes a member of the alpha tubulin family that also includes tba-1, tba-2, and tba-3, and affects embryonic viability. Provisional description: tba-4 encodes a member of the alpha tubulin family that also includes tba-1, tba-2, and tba-3, and affects embryonic viability. Detailed description: none available
180646	WBGene00006928	F59D8.2	P18947	40	4.1909	15	9	0.057	13239	5.66508	DNYETEDVEEFHR	AQLEQSTEQKK	18	10	0.064	14681	6.13037	QIQEHEQNTPETVHLIAR	TDLSEIKFDK	5.89773	WBGene00006928	vit-4	F59D8.2	Concise description: none available Provisional description: none available Detailed description: none available
178113	WBGene00003920	M117.2	N1NV25	47	4.185	8	3	0.089	13239	3.02138	KVTEQGQELSNEER	VTEQGQELSNEER	3	2	0.085	14681	1.02173	VTEQGQELSNEER	MQPTHPIR	2.02156	WBGene00003920	par-5	M117.2	Concise description: PAR-5 encodes one of two C. elegans 14-3-3 proteins; par-5 is essential for early embryonic development, particularly for early embryonic asymmetry; PAR-5 also functions in a Wnt/MAPK signaling pathway to regulate the nuclear level of the POP-1/TCF transcription factor; PAR-5 has been shown to physically interact with a number of proteins, including those involved in G protei…
175212	WBGene00002269	Y55B1AR.1	Q9N384	21	4.0648	3	2	0.233	13239	1.13302	TPDDIVLHFNAR	NEFFNPQTPVNIPVQGFSNGAR	5	3	0.233	14681	1.70288	TPDDIVLHFNAR	NEFFNPQTPVNIPVQGFSNGAR	1.41795	WBGene00002269	lec-6	Y55B1AR.1	Concise description: lec-6 encodes a 'proto' type galectin (beta-galactosyl-binding lectin) containing a single carbohydrate recognition domain; by homology, LEC-6 may play roles in cell adhesion and aggregation, proliferation, or programmed cell death, but as loss of lec-6 activity via large-scale RNAi screens does not result in obvious abnormalities, the precise role of LEC-6 in C. elegans deve…
172939	WBGene00009119	F25H2.5	Q93576	41	3.897	12	4	0.261	13239	4.53206	SMLGATNPLASAPGTIR	SMLGATNPLASAPGTIR	17	5	0.353	14681	5.7898	SMLGATNPLASAPGTIR	NICHGSDAVDSANR	5.16093	WBGene00009119	ndk-1	F25H2.5	Concise description: none available Provisional description: none available Detailed description: none available
171766	WBGene00004409	Y37E3.7	P91913	47	3.5228	28	10	0.505	13239	10.5748	AAPAAGGAAPAAETK	NLITSVSSGAGSGPAPAAAAAAPAAGGAAPAAETK	36	13	0.523	14681	12.2607	AAAPAAGGAAPAAETK	NLITSVSSGAGSGPAPAAAAAAPAAGGAAPAAETK	11.4177	WBGene00004409	rla-1	Y37E3.7	Concise description: rla-1 encodes an acidic ribosomal subunit protein P1. Provisional description: rla-1 encodes an acidic ribosomal subunit protein P1. Detailed description: none available
177018	WBGene00006911	R10E11.2	P34546	27	3.4391	3	2	0.124	13239	1.13302	TVLGAAYGTAK	SYDLETAER	4	2	0.124	14681	1.36231	TVLGAAYGTAK	SYDLETAER	1.24767	WBGene00006911	vha-2	R10E11.2	Concise description: vha-2 and vha-3 encode an ortholog of subunit c of the membrane-bound (V0) domain of vacuolar proton-translocating ATPase (V-ATPase); the protein encoded by vha-2 and vha-3 (VHA-2/3) is identical; VHA-2/3 is a predicted V-ATPase transmembrane rotor component, whose polypeptide sequence is identical to that of VHA-3; VHA-1 and VHA-2/3 comprise a closely related family of subun…
172943	WBGene00004408	F25H2.10	Q93572	48	3.4349	32	11	0.26	13239	12.0855	FAAAAPAAAAAPAAAAPAAK	AAAAPAAAAAPAAAAPAAK	31	13	0.263	14681	10.5579	FAAAAPAAAAAPAAAAPAAK	GHLGKNPSLEK	11.3217	WBGene00004408	rla-0	F25H2.10	Concise description: rpa-0 encodes an acidic ribosomal subunit protein P0. Provisional description: rpa-0 encodes an acidic ribosomal subunit protein P0. Detailed description: none available
176011	WBGene00004490	F37C12.11	P49197	37	3.3476	5	3	0.295	13239	1.88836	MQNDAGQTVELYVPR	MGESDDAILR	8	5	0.5	14681	2.72461	DHASVQIDFVDVDPETGR	IDFVDVDPETGR	2.30648	WBGene00004490	rps-21	F37C12.11	Concise description: rps-21 encodes a small ribosomal subunit S21 protein; by homology, RPS-21 is predicted to function in protein biosynthesis; in C. elegans, RPS-21 activity is required for embryonic and germline development, as well as the overall health of the animal. Provisional description: rps-21 encodes a small ribosomal subunit S21 protein; by homology, RPS-21 is predicted to function in…
173309	WBGene00004489	Y105E8A.16	Q8WQA8	43	3.2663	14	6	0.504	13239	5.28741	LTLTSQNVKPLEK	LINLHAPAEVLR	9	3	0.325	14681	3.06519	LINLHAPAEVLR	VCAQLIDGAKNEHLIVK	4.1763	WBGene00004489	rps-20	Y105E8A.16	Concise description: rps-20 encodes a small ribosomal subunit S20 protein. Provisional description: rps-20 encodes a small ribosomal subunit S20 protein. Detailed description: none available
173512	WBGene00006924	F56D12.5	H2KYR1	34	3.1138	8	3	0.122	13239	3.02138	NNTPFNASDDAFPALGAK	EVIPDREEDEVVVIHK	8	4	0.159	14681	2.72461	KAGEGAADTFGK	NNTPFNASDDAFPALGAK	2.87299	WBGene00006924	vig-1	F56D12.5a	Concise description: vig-1 encodes a predicted RNA-binding protein orthologous to Drosophila VIG (Vasa Intronic Gene); vig-1 activity is required for proper function of the let-7 miRNA in vivo and thus, for regulating the transition from late larval to adult cell fates; VIG-1 is a component of the 250 kDa RNA-induced silencing complex (RISC) complex and co-immunoprecipates with both TSN-1, the C.…
174560	WBGene00002265	F52H3.7	G5EGB1	31	3.0825	8	3	0.133	13239	3.02138	TADFSGNDVPLHVSVR	AHESAFPVPYR	9	5	0.155	14681	3.06519	TADFSGNDVPLHVSVR	AHESAFPVPYR	3.04329	WBGene00002265	lec-2	F52H3.7a	Concise description: lec-2 encodes a 'tandem repeat' type galectin (beta-galactosyl-binding lectin) containing two, tandemly arranged carbohydrate recognition domains; by homology, LEC-2 may play roles in cell adhesion and aggregation, proliferation, or programmed cell death. Provisional description: lec-2 encodes a 'tandem repeat' type galectin (beta-galactosyl-binding lectin) containing two, ta…
171602	WBGene00004418	F53G12.10	O01802	45	3.0538	16	6	0.336	13239	6.04275	VDGNRVPITDNTIVEQSLGK	KVPQVPETVLK	15	6	0.303	14681	5.10864	VDGNRVPITDNTIVEQSLGK	KVPQVPETVLK	5.57569	WBGene00004418	rpl-7	F53G12.10	Concise description: rpl-7 encodes a large ribosomal subunit L7 protein required in mass RNAi assays for embryonic viability and normally rapid growth. Provisional description: rpl-7 encodes a large ribosomal subunit L7 protein required in mass RNAi assays for embryonic viability and normally rapid growth. Detailed description: none available
178538	WBGene00004496	F56E10.4	Q9TXP0	47	3.0241	21	7	0.313	13239	7.93111	PLAVDLLHPEPQR	PLAVDLLHPEPQR	24	9	0.313	14681	8.17383	PLAVDLLHPEPQR	PLAVDLLHPEPQR	8.05247	WBGene00004496	rps-27	F56E10.4	Concise description: rps-27 encodes a small ribosomal subunit S27 protein. Provisional description: rps-27 encodes a small ribosomal subunit S27 protein. Detailed description: none available
180343	WBGene00004413	B0250.1	Q9XVF7	47	2.9969	20	8	0.373	13239	7.55344	ASGNYATVIAHNPDTK	ASGNYATVIAHNPDTKK	20	6	0.342	14681	6.81153	ASGNYATVIAHNPDTK	ASGNYATVIAHNPDTKK	7.18248	WBGene00004413	rpl-2	B0250.1	Concise description: rpl-2 encodes a large ribosomal subunit L8 protein. Provisional description: rpl-2 encodes a large ribosomal subunit L8 protein. Detailed description: none available
172408	WBGene00019322	K02F2.2	P27604	47	2.939	20	12	0.295	13239	7.55344	ANIIVTTTGCKDIVTGK	VPAINVNDSVTK	20	10	0.295	14681	6.81153	GLSEETTTGVHNLAK	EIILAENEMPGLMAMR	7.18248	WBGene00019322	ahcy-1	K02F2.2	Concise description: ahcy-1 encodes the C. elegans S-adenosylhomocysteine hydrolase (SAHH) ortholog; by homology, AHCY-1 is predicted to catalyze the hydrolysis of S-adenosyl-L-homocysteine to adenosine and L-homocysteine; loss of ahcy-1 activity via RNAi results in embryonic and larval lethality, abnormal body morphology, sick animals, and uncoordinated locomotion; Northern blot analyses indicat…
177636	WBGene00017075	D2096.8	Q19007	31	2.886	7	3	0.142	13239	2.6437	STNFDMIQALPLNVK	TIQIESDFYKR	8	4	0.155	14681	2.72461	TIQIESDFYKR	STNFDMIQALPLNVK	2.68416	WBGene00017075	nap-1	D2096.8	Concise description: D2096.8 encodes a protein related in sequence to the conserved NAP (Nucleosome Assembly Protein) family of proteins involved in chromatin remodeling; loss of D2096.8 activity in wild-type and various mutant backgrounds suggests that, in C. elegans, the product of D2096.8 is required for proper transcriptional regulation that affects a number of biological processes including …
172061	WBGene00004479	D1007.6	O01869	43	2.821	13	5	0.369	13239	4.90974	THPNIEGVSNLEVIK	EYLALPAEIVPATIK	12	5	0.369	14681	4.08692	THPNIEGVSNLEVIK	EYLALPAEIVPATIK	4.49833	WBGene00004479	rps-10	D1007.6	Concise description: rps-10 encodes a small (40S) ribosomal subunit S10 protein; loss of rps-10 activity in adult animals extends lifespan. Provisional description: rps-10 encodes a small (40S) ribosomal subunit S10 protein; loss of rps-10 activity in adult animals extends lifespan. Detailed description: none available
175786	WBGene00004481	F54E7.2	P49196	41	2.7954	10	6	0.357	13239	3.77672	VAPAAVAQGPMDKEGALR	CAEHQIPLIK	11	7	0.414	14681	3.74634	CAEHQIPLIK	AILTDYFASKN	3.76153	WBGene00004481	rps-12	F54E7.2	Concise description: rps-12 encodes a small ribosomal subunit S12 protein; by homology, RPS-12 is predicted to function in protein biosynthesis; in C. elegans, RPS-12 activity is required for embryonic and germline development, normal movement, and the overall health of the animal. Provisional description: rps-12 encodes a small ribosomal subunit S12 protein; by homology, RPS-12 is predicted to f…
180345	WBGene00012615	Y38H6C.1	Q9XX57	45	2.7201	17	7	0.656	13239	6.42042	AKEEMTAAGLSPESIEGILK	KKAELIEAAK	15	9	0.744	14681	5.10864	AKEEMTAAGLSPESIEGILK	KKAELIEAAK	5.76453	WBGene00012615	dct-16	Y38H6C.1a	Concise description: none available Provisional description: none available Detailed description: none available
177366	WBGene00006780	B0350.2	G5ECZ1	29	2.6872	3	2	0.005	13239	1.13302	VAVSPIVTVEPR	IAPVATSSPIATSNSQSFGIAPR	5	3	0.007	14681	1.70288	HVHDSEDGPVVEER	VAVSPIVTVEPR	1.41795	WBGene00006780	unc-44	B0350.2a	Concise description: The unc-44 gene encodes an ankyrin-like protein required for proper sex myoblast and axonal guidance during development. Provisional description: Sex myoblasts, which migrate during larval hermaphrodite development, require a gonad-dependent repellent cue to properly reach their precise final positions: this repulsive signal requires the activity of unc-14, unc-33, unc-44, an…
173134	WBGene00010419	H28O16.1	H28O16.1	49	2.68	20	11	0.229	13239	7.55344	ILGTETGINLEETGK	VVDALGNPIDGKGPIANAR	20	10	0.202	14681	6.81153	VVDALGNPIDGKGPIANAR	ILGTETGINLEETGK	7.18248	WBGene00010419	H28O16.1	H28O16.1a	Concise description: none available Provisional description: none available Detailed description: none available
175716	WBGene00000229	C34E10.6	P46561	47	2.6778	16	7	0.139	13239	6.04275	GQPVADTGDPIKIPVGPETLGR	IMDPNVVGQNHYDIAR	21	10	0.281	14681	7.1521	GQPVADTGDPIKIPVGPETLGR	LILEVSQHLGDNVVR	6.59743	WBGene00000229	atp-2	C34E10.6	Concise description: atp-2 encodes the beta subunit of the soluble, catalytic F1 portion of ATP synthase (mitochondrial respiratory chain [MRC] complex V); atp-2 activity is required for embryonic and larval development past the L3 stage, as well as for normal mobility, pharyngeal pumping, defecation, growth rate, and larval lifespan; in males, atp-2 activity is also required cell autonomously in…
173071	WBGene00011156	R09B3.3	R09B3.3	37	2.6758	6	2	0.153	13239	2.26603	AVDQFNGVDFNGR	AVDQFNGVDFNGR	3	2	0.329	14681	1.02173	GFAFVEFTEEAAAQR	AVDQFNGVDFNGR	1.64388	WBGene00011156	R09B3.3	R09B3.3	Concise description: none available Provisional description: none available Detailed description: none available
175026	WBGene00001889	ZK131.9	P04255	38	2.6559	11	4	0.287	13239	4.15439	QVHPDTGVSSK	AMSIMNSFVNDVFER	9	3	0.287	14681	3.06519	AMSIMNSFVNDVFER	QVHPDTGVSSK	3.60979	WBGene00001889	his-15	ZK131.9	Concise description: his-15 encodes an H2B histone. Provisional description: his-15 encodes an H2B histone. Detailed description: none available
177619	WBGene00006930	K07H8.6	P18948	46	2.5788	13	8	0.066	13239	4.90974	SQHLFAPISEK	IILNEQHETTIR	20	12	0.097	14681	6.81153	QIEQGEAELEAAHTVAR	SQHLFAPISEK	5.86064	WBGene00006930	vit-6	K07H8.6a	Concise description: vit-6 encodes a vitellogenin precursor protein that is cleaved in the body cavity into two smaller yolk proteins, YP115 and YP88; in C. elegans, vitellogenin genes exhibit stage-, sex-, and tissue-specific expression being expressed exclusively in the adult hermaphrodite intestine. Provisional description: vit-6 encodes a vitellogenin precursor protein that is cleaved in the …
171750	WBGene00004441	C53H9.1	P91914	36	2.5605	6	3	0.301	13239	2.26603	TYPHAIIAGIDRYPLK	VVSYTHLLPTR	7	4	0.36	14681	2.38403	TYPHAIIAGIDRYPLK	VVSYTHLLPTR	2.32503	WBGene00004441	rpl-27	C53H9.1	Concise description: rpl-27 encodes a large ribosomal subunit L27 protein. Provisional description: rpl-27 encodes a large ribosomal subunit L27 protein. Detailed description: none available
176007	WBGene00004450	F37C12.4	P49181	43	2.547	6	3	0.269	13239	2.26603	REELQNVIIAQR	SGPGIEGLAVGLNK	9	5	0.365	14681	3.06519	GHAATQLPVK	SGPGIEGLAVGLNK	2.66561	WBGene00004450	rpl-36	F37C12.4	Concise description: rpl-36 encodes a large ribosomal subunit L36 protein; by homology, RPL-36 is predicted to function in protein biosynthesis; in C. elegans, RPL-36 activity is required for embryonic and germline development and normal postembryonic growth rates. Provisional description: rpl-36 encodes a large ribosomal subunit L36 protein; by homology, RPL-36 is predicted to function in protei…
172805	WBGene00004488	T05F1.3	O18650	41	2.5383	9	3	0.205	13239	3.39905	ATSIKDVDQHEATK	TSIKDVDQHEATK	11	2	0.096	14681	3.74634	ATSIKDVDQHEATK	TSIKDVDQHEATK	3.57269	WBGene00004488	rps-19	T05F1.3	Concise description: rps-19 encodes a small ribosomal subunit S19 protein, orthologous to human RPS19 (OMIM:603474, mutated in Diamond-Blackfan anemia). Provisional description: rps-19 encodes a small ribosomal subunit S19 protein, orthologous to human RPS19 (OMIM:603474, mutated in Diamond-Blackfan anemia). Detailed description: none available
176283	WBGene00001385	F02A9.2	G1K0V6	37	2.5176	8	3	0.203	13239	3.02138	SLIPAEVSEHLK	EVPENYDDIPAEYK	8	2	0.143	14681	2.72461	EVPENYDDIPAEYK	SLIPAEVSEHLK	2.87299	WBGene00001385	far-1	F02A9.2a	Concise description: far-1 encodes a fatty acid/retinol binding protein; expressed throughout development with highest expression levels in L3 stage larvae and in adult males. Provisional description: far-1 encodes a fatty acid/retinol binding protein; expressed throughout development with highest expression levels in L3 stage larvae and in adult males. Detailed description: none available
181216	WBGene00013867	ZC373.2	ZC373.2	28	2.5081	3	2	0.423	13239	1.13302	ALQDGLTTDFASGFISNDRR	TVVSAPIDGAPGTATCSDTTTPER	4	2	0.423	14681	1.36231	TVVSAPIDGAPGTATCSDTTTPER	ALQDGLTTDFASGFISNDRR	1.24767	WBGene00013867	ZC373.2	ZC373.2	Concise description: none available Provisional description: none available Detailed description: none available
174367	WBGene00002065	F54C9.1	Q20751	39	2.5069	10	3	0.255	13239	3.77672	KLEDICPSTHNMDVPVVK	KLEDICPSTHNMDVPVVK	8	3	0.329	14681	2.72461	SDDHHDDEHFHTGDSGAAATFPK	VHMVAIDIFTSK	3.25067	WBGene00002065	iff-2	F54C9.1	Concise description: none available Provisional description: none available Detailed description: none available
3565504	WBGene00001684	K10B3.8	P17329	42	2.4795	14	3	0.12	13239	5.28741	VPTPDVSVVDLTAR	LEKPASLDDIKK	11	2	0.076	14681	3.74634	VPTPDVSVVDLTAR	LEKPASLDDIKK	4.51687	WBGene00001684	gpd-2	K10B3.8	Concise description: gpd-2 encodes one of four C. elegans glyceraldehyde-3-phosphate dehydrogenases (GAPDHs); by homology, GPD-2 is predicted to reversibly catalyze the oxidation and phosphorylation of glyceraldehyde-3-phosphate to 1,3-diphosphoglycerate during glycolysis; in C. elegans, GPD-2 and GPD-3 constitute the major GAPDH isoenzymes and are expressed at highest levels during postembryonic…
171949	WBGene00004425	C32E8.2	P91128	46	2.4681	14	7	0.246	13239	5.28741	GNQMLGNAHFR	GDVLPLSHTITFDEPR	16	6	0.246	14681	5.44922	GDVLPLSHTITFDEPR	GNQMLGNAHFR	5.36831	WBGene00004425	rpl-13	C32E8.2a	Concise description: rpl-13 encodes a large ribosomal subunit L13 protein. Provisional description: rpl-13 encodes a large ribosomal subunit L13 protein. Detailed description: none available
176471	WBGene00004798	F43D9.4	Q20363	46	2.4595	12	5	0.528	13239	4.53206	DVDLAHIHTVINK	ALPIHTSAGHAVTQKPSSTTTTGKH	18	7	0.465	14681	6.13037	ALPIHTSAGHAVTQKPSSTTTTGKH	DVDLAHIHTVINK	5.33122	WBGene00004798	sip-1	F43D9.4	Concise description: sip-1 encodes a member of the small heat shock family of proteins; loss of sip-1 function via antisense or large-scale RNAi experiments results in embryonic lethality and in a small but reproducible reduction in lifespan in otherwise long-lived animals, respectively, suggesting that sip-1 plays a role in embryonic development as well as regulation of adult lifespan; in additi…
24104384	WBGene00004432	E04A4.8	O44480	41	2.4581	9	2	0.139	13239	3.39905	ALGETLNEYVVVGR	QVFEKNPGTVK	8	2	0.139	14681	2.72461	ALGETLNEYVVVGR	QVFEKNPGTVK	3.06183	WBGene00004432	rpl-20	E04A4.8	Concise description: rpl-20 encodes a large ribosomal subunit L18a protein. Provisional description: rpl-20 encodes a large ribosomal subunit L18a protein. Detailed description: none available
172034	WBGene00000140	ZK973.6	Q9N4M4	36	2.44	8	3	0.005	13239	3.02138	AVAPSSLISHDDLVVGLPEK	RAELEQAVK	10	6	0.009	14681	3.40576	AVAPSSLISHDDLVVGLPEK	LAESSDKIDPQVAK	3.21357	WBGene00000140	anc-1	ZK973.6	Concise description: anc-1 encodes a protein, orthologous to Drosophila MSP 300 and mammalian SYNE1 and SYNE2 proteins; ANC-1 has coiled regions, a nuclear envelope localization domain (the KASH domain) and an actin-binding domain; ANC-1 affects the positioning of nuclei and mitochondria within the cytoskeleton; ANC-1 is expressed in the cytoplasm, but is localized to the nuclear periphery in an …
177203	WBGene00004419	Y24D9A.4	Q966C6	41	2.4387	10	7	0.233	13239	3.77672	TTAAVALVDVNPEDKSALNK	NFNIGQDIQPK	6	4	0.143	14681	2.04346	FNIGQDIQPK	YRPESTEAK	2.91009	WBGene00004419	rpl-7A	Y24D9A.4a	Concise description: rpl-7A encodes a large ribosomal subunit L7a protein required in mass RNAi assays for fertility, vulval development, and general health; the rpl-7A transcription unit has one nonsense transcript that is up-regulated in vivo by smg[-] mutations, indicating that rpl-7A is a natural substrate for SMG-mediated nonsense suppresssion; several other natural mRNA substrates of SMG su…
172743	WBGene00001167	F25H5.4	P29691	49	2.3932	15	11	0.149	13239	5.66508	ETVQSESNQICLSK	EGVPALDNYLDKM	17	9	0.121	14681	5.7898	ILAEKYEYDVTEAR	EGVPALDNYLDKM	5.72744	WBGene00001167	eef-2	F25H5.4a	Concise description: eef-2 encodes a homolog of translation elongation factor 2 (EF-2), a GTP-binding protein essential for the elongation phase of protein synthesis; eef-2 is required for embryogenesis and vulval morphogenesis, and is expressed during all stages of development, including the dauer larval stage. Provisional description: eef-2 encodes a homolog of translation elongation factor 2 (…
176284	WBGene00001386	F02A9.3	P34383	41	2.3914	10	2	0.143	13239	3.77672	EVPQNFDDIPAEYK	GLIPAEVAEHLK	12	4	0.231	14681	4.08692	ELAQNHKEYKTEEEFK	EVPQNFDDIPAEYK	3.93182	WBGene00001386	far-2	F02A9.3	Concise description: far-2 encodes a protein similar to a class of secreted fatty acid and retinol-binding proteins expressed in parasitic nematodes and secreted in the surrounding tissues of the host; expressed in body wall muscle and vulval cells of adult hermaphrodites, and transcript levels progressively increase during development. Provisional description: far-2 encodes a protein similar to …
174203	WBGene00002008	F43E2.8	V6CL98	40	2.3875	12	3	0.061	13239	4.53206	IINEPTAAAIAYGLDKK	AKFEELNMDLFR	9	2	0.044	14681	3.06519	IINEPTAAAIAYGLDKK	AKFEELNMDLFR	3.79862	WBGene00002008	hsp-4	F43E2.8	Concise description: hsp-4 encodes one of two C. elegans heat shock response 70 (hsp70) proteins homologous to mammalian grp78/BiP (glucose regulated protein 78/immunoglobulin heavy chain-binding protein, OMIM:138120); hsp-4 affects embryonic and larval viability; hsp-4 is expressed in several tissues including the hypodermis, intestine, and spermatheca; hsp-4 transcription is upregulated in resp…
178169	WBGene00009436	F35G2.2	Q20062	38	2.3761	4	2	0.151	13239	1.51069	ILSIPTIVTEQYPK	LILTSAPDTGLVPLSK	5	3	0.201	14681	1.70288	ILSIPTIVTEQYPK	LILTSAPDTGLVPLSK	1.60678	WBGene00009436	F35G2.2	F35G2.2	Concise description: none available Provisional description: none available Detailed description: none available
176858	WBGene00004493	T07A9.11	Q1XFY9	39	2.3634	5	3	0.344	13239	1.88836	QMVVEVIHPGRPTVPK	TTPDTVIPFGFESK	3	3	0.344	14681	1.02173	TTPDTVIPFGFESK	QMVVEVIHPGRPTVPK	1.45504	WBGene00004493	rps-24	T07A9.11	Concise description: rps-24 encodes a small ribosomal subunit S24 protein; by homology, RPS-24 is predicted to function in protein biosynthesis; in C. elegans, RPS-24 activity is required for germline development and the overall health of the animal. Provisional description: rps-24 encodes a small ribosomal subunit S24 protein; by homology, RPS-24 is predicted to function in protein biosynthesis;…
177503	WBGene00004477	F42C5.8	V6CM07	48	2.3492	15	9	0.337	13239	5.66508	IVDTMYNATNNELVR	LSEEDNAILNK	13	7	0.346	14681	4.42749	IVDTMYNATNNELVR	LSEEDNAILNK	5.04629	WBGene00004477	rps-8	F42C5.8	Concise description: rps-8 encodes a small ribosomal subunit S8 protein; by homology, RPS-8 is predicted to function in protein biosynthesis; in C. elegans, RPS-8 activity is required for germline development and the overall health of the animal. Provisional description: rps-8 encodes a small ribosomal subunit S8 protein; by homology, RPS-8 is predicted to function in protein biosynthesis; in C. …
172074	WBGene00004415	B0041.4	O02056	48	2.3233	13	8	0.229	13239	4.90974	AARPLVTVYDEKYEATQSQIR	GHVIDQVAEVPLVVSDKVESFRK	16	9	0.255	14681	5.44922	GHVIDQVAEVPLVVSDKVESFR	AARPLVTVYDEKYEATQSQIR	5.17948	WBGene00004415	rpl-4	B0041.4	Concise description: rpl-4 encodes a large ribosomal subunit L4 protein. Provisional description: rpl-4 encodes a large ribosomal subunit L4 protein. Detailed description: none available
178297	WBGene00004410	Y62E10A.1	Q9U1X9	38	2.2808	3	2	0.245	13239	1.13302	GGAAPAAAAAPAAGGAAPAADSKPAK	GGAAPAAAAAPAAGGAAPAADSKPAKK	5	2	0.245	14681	1.70288	GGAAPAAAAAPAAGGAAPAADSKPAK	AAPAAGGAAPAADSKPAKK	1.41795	WBGene00004410	rla-2	Y62E10A.1	Concise description: rla-2 encodes an acidic ribosomal subunit protein P2. Provisional description: rla-2 encodes an acidic ribosomal subunit protein P2. Detailed description: none available
178778	WBGene00004422	T22F3.4	Q94300	41	2.2494	10	4	0.214	13239	3.77672	VLEQLTGQTPVFSK	GPKAEEILEK	9	3	0.179	14681	3.06519	VLEQLTGQTPVFSK	GPKAEEILEK	3.42096	WBGene00004422	rpl-11.1	T22F3.4	Concise description: rpl-11.1 encodes a large ribosomal subunit L11 protein. Provisional description: This gene encodes a protein predicted by Eisenberg and coworkers, with 52 percentage accuracy, to be mitochondrial. Proteins localized to a given organelle by experiments tend to share a characteristic phylogenetic distribution of their homologs, called a phylogenetic profile. For instance, mitoc…
176373	WBGene00002064	T05G5.10	G1K0V9	38	2.2456	7	3	0.199	13239	2.6437	VVAACGEEAILGYK	KLEDICPSTHNMDVPVVK	4	2	0.161	14681	1.36231	KLEDICPSTHNMDVPVVK	KNEHVMIR	2.003	WBGene00002064	iff-1	T05G5.10a	Concise description: iff-1 encodes an eIF-5A homolog that affects fertility and is required for germ cell proliferation and for some P granule components to localize properly; expression is germline specific and mRNA is expressed in the distal region of gonads where germ cells actively proliferate. Provisional description: iff-1 encodes an eIF-5A homolog that affects fertility and is required for…
175441	WBGene00010303	F59A2.3	Q21018	28	2.2369	4	2	0.093	13239	1.51069	SVTPELQQALNR	QVTNKDAEVR	2	1	0.051	14681	0.681153	SVTPELQQALNR	NA	1.09592	WBGene00010303	cri-3	F59A2.3	Concise description: none available Provisional description: none available Detailed description: none available
175901	WBGene00004482	C16A3.9	P51404	42	2.2286	5	2	0.139	13239	1.88836	DSHGVGQVR	MTAEEVQDQIVK	6	4	0.146	14681	2.04346	MTAEEVQDQIVK	DSHGVGQVR	1.96591	WBGene00004482	rps-13	C16A3.9	Concise description: rps-13 encodes a small ribosomal subunit S13 protein; by homology, RPS-13 is predicted to function in protein biosynthesis; in C. elegans, RPS-13 activity is required for embryonic and germline development. Provisional description: rps-13 encodes a small ribosomal subunit S13 protein; by homology, RPS-13 is predicted to function in protein biosynthesis; in C. elegans, RPS-13 …
175584	WBGene00004470	F56F3.5	P48154	47	2.2112	13	4	0.241	13239	4.90974	VFEVSLGDLNNSEADFRK	LHDLHGDSITVGADGEKVDRPDDYEPPVQQEV	12	4	0.241	14681	4.08692	VFEVSLGDLNNSEADFRK	LHDLHGDSITVGADGEKVDRPDDYEPPVQQEV	4.49833	WBGene00004470	rps-1	F56F3.5	Concise description: rps-1 encodes a small ribosomal subunit S3A protein. Provisional description: rps-1 encodes a small ribosomal subunit S3A protein. Detailed description: none available
172313	WBGene00004486	T08B2.10	O01692	48	2.1939	13	3	0.292	13239	4.90974	AAGFNLPNVTVEDQGK	VCDEVAIIGSKPLR	9	3	0.292	14681	3.06519	AAGFNLPNVTVEDQGK	VCDEVAIIGSKPLR	3.98746	WBGene00004486	rps-17	T08B2.10	Concise description: rps-17 encodes a small ribosomal subunit S17 protein. Provisional description: rps-17 encodes a small ribosomal subunit S17 protein. Detailed description: none available
178083	WBGene00004480	F40F11.1	Q20206	43	2.1651	11	4	0.258	13239	4.15439	DIHPGDLVTIGECRPLSK	DAVEGTYIDKK	9	3	0.258	14681	3.06519	DIHPGDLVTIGECRPLSK	DAVEGTYIDKK	3.60979	WBGene00004480	rps-11	F40F11.1	Concise description: rps-11 encodes a small ribosomal subunit S11 protein; by homology, RPS-11 is predicted to function in protein biosynthesis; in C. elegans, RPS-11 activity is required for embryonic and germline development, as well as the overall health of the animal; loss of rps-11 activity in adult animals extends lifespan. Provisional description: rps-11 encodes a small ribosomal subunit S…
171692	WBGene00004429	Y48G8AL.8	Q9BL19	44	2.1545	9	2	0.164	13239	3.39905	GLDVDHLVIEHINVQR	NTHEAAMALR	12	3	0.208	14681	4.08692	GLDVDHLVIEHINVQR	NTHEAAMALR	3.74299	WBGene00004429	rpl-17	Y48G8AL.8a	Concise description: rpl-17 encodes a large ribosomal subunit L17 protein; by homology, RPL-17 is predicted to function in protein biosynthesis; in C. elegans, RPL-17 activity is required for embryonic and germline development, as well as normal postembryonic growth rates. Provisional description: rpl-17 encodes a large ribosomal subunit L17 protein; by homology, RPL-17 is predicted to function i…
180027	WBGene00000883	Y75B12B.2	P52015	24	2.1313	2	2	0.211	13239	0.755344	VFFDITIAGKPTGR	VVEGLDIVSKVEGNGSSSGTPK	2	1	0.129	14681	0.681153	VVEGLDIVSKVEGNGSSSGTPK	NA	0.718248	WBGene00000883	cyn-7	Y75B12B.2	Concise description: cyn-7 encodes a cyclophilin A isoform; while not tested for peptidyl-prolyl isomerase activity in vitro, it is very similar to CYN-3 and closely resembles the prototypical CypA, and is therefore likely to be a member of the cytosolic CsA-binding cyclophilin subfamily; CYN-7 was required for embryonic viability in one set of mass RNAi assays. Provisional description: CYN-7 has…
172401	WBGene00016493	C37A2.7	O01504	45	2.0475	7	3	0.364	13239	2.6437	ATLGGNASPSAQDVLK	LSSVPSGGSAPAAAAPSGGAAPK	13	6	0.458	14681	4.42749	LSSVPSGGSAPAAAAPSGGAAPK	ATLGGNASPSAQDVLK	3.53559	WBGene00016493	C37A2.7	C37A2.7	Concise description: none available Provisional description: none available Detailed description: none available
178279	WBGene00004424	JC8.3	P61866	40	2.0232	7	4	0.2	13239	2.6437	IDVVPSAASLIVK	HNGDLTVDTIIK	5	4	0.297	14681	1.70288	IDVVPSAASLIVK	HNGDLTVDTIIK	2.17329	WBGene00004424	rpl-12	JC8.3a	Concise description: rpl-12 encodes a large ribosomal subunit L12 protein required in mass RNAi assays for embryonic viability, fertility, normally rapid growth, and general health; the rpl-12 transcription unit has a nonsense transcript that is up-regulated in vivo by smg[-] mutations, indicating that rpl-12 is a natural substrate for SMG-mediated nonsense suppresssion; several other natural mRN…
176006	WBGene00004483	F37C12.9	P48150	49	1.9969	13	4	0.289	13239	4.90974	AKEEQAVVSLGPQAK	TKTPGPGAQSALR	9	3	0.204	14681	3.06519	AKEEQAVVSLGPQAK	ASFNDTFVHITDISGR	3.98746	WBGene00004483	rps-14	F37C12.9	Concise description: rps-14 encodes a small ribosomal subunit S14 protein; by homology, RPS-14 is predicted to function in protein biosynthesis; in C. elegans, RPS-14 activity is required for embryonic and germline development, as well as the overall health of the animal; RPS-14 co-immuoprecipitates with ALG-1, a C. elegans Argonaut ortholog. Provisional description: rps-14 encodes a small riboso…
179209	WBGene00000219	F21F8.7	O01530	35	1.9814	7	2	0.098	13239	2.6437	SKFDSTASSTFVK	TVDVISDTGTSFLGGPQSVVDGLAK	4	2	0.098	14681	1.36231	SKFDSTASSTFVK	TVDVISDTGTSFLGGPQSVVDGLAK	2.003	WBGene00000219	asp-6	F21F8.7	Concise description: aspartic protease. Provisional description: aspartic protease. Detailed description: none available
179541	WBGene00007385	C06H2.1	Q17763	40	1.9677	8	4	0.272	13239	3.02138	ALPAHSAVLDSLQK	LVPEHAAELTR	2	1	0.073	14681	0.681153	ALPAHSAVLDSLQK	NA	1.85127	WBGene00007385	atp-5	C06H2.1	Concise description: none available Provisional description: none available Detailed description: none available
172617	WBGene00004439	F52B5.6	Q20647	39	1.9654	7	3	0.205	13239	2.6437	VNTLITPLQQK	LASDYDALDVANK	4	3	0.205	14681	1.36231	LASDYDALDVANK	VNTLITPLQQK	2.003	WBGene00004439	rpl-25.2	F52B5.6	Concise description: rpl-25.2 encodes a large ribosomal subunit L23a protein. Provisional description: rpl-25.2 encodes a large ribosomal subunit L23a protein. Detailed description: none available
180986	WBGene00018519	F46H5.3	F46H5.3	44	1.9487	9	4	0.156	13239	3.39905	IISMQEGGNVGQVLER	EIQDQLIKDHFLFK	8	4	0.136	14681	2.72461	IISMQEGGNVGQVLER	GIHGEHSESEGGVYDISNK	3.06183	WBGene00018519	F46H5.3	F46H5.3a	Concise description: none available Provisional description: none available Detailed description: none available
176146	WBGene00004433	C14B9.7	P34334	43	1.9439	10	5	0.329	13239	3.77672	GAVGIIVNKR	RLPVAPR	6	3	0.224	14681	2.04346	GAVGIIVNKR	GAHTVTTQNNEPELLAPL	2.91009	WBGene00004433	rpl-21	C14B9.7	Concise description: rpl-21 encodes a large ribosomal subunit L21 protein; by homology, RPL-21 is predicted to function in protein biosynthesis; in C. elegans, RPL-21 activity is required for embryonic and germline development. Provisional description: rpl-21 encodes a large ribosomal subunit L21 protein; by homology, RPL-21 is predicted to function in protein biosynthesis; in C. elegans, RPL-21 …
179522	WBGene00008920	F17C11.9	P54412	39	1.9103	6	2	0.055	13239	2.26603	SKDPFQDMPK	GTFVLDNFKR	6	2	0.055	14681	2.04346	SKDPFQDMPK	GTFVLDNFKR	2.15475	WBGene00008920	eef-1G	F17C11.9a	Concise description: none available Provisional description: none available Detailed description: none available
178408	WBGene00004487	Y57G11C.16	O18240	46	1.9007	7	3	0.136	13239	2.6437	ADVDVNKR	FQHIHR	9	4	0.201	14681	3.06519	ADVDVNKR	SLIIPEKFQHIHR	2.85445	WBGene00004487	rps-18	Y57G11C.16	Concise description: rps-18 encodes a small ribosomal subunit S18 protein. Provisional description: This gene encodes a protein predicted by Eisenberg and coworkers, with 52 percentage accuracy, to be mitochondrial. Proteins localized to a given organelle by experiments tend to share a characteristic phylogenetic distribution of their homologs, called a phylogenetic profile. For instance, mitocho…
176718	WBGene00006728	ZK1010.1	P49632	49	1.8978	7	3	0.227	13239	2.6437	IQDKEGIPPDQQR	ESTLHLVLR	10	4	0.352	14681	3.40576	IQDKEGIPPDQQR	ESTLHLVLR	3.02473	WBGene00006728	ubq-2	ZK1010.1	Concise description: ubq-2 encodes a bifunctional protein that contains two domains; an N-terminal ubiquitin peptide, and a C-terminal large ribosomal subunit protein L40 peptide. Provisional description: ubq-2 encodes a bifunctional protein that contains two domains; an N-terminal ubiquitin peptide, and a C-terminal large ribosomal subunit protein L40 peptide. Detailed description: none available
176071	WBGene00004420	R13A5.8	Q95Y90	40	1.8907	5	3	0.254	13239	1.88836	SVYAHFPINVTLQDGNR	MKLIESNDTVVFPEGVTFTVK	7	4	0.228	14681	2.38403	SVYAHFPINVTLQDGNR	HLHMEMER	2.13619	WBGene00004420	rpl-9	R13A5.8	Concise description: rpl-9 encodes a large ribosomal subunit L9 protein that affects fertility and embryonic viability. Provisional description: rpl-9 encodes a large ribosomal subunit L9 protein that affects fertility and embryonic viability. Detailed description: none available
173260	WBGene00004475	Y71A12B.1	I2HAF8	44	1.8819	6	4	0.197	13239	2.26603	KGDGEIEGLTDSVLPR	SFEVDEEKKLR	8	3	0.127	14681	2.72461	KGDGEIEGLTDSVLPR	SFEVDEEKKLR	2.49532	WBGene00004475	rps-6	Y71A12B.1a	Concise description: rps-6 encodes a small (40S) ribosomal subunit S6 protein; loss of rps-6 activity in adult animals extends lifespan. Provisional description: rps-6 encodes a small (40S) ribosomal subunit S6 protein; loss of rps-6 activity in adult animals extends lifespan. Detailed description: none available
177481	WBGene00004473	Y43B11AR.4	Q9N3X2	44	1.8754	6	4	0.124	13239	2.26603	LPGASDIIHIK	ERLPGASDIIHIK	10	6	0.228	14681	3.40576	LPGASDIIHIK	ALVSLPTGAGIR	2.83589	WBGene00004473	rps-4	Y43B11AR.4	Concise description: rps-4 encodes a small ribosomal subunit S4 protein. Provisional description: rps-4 encodes a small ribosomal subunit S4 protein. Detailed description: none available
175316	WBGene00002025	Y22D7AL.5	G8JYF5	41	1.8738	4	2	0.071	13239	1.51069	AAVEEGIVPGGGVALLR	GRGDQTEIEK	10	5	0.113	14681	3.40576	AAVEEGIVPGGGVALLR	GRGDQTEIEK	2.45823	WBGene00002025	hsp-60	Y22D7AL.5a	Concise description: hsp-60 encodes a nuclear-encoded mitochondrion-specific chaperone that is a member of the GroE/Hsp10/60 superfamily of molecular chaperones; hsp-60 is involved in the mitochondrial unfolded protein response, as hsp-60 expression, normally broadly detected during development, is greatly increased in response to treatments that disrupt mitochondrial protein handling; loss of hs…
174699	WBGene00004478	F40F8.10	Q20228	40	1.7979	2	2	0.116	13239	0.755344	ELLTLEDKDPK	QVVDVPSFIVR	4	3	0.185	14681	1.36231	QVVDVPSFIVR	HIDFSLQSPYGGGRPGR	1.05883	WBGene00004478	rps-9	F40F8.10	Concise description: rps-9 encodes a small ribosomal subunit S9 protein. Provisional description: rps-9 encodes a small ribosomal subunit S9 protein. Detailed description: none available
178387	WBGene00010794	LLC1.3	O17953	31	1.7546	3	2	0.04	13239	1.13302	KNDGSVETINAR	GRVPVNER	2	1	0.024	14681	0.681153	KNDGSVETINAR	NA	0.907087	WBGene00010794	dld-1	LLC1.3a	Concise description: LLC1.3 is orthologous to the human gene DIHYDROLIPOAMIDE DEHYDROGENASE (DLD; OMIM:246900), which when mutated leads to dihydrolipoamide dehydrogenase deficiency. Provisional description: LLC1.3 is orthologous to the human gene DIHYDROLIPOAMIDE DEHYDROGENASE (DLD; OMIM:246900), which when mutated leads to dihydrolipoamide dehydrogenase deficiency. Detailed description: none av…
175501	WBGene00004414	F13B10.2	G5ECE5	40	1.734	8	3	0.119	13239	3.02138	HGHMGFTPK	SALTEEGKNNGSTEFDLTQK	2	1	0.066	14681	0.681153	SALTEEGKNNGSTEFDLTQK	NA	1.85127	WBGene00004414	rpl-3	F13B10.2a	Concise description: rpl-3 encodes a large ribosomal subunit L3 protein required in mass RNAi assays for embryonic and larval viability, fertility, and general health; the rpl-3 transcription unit has a nonsense transcript that is up-regulated in vivo by smg[-] mutations, indicating that rpl-3 is a natural substrate for SMG-mediated nonsense suppresssion; several other natural mRNA substrates of …
174059	WBGene00019061	F58F12.1	F58F12.1	37	1.6884	5	2	0.141	13239	1.88836	AAAAPAANANPEELR	AELDAAQR	4	1	0.092	14681	1.36231	AAAAPAANANPEELR	NA	1.62533	WBGene00019061	F58F12.1	F58F12.1	Concise description: F58F12.1 encodes the delta subunit of the soluble, catalytic F1 portion of ATP synthase (mitochondrial respiratory chain [MRC] complex V); RNAi experiments indicate that F58F12.1 activity is essential for embryonic and larval development, as well as for reproduction and normal rates of growth and development. Provisional description: F58F12.1 encodes the delta subunit of the …
178130	WBGene00014095	ZK829.4	Q23621	48	1.684	9	5	0.127	13239	3.39905	IIAEAANGPTTPAADR	IAGASEKDIVHSGLEYTMQR	6	4	0.091	14681	2.04346	AVGKDCPVEPNAAFAAK	TAHKYNLGLDIR	2.72126	WBGene00014095	gdh-1	ZK829.4	Concise description: gdh-1 encodes a glutamate dehydrogenase, required in mass RNAi assays for normal fertility and rapid growth, that is expressed in larval and adult pharynx, intestine, and rectal gland cells; GDH-1 is orthologous to human GLUD1 (OMIM:138130, mutated in hyperinsulinemic hypoglycemia and hyperammonemia) and GLUD2 (OMIM:300144). Provisional description: gdh-1 encodes a glutamate …
266858	WBGene00006434	F09E5.15	Q8IG31	47	1.653	7	3	0.186	13239	2.6437	QITINDLPVGR	GLFIIDPSQNLR	7	3	0.206	14681	2.38403	QITINDLPVGR	GLFIIDPSQNLR	2.51387	WBGene00006434	prdx-2	F09E5.15a	Concise description: prdx-2 encodes one of two C. elegans typical 2-Cys peroxiredoxins, peroxidase enzymes that reduce hydrogen peroxide and contribute to the oxidative-stress response of multicellular organisms; loss of prdx-2 activity results in increased sensitivity to sublethal doses of hydrogen peroxide and increased resistance to heavy metals, likely via increased expression of Phase II det…
180781	WBGene00006926	C42D8.2	G8JY38	44	1.6269	7	4	0.041	13239	2.6437	VLENEELKESEVR	FDGLVLSGLPSASSELSQSR	3	2	0.022	14681	1.02173	AVVNMISFNPIAPR	FDGLVLSGLPSASSELSQSR	1.83272	WBGene00006926	vit-2	C42D8.2a	Concise description: The vit-2 gene encodes the vitellogenin homolog YP170. Provisional description: The vit-2 gene encodes the vitellogenin homolog YP170. Detailed description: none available
175628	WBGene00004469	B0393.1	P46769	47	1.5897	6	3	0.098	13239	2.26603	SGGAAHSALTEEDVMK	SGGAAHSALTEEDVMK	7	5	0.214	14681	2.38403	SGGAAHSALTEEDVMK	SGGAAHSALTEEDVMK	2.32503	WBGene00004469	rps-0	B0393.1	Concise description: rps-0 encodes a small ribosomal subunit SA protein that appears to function as both a ribosomal component and a laminin receptor; by homology, RPS-0 is predicted to play roles in protein biosynthesis and cell adhesion; in C. elegans, RPS-0 activity is required for embryonic and germline development, vulval morphogenesis, and the overall health of the animal. Provisional descr…
180724	WBGene00003963	C07A12.4	G8JY07	44	1.5	6	2	0.075	13239	2.26603	AATQLKEEGSDIK	FKPDFEEITTENISK	4	2	0.075	14681	1.36231	AATQLKEEGSDIK	FKPDFEEITTENISK	1.81417	WBGene00003963	pdi-2	C07A12.4a	Concise description: pdi-2 encodes a protein disulfide isomerase beta subunit; by homology, PDI-2 is predicted to function in oxidative protein folding in the endoplasmic reticulum (ER); PDI-2 activity is required for several organismal processes including body morphology, locomotion, fertility, molting, and collagen deposition; pdi-2 transcript levels are increased in response to ER stress; pdi-…
180748	WBGene00004438	F55D10.2	P48162	36	1.4741	7	3	0.204	13239	2.6437	VNTLITPLQQK	IIQHPLTTESAMK								1.32185	WBGene00004438	rpl-25.1	F55D10.2	Concise description: rpl-25.1 encodes a large ribosomal subunit L23a protein. Provisional description: rpl-25.1 encodes a large ribosomal subunit L23a protein. Detailed description: none available
172693	WBGene00004484	F36A2.6	Q9XVP0	45	1.4666	6	3	0.245	13239	2.26603	ATQDDAHLAELKK	GVDLDQLLDMSR	4	2	0.086	14681	1.36231	ATQDDAHLAELKK	ATQDDAHLAELK	1.81417	WBGene00004484	rps-15	F36A2.6	Concise description: rps-15 encodes a small ribosomal subunit S15 protein. Provisional description: rps-15 encodes a small ribosomal subunit S15 protein. Detailed description: none available
172944	WBGene00009122	F25H2.11	Q93573	43	1.4445	4	3	0.243	13239	1.51069	GSNPSAEEGAEDDGSDEHVER	GIDIVLNHK	5	3	0.232	14681	1.70288	GSNPSAEEGAEDDGSDEHVER	GIDIVLNHK	1.60678	WBGene00009122	tct-1	F25H2.11	Concise description: none available Provisional description: none available Detailed description: none available
177365	WBGene00004494	K02B2.5	P52821	39	1.426	3	2	0.085	13239	1.13302	LITPSVVSER	ITPSVVSER	1	1	0.085	14681	0.340576	LITPSVVSER	NA	0.736798	WBGene00004494	rps-25	K02B2.5	Concise description: rps-25 encodes a small ribosomal subunit S25 protein. Provisional description: rps-25 encodes a small ribosomal subunit S25 protein. Detailed description: none available
178342	WBGene00004430	Y45F10D.12	O45946	46	1.4166	1	1	0.059	13239	0.377672	GENTVFLQGPR	NA	7	4	0.271	14681	2.38403	ILAAGGEIITLDQLALK	GENTVFLQGPR	1.38085	WBGene00004430	rpl-18	Y45F10D.12	Concise description: rpl-18 encodes a large ribosomal subunit L18 protein. Provisional description: rpl-18 encodes a large ribosomal subunit L18 protein. Detailed description: none available
177038	WBGene00022089	Y69A2AR.18	Y69A2AR.18	42	1.3983	4	2	0.06	13239	1.51069	ILNNAGDKEIR	NILNNAGDKEIR	4	1	0.06	14681	1.36231	NILNNAGDKEIR	NA	1.4365	WBGene00022089	Y69A2AR.18	Y69A2AR.18a	Concise description: none available Provisional description: none available Detailed description: none available
174964	WBGene00002264	W09H1.6	O45904	29	1.392								6	3	0.118	14681	2.04346	TADFSGNDVPLHVSVR	FEPGQTLIVK	1.02173	WBGene00002264	lec-1	W09H1.6a	Concise description: lec-1 encodes a tandem repeat-type galectin in which each galectin domain is homologous to typical vertebrate 14-kDa-type galectins; the two sugar binding sites have distinct sugar binding properties in vitro and lec-1 is expressed most abundantly in the adult cuticle. Provisional description: lec-1 encodes a tandem repeat-type galectin in which each galectin domain is homolo…
173873	WBGene00004434	C27A2.2	P52819	45	1.3803	4	2	0.192	13239	1.51069	TGHLAANNVK	YFHINDGEDAGSDHE	5	3	0.254	14681	1.70288	TGHLAANNVK	IEDLEAFLNEK	1.60678	WBGene00004434	rpl-22	C27A2.2a	Concise description: rpl-22 encodes a large ribosomal subunit L22 protein; by homology, RPL-22 is predicted to function in protein biosynthesis; in C. elegans, RPL-22 activity is broadly required for embryonic and germline development, as well as normal body coloration, morphology, and postembryonic growth rates. Provisional description: rpl-22 encodes a large ribosomal subunit L22 protein; by ho…
176756	WBGene00009952	F53A2.7	O45552	49	1.3331	4	2	0.076	13239	1.51069	KGEESFEIDEHPR	AQEAGVYKNEIVGITIK	6	4	0.104	14681	2.04346	KGEESFEIDEHPR	ISTHIVHELHR	1.77707	WBGene00009952	F53A2.7	F53A2.7	Concise description: none available Provisional description: none available Detailed description: none available
175028	WBGene00001886	ZK131.6	P09588	28	1.3313	4	4	0.315	13239	1.51069	EVLELAGNAAR	AGLQFPVGR								0.755345	WBGene00001886	his-12	ZK131.6	Concise description: his-12 encodes an H2A histone; his-12 is contained within the histone gene cluster HIS3. Provisional description: his-12 encodes an H2A histone; his-12 is contained within the histone gene cluster HIS3. Detailed description: none available
180692	WBGene00006921	F20B6.2	Q19626	47	1.3139	3	1	0.026	13239	1.13302	AAVDVNQPITGHK	NA	6	4	0.1	14681	2.04346	AAVDVNQPITGHK	LIYPPINVLPSLSR	1.58824	WBGene00006921	vha-12	F20B6.2	Concise description: vha-12 encodes an ortholog of subunit B of the cytoplasmic (V1) domain of vacuolar proton-translocating ATPase (V-ATPase); VHA-12 is orthologous to human ATP6V1B1 (OMIM:192132, mutated in distal renal tubular acidosis with progressive sensorineural deafness) and ATP6V1B2 (OMIM:606939); VHA-12 and TAG-300/Y110A7A.12 are co-orthologs; VHA-17, like VHA-1 and VHA-12, antagonizes …
179999	WBGene00001423	T01C3.7	Q22053	37	1.2887	2	2	0.077	13239	0.755344	VSVDDGAGSIEYR	FKPLEQVTLEPYER	2	1	0.037	14681	0.681153	VSVDDGAGSIEYR	NA	0.718248	WBGene00001423	fib-1	T01C3.7	Concise description: fib-1 encodes the C. elegans ortholog of Saccharomyces cerevisiae Nop1p, an essential component of the U3 SnoRNP; FIB-1 localizes to the nucleolus. Provisional description: fib-1 encodes the C. elegans ortholog of Saccharomyces cerevisiae Nop1p, an essential component of the U3 SnoRNP; FIB-1 localizes to the nucleolus. Detailed description: none available
171767	WBGene00021350	Y37E3.8	Y37E3.8	40	1.2725	7	3	0.228	13239	2.6437	DKYHPGYFGK	GLLPETPLIVK								1.32185	WBGene00021350	Y37E3.8	Y37E3.8a	Concise description: none available Provisional description: none available Detailed description: none available
172216	WBGene00006919	F46F11.5	P91303	41	1.2705	4	2	0.254	13239	1.51069	ASQTQGIQQLLAAEKR	AFEQQYLGTKEDIESK	2	1	0.127	14681	0.681153	ASQTQGIQQLLAAEKR	NA	1.09592	WBGene00006919	vha-10	F46F11.5	Concise description: vha-10 encodes an ortholog of subunit G of the cytoplasmic (V1) domain of vacuolar proton-translocating ATPase (V-ATPase); VHA-10 is required for necrosis, since vha-10(RNAi) suppresses necrotic neurodegeneration and thapsigargin-induced cell death; VHA-10 is a predicted cytosolic stator (stalk) component. Provisional description: vha-10 encodes an ortholog of subunit G of th…
178020	WBGene00008505	F01G4.6	F01G4.6	41	1.2405	3	2	0.082	13239	1.13302	ASAVSAPGQVEFGSGK	IQTSPGAPPTLR	3	1	0.047	14681	1.02173	ASAVSAPGQVEFGSGK	NA	1.07737	WBGene00008505	F01G4.6	F01G4.6a	Concise description: none available Provisional description: none available Detailed description: none available
174371	WBGene00004416	F54C9.5	P49405	45	1.2253	4	2	0.082	13239	1.51069	GVADGGINVPHSESR	SAYSHELPR	3	2	0.082	14681	1.02173	GVADGGINVPHSESR	SAYSHELPR	1.26621	WBGene00004416	rpl-5	F54C9.5	Concise description: rpl-5 encodes a large ribosomal subunit L5 protein; by homology, RPL-5 is predicted to function in protein biosynthesis; in C. elegans RPL-5 activity is broadly required for embryonic, larval, germline, and vulval development, as well as normal body coloration, morphology, and postembryonic growth rates. Provisional description: rpl-5 encodes a large ribosomal subunit L5 prot…
174423	WBGene00011884	T21B10.2	Q27527	46	1.2074	5	2	0.075	13239	1.88836	AAVPSGASTGVHEALELR	IEEELGADAVYAGHNFR	2	2	0.075	14681	0.681153	AAVPSGASTGVHEALELR	IEEELGADAVYAGHNFR	1.28476	WBGene00011884	enol-1	T21B10.2a	Concise description: enol-1 is orthologous to human ENOLASE 1 (also CRYSTALLIN, TAU; ENO1; OMIM:172430), which when mutated leads to spherocytic red cell enolase deficiency. Provisional description: enol-1 is orthologous to human ENOLASE 1 (also CRYSTALLIN, TAU; ENO1; OMIM:172430), which when mutated leads to spherocytic red cell enolase deficiency. Detailed description: none available
174311	WBGene00004421	F10B5.1	Q09533	46	1.1898	3	1	0.056	13239	1.13302	LRSDGVGVQLQR	NA	4	3	0.145	14681	1.36231	LRSDGVGVQLQR	EHLSSEALEAAR	1.24767	WBGene00004421	rpl-10	F10B5.1	Concise description: rpl-10 encodes a large ribosomal subunit L10 protein required in mass RNAi assays for embryonic viability, fertility, normally rapid growth, and normal body coloration; the rpl-10 transcription unit has a nonsense transcript that is up-regulated in vivo by smg[-] mutations, indicating that rpl-10 is a natural substrate for SMG-mediated nonsense suppresssion; several other nat…
176891	WBGene00004427	K11H12.2	P91374	38	1.1615								5	4	0.098	14681	1.70288	FYEVVLIDPFHK	THGVNELK	0.85144	WBGene00004427	rpl-15	K11H12.2	Concise description: rpl-15 encodes a large ribosomal subunit L15 protein. Provisional description: rpl-15 encodes a large ribosomal subunit L15 protein. Detailed description: none available
3564970	WBGene00013025	Y49A3A.2	Q9XW92	45	1.1302	3	2	0.045	13239	1.13302	VYEETSGVTIGDPVLR	FKDPVADGEAK	3	2	0.045	14681	1.02173	FKDPVADGEAK	VYEETSGVTIGDPVLR	1.07737	WBGene00013025	vha-13	Y49A3A.2	Concise description: vha-13 encodes an ortholog of subunit A of the cytoplasmic (V1) domain of vacuolar proton-translocating ATPase (V-ATPase); VHA-13 is predicted to hydrolyse ATP as part of a cytosolic VHA-12/VHA-13 heterohexamer, whose activity drives the V-ATPase rotor; VHA-13 levels are lowered in mutants with either abnormally low or abnormally high calcineurin levels, and elevated in mutan…
177442	WBGene00006917	C17H12.14	Q95X44	41	1.0087								5	3	0.195	14681	1.70288	LELIANQIVPQVR	QNFLPSESAGGVELSAR	0.85144	WBGene00006917	vha-8	C17H12.14	Concise description: vha-8 encodes an ortholog of subunit E of the cytoplasmic (V1) domain of vacuolar proton-translocating ATPase (V-ATPase); VHA-8 is a predicted cytosolic stator (stalk) component; VHA-8 is required for embryonic and larval viability, for ovulation, and for receptor-mediated endocytosis of yolk protein; VHA-8 is highly expressed in the cytoplasm of excretory canals throughout d…
179971	WBGene00000915	C47E8.5	Q18688	46	1.0029	5	4	0.075	13239	1.88836	LISNASDALDKIR	SLEEPQSHASR								0.94418	WBGene00000915	daf-21	C47E8.5	Concise description: daf-21 encodes a member of the Hsp90 family of molecular chaperones; DAF-21 activity is required for larval development, negative regulation of dauer larva formation, and a number of specific chemosensory behaviors, such as the response to chemicals and odorants detected by the ASE and AWC sensory neurons; a daf-21 sensory defect can be rescued by a cyclic GMP analogue, sugge…
178873	WBGene00002010	C37H5.8	P11141	45	0.8612								4	4	0.081	14681	1.36231	EQGVDLTKDPQAMQR	TTPSTVAFTADGER	0.681155	WBGene00002010	hsp-6	C37H5.8	Concise description: hsp-6 encodes a nuclear-encoded mitochondrion-specific chaperone that is a member of the DnaK/Hsp70 superfamily of molecular chaperones; hsp-6 is involved in the mitochondrial unfolded protein response, as hsp-6 expression, normally broadly detected from the L1 larval through adult stages of development, is greatly increased in response to treatments that disrupt mitochondria…
13180201	WBGene00195057	B0261.9	B0261.9	1	0															0	WBGene00195057	B0261.9	B0261.9	Concise description: none available Provisional description: none available Detailed description: none available
13180284	WBGene00185086	F59A3.12	F59A3.12	1	0															0	WBGene00185086	F59A3.12	F59A3.12	Concise description: none available Provisional description: none available Detailed description: none available
13182888	WBGene00195229	Y71A12B.25	Y71A12B.25	1	0															0	WBGene00195229	Y71A12B.25	Y71A12B.25	Concise description: none available Provisional description: none available Detailed description: none available
13185428	WBGene00206514	R05G9.5	R05G9.5	2	0															0	WBGene00206514	R05G9.5	R05G9.5	Concise description: none available Provisional description: none available Detailed description: none available
13187664	WBGene00001947	W09H1.2	H2L2I6	1	0															0	WBGene00001947	his-73	W09H1.2	Concise description: none available Provisional description: none available Detailed description: none available
13188172	WBGene00185078	F40G9.17	F40G9.17	4	0															0	WBGene00185078	F40G9.17	F40G9.17	Concise description: none available Provisional description: none available Detailed description: none available
13190517	WBGene00043097	C02D5.4	C02D5.4	5	0															0	WBGene00043097	C02D5.4	C02D5.4	Concise description: none available Provisional description: none available Detailed description: none available
13191741	WBGene00194870	F53A2.11	F53A2.11	3	0															0	WBGene00194870	F53A2.11	F53A2.11	Concise description: none available Provisional description: none available Detailed description: none available
13198891	WBGene00013381	Y62E10A.15	I2HAA8	1	0															0	WBGene00013381	cyp-31A5	Y62E10A.15a	Concise description: none available Provisional description: none available Detailed description: none available
13215867	WBGene00189948	F56H9.8	F56H9.8	1	0															0	WBGene00189948	F56H9.8	F56H9.8a	Concise description: none available Provisional description: none available Detailed description: none available
13216595	WBGene00194707	C53A5.17	C53A5.17	1	0															0	WBGene00194707	C53A5.17	C53A5.17	Concise description: none available Provisional description: none available Detailed description: none available
13216888	WBGene00045339	T10H4.13	T10H4.13	1	0															0	WBGene00045339	T10H4.13	T10H4.13	Concise description: none available Provisional description: none available Detailed description: none available
13217923	WBGene00138715	Y6G8.14	Y6G8.14	1	0															0	WBGene00138715	Y6G8.14	Y6G8.14	Concise description: none available Provisional description: none available Detailed description: none available
13218858	WBGene00219309	F26F2.13	F26F2.13	1	0															0	WBGene00219309	F26F2.13	F26F2.13	Concise description: none available Provisional description: none available Detailed description: none available
13220525	WBGene00206484	C31H2.14	C31H2.14	1	0															0	WBGene00206484	C31H2.14	C31H2.14	Concise description: none available Provisional description: none available Detailed description: none available
13224410	WBGene00206527	T27A8.7	T27A8.7	1	0															0	WBGene00206527	T27A8.7	T27A8.7	Concise description: none available Provisional description: none available Detailed description: none available
171595	WBGene00021678	Y48G1C.5	Y48G1C.5	2	0															0	WBGene00021678	Y48G1C.5	Y48G1C.5	Concise description: none available Provisional description: none available Detailed description: none available
171601	WBGene00004274	F53G12.1	O01803	11	0															0	WBGene00004274	rab-11.1	F53G12.1	Concise description: rab-11.1 encodes a small GTPase homologous to the Rab GTPases that function in endocytosis, membrane fusion, and vesicular trafficking events; RAB-11.1 activity is required for completion of the final stages of cytokinesis during early embryogenesis and for efficient uptake of yolk proteins during oocyte development; RAB-11.1 is also required for normal peripheral localizatio…
171605	WBGene00000622	F53G12.7	V6CM19	1	0															0	WBGene00000622	col-45	F53G12.7	Concise description: col-45 encodes a cuticle collagen. Provisional description: col-45 encodes a cuticle collagen. Detailed description: none available
171606	WBGene00004962	F53G12.6	O01798	1	0															0	WBGene00004962	spe-8	F53G12.6	Concise description: spe-8 is predicted to encode a non-receptor tyrosine kinase with a SH2 domain; spe-8 is required for hermaphrodite spermatogenesis or sperm activation but not for male-derived sperm activation (sperm activation is the morphogenesis of a round non-motile spermatid to an amoeboid crawling sperm); however, mutant hermaphrodite spe-8 spermatids can transactivate and form function…
171621	WBGene00002079	Y48G1A.5	Q965V4	7	0															0	WBGene00002079	xpo-2	Y48G1A.5	Concise description: imb-5 encodes an importin-beta-like protein orthologous to mammalian CAS proteins (cellular apoptosis susceptibility) and Saccharomyces cerevisiae CSE1 (chromosome segregation 1); IMB-5 is predicted to function in nuclear transport of proteins required for mitotic progression or apoptosis as well as in re-export of importin-alpha, a nuclear import protein; in C. elegans, IMB-…
171628	WBGene00020089	R119.3	R119.3	1	0															0	WBGene00020089	R119.3	R119.3	Concise description: none available Provisional description: none available Detailed description: none available
171636	WBGene00021026	W04C9.4	W04C9.4	2	0															0	WBGene00021026	W04C9.4	W04C9.4	Concise description: none available Provisional description: none available Detailed description: none available
171639	WBGene00001814	W04C9.1	Q9TZD9	3	0															0	WBGene00001814	haf-4	W04C9.1	Concise description: haf-4 encodes a half-molecular ATP-binding cassette (ABC) transporter; haf-4 activity is required in embryos and adults for formation of birefringent material in gut granules, lysosome-related fat storage organelles. Provisional description: haf-4 encodes a half-molecular ATP-binding cassette (ABC) transporter; haf-4 activity is required in embryos and adults for formation of…
171642	WBGene00022034	Y65B4BL.2	V6CLC9	1	0															0	WBGene00022034	deps-1	Y65B4BL.2	Concise description: deps-1 encodes an large (619-residue), unfamiliar P-granule-associated protein required for germline RNAi, PGL-1's localization in P granules, accumulation of GLH-1 and RDE-4 (along with glh-1 mRNA), germline proliferation and fertility at high temperatures, and embryonic viability at low temperatures; unless rescued by maternal DEPS-1, deps-1 mutants show temperature-sensiti…
171643	WBGene00022037	Y65B4BL.5	V6CLI5	1	0															0	WBGene00022037	acs-13	Y65B4BL.5	Concise description: none available Provisional description: none available Detailed description: none available
171644	WBGene00022033	Y65B4BL.1	Y65B4BL.1	11	0															0	WBGene00022033	Y65B4BL.1	Y65B4BL.1a	Concise description: none available Provisional description: none available Detailed description: none available
171646	WBGene00022042	Y65B4BR.5	V6CKR1	45	0															0	WBGene00022042	icd-2	Y65B4BR.5a	Concise description: none available Provisional description: none available Detailed description: none available
171647	WBGene00007009	Y65B4BR.4	Q9N2Z7	1	0															0	WBGene00007009	wwp-1	Y65B4BR.4a	Concise description: wwp-1 encodes, by alternative splicing, two isoforms of a putative E3 ubiquitin ligase orthologous to budding yeast Rsp5, Drosophila SU(DX), and human WWP1 (OMIM:602307) and WWP2 (OMIM:602308); WWP-1 is required for proteolysis of the intracellular LIN-12 domain in primary ventral precursor cells, and for protection of germ cells against ionizing radiation or camptothecin, as…
171649	WBGene00001725	Y65B4BR.6	Q9N2Z3	9	0															0	WBGene00001725	grl-16	Y65B4BR.6a	Concise description: grl-16 encodes, by alternative splicing, two hedgehog-like proteins with an N-terminal signal sequence, a central proline-rich low-complexity region, and a C-terminal Ground-like (Grl) domain; the Grl domain is predicted to form a cysteine-crosslinked protein involved in intercellular signalling, and it has subtle similarity to the N-terminal Hedge domain of HEDGEHOG proteins…
171650	WBGene00002040	F56A6.2	H2L082	1	0															0	WBGene00002040	hum-7	F56A6.2a	Concise description: hum-7 encodes a class IX unconventional myosin heavy chain that contains a myosin motor domain in the head region and zinc-finger and rhoGAP (rho GTPase activating protein) domains in the tail region; HUM-7 is required during embryogenesis for cytokinesis and normal cytoplasmic rearrangements, and by homology, may function in organization of the actin cytoskeleton; the precis…
171653	WBGene00018921	F56A6.1	sago-2	4	0															0	WBGene00018921	sago-2	F56A6.1a	Concise description: sago-2 encodes an Argonaute homolog that is partially required for the amplification phase of RNAi responses; a multiply mutant strain (MAGO), consisting of ppw-1(tm914), sago-1(tm1195), sago-2(tm894), F58G1.1(tm1019), C06A1.4(tm887), and M03D4.6(tm1144) alleles, is completely resistant to both germline and somatic RNAi; sago-2 is genetically redundant with ppw-1 and sago-1, …
171656	WBGene00022025	Y65B4A.1	Y65B4A.1	1	0															0	WBGene00022025	Y65B4A.1	Y65B4A.1	Concise description: none available Provisional description: none available Detailed description: none available
171661	WBGene00021210	Y18H1A.4	Y18H1A.4	4	0															0	WBGene00021210	Y18H1A.4	Y18H1A.4	Concise description: none available Provisional description: none available Detailed description: none available
171666	WBGene00021213	Y18H1A.9	Y18H1A.9	1	0															0	WBGene00021213	Y18H1A.9	Y18H1A.9	Concise description: none available Provisional description: none available Detailed description: none available
171670	WBGene00022518	ZC123.3	V6CJA9	1	0															0	WBGene00022518	zfh-2	ZC123.3	Concise description: none available Provisional description: none available Detailed description: none available
171675	WBGene00001678	Y95B8A.5	V6CLF2	4	0															0	WBGene00001678	gpa-16	Y95B8A.5	Concise description: gpa-16 (also known as spn-1) encodes a member of the G protein alpha subunit family of heterotrimeric GTPases that affects spindle position and orientation in embryos; it is expressed in AVM, PDE, PLM, BDU, PVC, and RIP, and weakly expressed in the pharynx, body-wall muscle, and vulval muscle. Provisional description: gpa-16 (also known as spn-1) encodes a member of the G pro…
171681	WBGene00005002	C54G6.5	Q8WSN3	1	0															0	WBGene00005002	spp-17	C54G6.5	Concise description: none available Provisional description: none available Detailed description: none available
171683	WBGene00004952	Y34D9A.4	G5ED58	2	0															0	WBGene00004952	spd-1	Y34D9A.4	Concise description: spd-1 encodes a homolog of human PRC1, tobacco MAP-65, and S. cerevisiae Ase1p that is required for embryonic viability due to its requirement for mitotic spindle stability during the late stages of cytokinesis; SPD-1 is also required for fertility, gonad development, locomotion, and vulval development. Provisional description: Mutation of spd-1 causes defective spindle assem…
171685	WBGene00021331	Y34D9A.6	Q9N456	10	0															0	WBGene00021331	glrx-10	Y34D9A.6	Concise description: none available Provisional description: none available Detailed description: none available
171687	WBGene00001745	R06A10.2	Q7KPV0	1	0															0	WBGene00001745	gsa-1	R06A10.2	Concise description: The gsa-1 gene encodes a Gs alpha subunit of heterotrimeric G proteins which affects L1 larval stage viability, movement, and egg laying; it is genetically upstream of sgs-1 with respect to neuronal degeneration, as defined by gain-of-function analysis, and is expressed in excitable cells. Provisional description: The gsa-1 gene encodes a Gs alpha subunit of heterotrimeric G …
171696	WBGene00004880	Y48G8AL.6	O76512	1	0															0	WBGene00004880	smg-2	Y48G8AL.6	Concise description: none available Provisional description: none available Detailed description: none available
171697	WBGene00021686	Y48G8AL.5	Y48G8AL.5	2	0															0	WBGene00021686	Y48G8AL.5	Y48G8AL.5	Concise description: none available Provisional description: none available Detailed description: none available
171700	WBGene00021685	Y48G8AL.1	W6RTM2	1	0															0	WBGene00021685	herc-1	Y48G8AL.1	Concise description: The Y48G8AL.1 gene encodes a homolog of human E6-AP ubiquitin-protein ligase, (UBE3A; OMIM:601623) which when mutated leads to one form of Angelman syndrome (OMIM:105830). Provisional description: The Y48G8AL.1 gene encodes a homolog of human E6-AP ubiquitin-protein ligase, (UBE3A; OMIM:601623) which when mutated leads to one form of Angelman syndrome (OMIM:105830). Detailed …
171704	WBGene00019673	K12C11.1	K12C11.1	8	0															0	WBGene00019673	K12C11.1	K12C11.1	Concise description: The K12C11.1 gene encodes an ortholog of the human gene PEPTIDASE D (PEPD), which when mutated leads to prolidase deficiency (OMIM:170100). Provisional description: The K12C11.1 gene encodes an ortholog of the human gene PEPTIDASE D (PEPD), which when mutated leads to prolidase deficiency (OMIM:170100). Detailed description: none available
171707	WBGene00022369	Y92H12BR.3	Y92H12BR.3	1	0															0	WBGene00022369	Y92H12BR.3	Y92H12BR.3a	Concise description: none available Provisional description: none available Detailed description: none available
171710	WBGene00022373	Y92H12BR.8	Q9BPN6	1	0															0	WBGene00022373	mrpl-15	Y92H12BR.8	Concise description: none available Provisional description: none available Detailed description: none available
171711	WBGene00018159	F37F2.2	F37F2.2	2	0															0	WBGene00018159	F37F2.2	F37F2.2	Concise description: none available Provisional description: none available Detailed description: none available
171716	WBGene00022361	Y92H12A.5	Y92H12A.5	5	0															0	WBGene00022361	Y92H12A.5	Y92H12A.5	Concise description: none available Provisional description: none available Detailed description: none available
171725	WBGene00022268	Y73E7A.1	Y73E7A.1	1	0															0	WBGene00022268	Y73E7A.1	Y73E7A.1a	Concise description: none available Provisional description: none available Detailed description: none available
171726	WBGene00022274	Y73E7A.8	Y73E7A.8	5	0															0	WBGene00022274	Y73E7A.8	Y73E7A.8	Concise description: none available Provisional description: none available Detailed description: none available
171730	WBGene00022155	Y71G12B.17	Y71G12B.17	1	0															0	WBGene00022155	Y71G12B.17	Y71G12B.17	Concise description: none available Provisional description: none available Detailed description: none available
171735	WBGene00022152	Y71G12B.12	W6RR39	1	0															0	WBGene00022152	atg-5	Y71G12B.12a	Concise description: atg-5 encodes, by alternative splicing, two isoforms of an ortholog of the autophagic budding yeast protein Atg5p, and of human ATG5 (OMIM:604261); ATG-5 has no obvious function in mass RNAi assays. Provisional description: atg-5 encodes, by alternative splicing, two isoforms of an ortholog of the autophagic budding yeast protein Atg5p, and of human ATG5 (OMIM:604261); ATG-5 …
171738	WBGene00022150	Y71G12B.10	Y71G12B.10	2	0															0	WBGene00022150	Y71G12B.10	Y71G12B.10	Concise description: Y71G12B.10 encodes a putative 3-hydroxymethyl-3-methylglutaryl-coenzyme A lyase orthologous to human HMG-CoA Lyase (HMGCL). Provisional description: Y71G12B.10 encodes a putative 3-hydroxymethyl-3-methylglutaryl-coenzyme A lyase orthologous to human HMG-CoA Lyase (HMGCL). Detailed description: none available
171744	WBGene00022146	Y71G12B.6	Y71G12B.6	4	0															0	WBGene00022146	Y71G12B.6	Y71G12B.6	Concise description: none available Provisional description: none available Detailed description: none available
171747	WBGene00022141	Y71G12B.1	Q95XL8	3	0															0	WBGene00022141	chaf-2	Y71G12B.1a	Concise description: none available Provisional description: none available Detailed description: none available
171751	WBGene00001196	M01D7.7	G5EGU1	6	0															0	WBGene00001196	egl-30	M01D7.7a	Concise description: egl-30 encodes an ortholog of the heterotrimeric G protein alpha subunit Gq (Gq/G11 class) that affects viability, locomotion, egg laying, synaptic transmission, and pharyngeal pumping; it genetically interacts with the goa-1 pathway, and is probably expressed ubiquitously, with highest expression in excitable cells. Provisional description: egl-30 encodes an ortholog of the …
171752	WBGene00001309	M01D7.6	O01971	2	0															0	WBGene00001309	emr-1	M01D7.6	Concise description: emr-1 gene encodes a homolog of the human integral nuclear membrane protein emerin ; EMR-1 belongs to a family of proteins sharing the LEM-domain (LAP2-Emerin-MAN1 domain) that are generally conserved in metazoa and bind to lamin; EMR-1, along with another LEM-domain protein, LEM-2 is required for larval development, normal life-span, nuclear envelope and chromatin organizati…
171756	WBGene00004743	M01D7.2	G5EED5	3	0															0	WBGene00004743	scm-1	M01D7.2	Concise description: none available Provisional description: none available Detailed description: none available
171763	WBGene00021347	Y37E3.3	Q9GR61	2	0															0	WBGene00021347	rpb-10	Y37E3.3	Concise description: Y37E3.3 encodes the C. elegans ortholog of the RNA polymerase II Rbp10 subunit; loss of Y37E3.3 activity via large-scale RNAi results in early embryonic lethality. Provisional description: Y37E3.3 encodes the C. elegans ortholog of the RNA polymerase II Rbp10 subunit; loss of Y37E3.3 activity via large-scale RNAi results in early embryonic lethality. Detailed description: non…
171764	WBGene00021348	Y37E3.4	Q9BKU8	9	0															0	WBGene00021348	moag-4	Y37E3.4	Concise description: moag-4 encodes a small protein that is evolutionarily highly conserved, containing a 4F5 domain predicted to have a helix-loop-helix secondary structure, moag-4 is orthologous to human SERF1A and SERF2 (OMIM: 603011, 605054); MOAG-4 is a general regulator of protein aggregation and proteotoxicity but it does not act on all disease-associated aggregation-prone proteins; MOAG-4…
171768	WBGene00004014	Y37E3.9	Q9BKU4	31	0															0	WBGene00004014	phb-1	Y37E3.9	Concise description: phb-1 encodes the C. elegans ortholog of prohibitin PHB1; loss of phb-1 activity via RNAi indicates that phb-1 function is required for mitochondrial organization and morphology and for embryonic, germline, and somatic gonad development; PHB-1, along with prohibitin subunit PHB-2, forms a macromolecular complex that localizes to mitochondrial membranes; PHB-1 and PHB-2 are de…
171769	WBGene00021351	Y37E3.10	Y37E3.10	22	0															0	WBGene00021351	Y37E3.10	Y37E3.10	Concise description: none available Provisional description: none available Detailed description: none available
171774	WBGene00003799	Y37E3.15	Q9BKT9	22	0															0	WBGene00003799	npp-13	Y37E3.15a	Concise description: none available Provisional description: none available Detailed description: none available
171775	WBGene00021355	Y37E3.17	Y37E3.17	15	0															0	WBGene00021355	Y37E3.17	Y37E3.17a	Concise description: Y37E3.17 encodes a putative mitochondrial dimethylglycine dehydrogenase orthologous to human DMGDH; studies indicate that the elegans dehydrogenase is a phosphorylcholine (PCho)-modified protein; P-Cho modification of proteins seems to play a developmental role in nematodes, as interfering with it, causes viability and fertility defects. Provisional description: Y37E3.17 enco…
171778	WBGene00021005	W03F11.1	W03F11.1	8	0															0	WBGene00021005	W03F11.1	W03F11.1	Concise description: W03F11.1 encodes a protein with three chitin-binding peritrophin-A domains; like CEJ-1 and CPG-2, W03F11.1 may participate in eggshell synthesis and early embryonic development; W03F11.1 is required for fertility in mass RNAi assays; W03F11.1's multiple peritrophin-A domains might enable mechanical cross-linking of chitin. Provisional description: W03F11.1 encodes a protein w…
171782	WBGene00000020	F12B6.1	Q1RS86	1	0															0	WBGene00000020	abt-2	F12B6.1	Concise description: abt-2 encodes a predicted ATP-binding cassette (ABC) transporter that is a member of the ABCA subfamily of transport proteins; ABT-2 is predicted to function as a transmembrane protein that couples energy to transport of various molecules across membranes. Provisional description: abt-2 encodes a predicted ATP-binding cassette (ABC) transporter that is a member of the ABCA su…
171785	WBGene00021469	Y39G10AR.11	Q95XR6	1	0															0	WBGene00021469	Y39G10AR.11	Y39G10AR.11	Concise description: none available Provisional description: none available Detailed description: none available
171786	WBGene00021470	Y39G10AR.12	G5EDE7	1	0															0	WBGene00021470	tpxl-1	Y39G10AR.12a	Concise description: tpxl-1 encodes a protein that contains an N-terminal Aurora A kinase binding domain similar to that of Xenopus laevis TPX2; during mitosis, TPXL-1 activity is required for activation and localization of the AIR-1 Aurora A kinase to mitotic spindles, and thus for proper mitotic spindle assembly; TPXL-1 physically interacts with AIR-1 in vitro and colocalizes with AIR-1 at the …
171789	WBGene00021467	Y39G10AR.9	G4SF15	2	0															0	WBGene00021467	Y39G10AR.9	Y39G10AR.9a	Concise description: none available Provisional description: none available Detailed description: none available
171791	WBGene00021475	Y39G10AR.20	Q95XR1	2	0															0	WBGene00021475	Y39G10AR.20	Y39G10AR.20	Concise description: none available Provisional description: none available Detailed description: none available
171792	WBGene00021466	Y39G10AR.8	Q95XR0	23	0															0	WBGene00021466	Y39G10AR.8	Y39G10AR.8	Concise description: none available Provisional description: none available Detailed description: none available
171793	WBGene00003156	Y39G10AR.14	A0A061AL94	4	0															0	WBGene00003156	mcm-4	Y39G10AR.14	Concise description: mcm-4 encodes a member of the MCM2/3/5 family with similarity to human MCM4 minichromosome maintenance deficient 4 protein, and affects embryonic viability, nuclear morphology in early embryos, and larval viability. Provisional description: mcm-4 encodes a member of the MCM2/3/5 family with similarity to human MCM4 minichromosome maintenance deficient 4 protein, and affects e…
171797	WBGene00021474	Y39G10AR.18	A0A061AD87	1	0															0	WBGene00021474	Y39G10AR.18	Y39G10AR.18a	Concise description: none available Provisional description: none available Detailed description: none available
171798	WBGene00021460	Y39G10AR.2	Q95XP9	8	0															0	WBGene00021460	zwl-1	Y39G10AR.2a	Concise description: none available Provisional description: none available Detailed description: none available
171800	WBGene00017734	F23C8.5	F23C8.5	20	0															0	WBGene00017734	F23C8.5	F23C8.5	Concise description: The F23C8.5 gene encodes an ortholog of the human gene ELECTRON TRANSFER FLAVOPROTEIN BETA SUBUNIT (ETFB), which when mutated leads to glutaricaciduria type IIB (OMIM:130410). Provisional description: The F23C8.5 gene encodes an ortholog of the human gene ELECTRON TRANSFER FLAVOPROTEIN BETA SUBUNIT (ETFB), which when mutated leads to glutaricaciduria type IIB (OMIM:130410). D…
171801	WBGene00017735	F23C8.6	Q9TXI3	8	0															0	WBGene00017735	F23C8.6	F23C8.6	Concise description: none available Provisional description: none available Detailed description: none available
171804	WBGene00017733	F23C8.4	Q9TXH9	3	0															0	WBGene00017733	ubxn-1	F23C8.4	Concise description: ubxn-1 encodes one of six C. elegans UBX (ubiquitin regulatory X) domain-containing proteins. Provisional description: ubxn-1 encodes one of six C. elegans UBX (ubiquitin regulatory X) domain-containing proteins. Detailed description: none available
171807	WBGene00022281	Y74C10AR.3	Q71JP8	1	0															0	WBGene00022281	abtm-1	Y74C10AR.3	Concise description: abtm-1 encodes a protein orthologous to the highly conserved ABCB7 protein and has the typical ABC superfamily structure with six transmembrane domains and an ATP binding domain; ABCB7 is involved in the transport of iron-sulphur clusters into the cytoplasm and thus in iron homeostasis; abtm-1 is an essential gene and knock-down of abtm-1 via RNA interference results in pleio…
171809	WBGene00001232	Y74C10AR.1	A0A061ADR6	11	0															0	WBGene00001232	eif-3.I	Y74C10AR.1	Concise description: none available Provisional description: none available Detailed description: none available
171811	WBGene00021276	Y23H5B.5	Y23H5B.5	2	0															0	WBGene00021276	Y23H5B.5	Y23H5B.5	Concise description: none available Provisional description: none available Detailed description: none available
171818	WBGene00000832	Y23H5A.5	H2L012	1	0															0	WBGene00000832	ctn-1	Y23H5A.5a	Concise description: ctn-1 encodes a protein that belongs to the alpha-catulin family of catenin-like proteins; CTN-1 physically interacts in vivo with DYB-1/dystrobrevin; a ctn-1::GFP fusion is expressed in body wall, vulval, and anal muscles; in body wall muscles, CTN-1::GFP localizes to the plasma membranes near dense bodies. Provisional description: ctn-1 encodes a protein that belongs to the…
171819	WBGene00021270	Y23H5A.3	Y23H5A.3	8	0															0	WBGene00021270	Y23H5A.3	Y23H5A.3	Concise description: none available Provisional description: none available Detailed description: none available
171821	WBGene00000800	Y23H5A.7	A0A061ACL3	5	0															0	WBGene00000800	cars-1	Y23H5A.7a	Concise description: crs-1 encodes a predicted cytoplasmic cysteinyl-tRNA synthetase (CysRS), a class I aminoacyl-tRNA synthetase that catalyzes the attachment of cysteine to its cognate tRNA and is thus required for protein biosynthesis; CRS-1 is essential for embryonic and larval development, and is required for molting and a normal rate of postembryonic development. Provisional description: Th…
171829	WBGene00000788	F32B5.8	G5EGP8	23	0															0	WBGene00000788	cpz-1	F32B5.8	Concise description: cpz-1 encodes a homolog of cathepsin z-like cysteine protease cyclically expressed in hypodermal cells throughout development (along with adult gonad and pharynx) and required for normal molting; CPZ-1 protein is present in cuticle regions shortly before their degradation during ecydsis, and this expression pattern is conserved in Onchocerca volvulus; cpz-1(ok497) and cpz-1(R…
171833	WBGene00001048	Y71F9B.16	A0A078BS22	1	0															0	WBGene00001048	dnj-30	Y71F9B.16	Concise description: This gene encodes a protein containing a DnaJ ('J') domain. Provisional description: Hsp70 chaperones assist many diverse protein-folding processes within cells, including folding of newly synthesized proteins in the cytosol, translocation of proteins into organelles, assembly and disassembly of protein complexes, control of the biological activity of folded regulatory protei…
171834	WBGene00004920	Y71F9B.4	Q9N4G9	9	0															0	WBGene00004920	snr-7	Y71F9B.4	Concise description: snr-7 encodes the C. elegans ortholog of the small nuclear ribonucleoprotein G, one of seven subunits of the heptameric Sm complex required for the biogenesis and function of snRNPs that catalyze mRNA splicing; in addition to its predicted role in pre-mRNA processing, SNR-7 activity is essential for embryogenesis and for several aspects of germ cell specification including lo…
171835	WBGene00022127	Y71F9B.3	Q9N4G8	10	0															0	WBGene00022127	yop-1	Y71F9B.3	Concise description: none available Provisional description: none available Detailed description: none available
171836	WBGene00022126	Y71F9B.2	Y71F9B.2	1	0															0	WBGene00022126	Y71F9B.2	Y71F9B.2	Concise description: none available Provisional description: none available Detailed description: none available
171838	WBGene00004043	Y71F9B.7	Q9N2L7	1	0															0	WBGene00004043	plk-2	Y71F9B.7	Concise description: plk-2 encodes one of three C. elegans polo-like kinases; in the developing germ line, PLK-2 activity is required for regulation of chromosome dynamics that result in recruitment and attachment of meiotic chromosomes to the nuclear envelope and cytoskeleton; in the early embryo, PLK-2 activity is required for regulating the function of MEX-5/6, zinc-finger proteins essential f…
171840	WBGene00004946	Y71F9B.10	A0A078BQI3	2	0															0	WBGene00004946	sop-3	Y71F9B.10a	Concise description: The sop-3 gene encodes a novel protein that regulates Hox gene expression by modulating Wnt signaling. Provisional description: The sop-3 gene encodes a novel protein that regulates Hox gene expression by modulating Wnt signaling. Detailed description: none available
171850	WBGene00021128	W10C8.5	W10C8.5	20	0															0	WBGene00021128	W10C8.5	W10C8.5	Concise description: none available Provisional description: none available Detailed description: none available
171857	WBGene00000199	Y71F9AL.16	Q9N4I0	5	0															0	WBGene00000199	arx-1	Y71F9AL.16	Concise description: arx-1, also called as Arp-3, encodes a subunit of the actin-related protein of the conserved Arp2/3 complex with 60 percentage amino acid similarity to the homologous genes from human (OMIM: 604222); arx-1 is an essential gene as disruption in the expression by RNAi results in embryonic arrest due to ventral enclosure defects during morphogenesis; in Arp2/3-depleted embryos, …
171860	WBGene00022119	Y71F9AL.17	Q9N4H7	19	0															0	WBGene00022119	Y71F9AL.17	Y71F9AL.17	Concise description: Y71F9AL.17 encodes an alpha subunit of the coatomer (COPI) complex; in mass RNAi assays, Y71F9AL.17 is required for embryonic viability, fertility, normal locomotion, and normally rapid growth. Provisional description: Y71F9AL.17 encodes an alpha subunit of the coatomer (COPI) complex; in mass RNAi assays, Y71F9AL.17 is required for embryonic viability, fertility, normal loco…
171865	WBGene00022122	Y71F9AM.6	Q95XT5	25	0															0	WBGene00022122	trap-1	Y71F9AM.6	Concise description: none available Provisional description: none available Detailed description: none available
171868	WBGene00000237	Y71F9AR.1	G5ECL4	1	0															0	WBGene00000237	bam-2	Y71F9AR.1	Concise description: bam-2 encodes a 1007-residue protein with a predicted N-terminal signal sequence and C-terminal transmembrane sequence, and a central concanavalin A-like lectin/glucanase motif, but no obvious homologs outside of nematodes; BAM-2 is suggested to be related to neurexins on the basis of weak similarities in putatively shared sequence motifs; bam-2 mutants have VC axon branches …
171872	WBGene00003186	Y54E10BL.6	Q10664	2	0															0	WBGene00003186	mek-2	Y54E10BL.6	Concise description: mek-2 encodes a MAP kinase kinase; MEK-2 functions as a core component of Ras-mediated signal transduction pathways that regulate several biological processes including larval development, vulval development, cell migration, meiotic cell cycle progression, olfaction, and pathogen defense. Provisional description: mek-2 encodes a MAP kinase kinase; MEK-2 functions as a core co…
171875	WBGene00021842	Y54E10BR.3	Q9N3D1	5	0															0	WBGene00021842	Y54E10BR.3	Y54E10BR.3	Concise description: none available Provisional description: none available Detailed description: none available
171876	WBGene00021844	Y54E10BR.5	Q9N3D0	4	0															0	WBGene00021844	Y54E10BR.5	Y54E10BR.5	Concise description: none available Provisional description: none available Detailed description: none available
171881	WBGene00021840	Y54E10BR.1	G4SNP0	1	0															0	WBGene00021840	Y54E10BR.1	Y54E10BR.1a	Concise description: none available Provisional description: none available Detailed description: none available
171882	WBGene00000205	M01B12.3	O61861	5	0															0	WBGene00000205	arx-7	M01B12.3	Concise description: arx-7 also called as p16Arc encodes a subunit of the actin related protein of the conserved Arp2/3 complex, with 60 percentage amino acid similarity with the homologous genes from human (OMIM: 604227); arx-7 is an essential gene as disruption in the expression by RNAi results in embryonic arrest due to ventral enclosure during morphogenesis; Arp2/3 depletion results in partia…
171888	WBGene00006888	Y54E10A.9	Q65XX1	9	0															0	WBGene00006888	vbh-1	Y54E10A.9a	Concise description: vbh-1 encodes a DEAD-box RNA helicase with similarity to Drosophila Vasa and Belle; vbh-1 activity is required for the proper timing of the sperm-oocyte switch during germ line development; vbh-1 also plays a role in embryonic development; in regulating germ line development, vbh-1 appears to function at least partially redundantly with laf-1, which also encodes a DEAD-box RN…
171889	WBGene00021829	Y54E10A.7	Q9N3F3	3	0															0	WBGene00021829	mrpl-17	Y54E10A.7	Concise description: none available Provisional description: none available Detailed description: none available
171890	WBGene00021828	Y54E10A.6	Y54E10A.6	4	0															0	WBGene00021828	Y54E10A.6	Y54E10A.6	Concise description: none available Provisional description: none available Detailed description: none available
171892	WBGene00021830	Y54E10A.10	Y54E10A.10	3	0															0	WBGene00021830	Y54E10A.10	Y54E10A.10	Concise description: none available Provisional description: none available Detailed description: none available
171893	WBGene00021831	Y54E10A.11	Y54E10A.11	2	0															0	WBGene00021831	Y54E10A.11	Y54E10A.11	Concise description: none available Provisional description: none available Detailed description: none available
171897	WBGene00021826	Y54E10A.3	G5EES9	3	0															0	WBGene00021826	Y54E10A.3	Y54E10A.3	Concise description: none available Provisional description: none available Detailed description: none available
171901	WBGene00020915	W01B11.3	O45012	32	0															0	WBGene00020915	nol-5	W01B11.3	Concise description: none available Provisional description: none available Detailed description: none available
171907	WBGene00021551	Y44E3A.6	Y44E3A.6	4	0															0	WBGene00021551	Y44E3A.6	Y44E3A.6a	Concise description: none available Provisional description: none available Detailed description: none available
171914	WBGene00003422	Y47G6A.11	Q9N3T8	2	0															0	WBGene00003422	msh-6	Y47G6A.11	Concise description: msh-6 is orthologous to the human gene MUTS (E. COLI) HOMOLOG 6 (MSH6; OMIM:600678), which when mutated leads to disease. Provisional description: msh-6 is orthologous to the human gene MUTS (E. COLI) HOMOLOG 6 (MSH6; OMIM:600678), which when mutated leads to disease. Detailed description: none available
171915	WBGene00004978	Y47G6A.10	Q9N3T5	4	0															0	WBGene00004978	spg-7	Y47G6A.10	Concise description: spg-7 encodes a metalloprotease orthologous to human paraplegin, a nuclear-encoded mitochondrial metalloprotease mutations in which are associated with hereditary spastic paraplegia (spinal cord dysfunction); based upon studies of Saccharomyces cerevisiae SPG7, C. elegans SPG-7 is predicted to function as part of a mt-AAA metalloprotease that regulates proteolytic degradation…
171919	WBGene00021644	Y47G6A.18	Y47G6A.18	1	0															0	WBGene00021644	Y47G6A.18	Y47G6A.18	Concise description: none available Provisional description: none available Detailed description: none available
171921	WBGene00021645	Y47G6A.19	Y47G6A.19	1	0															0	WBGene00021645	Y47G6A.19	Y47G6A.19a	Concise description: Y47G6A.19 encodes, by alternative splicing, two isoforms of a putative metallocarboxypeptidase orthologous to human carboxypeptidase A and B precursors (CPA1-6 and CPB1-2); the larger Y47G6A.19 isoform contains a C-terminal metridin-like ShK toxin domain absent from the smaller one; Y47G6A.19 and its human orthologs, along with other proteins, comprise an M14A peptidase famil…
171924	WBGene00021646	Y47G6A.21	Y47G6A.21	6	0															0	WBGene00021646	Y47G6A.21	Y47G6A.21	Concise description: none available Provisional description: none available Detailed description: none available
171925	WBGene00021647	Y47G6A.22	Y47G6A.22	11	0															0	WBGene00021647	Y47G6A.22	Y47G6A.22	Concise description: none available Provisional description: none available Detailed description: none available
171926	WBGene00003060	Y47G6A.23	A0A0K3AUC6	1	0															0	WBGene00003060	lpd-3	Y47G6A.23	Concise description: lpd-3 encodes a novel protein that is nevertheless conserved amongst humans, mice, and Drosophila; in C. elegans, LPD-3 activity is required for normal lipid metabolism, as animals that have reduced lpd-3 activity as a result of RNA-mediated gene interference (RNAi) lack lipid storage granules in the intestine and are paler and skinnier than wild-type animals; lpd-3 is expres…
171927	WBGene00021648	Y47G6A.24	H2L0D9	1	0															0	WBGene00021648	mis-12	Y47G6A.24a	Concise description: mis-12 encodes the C. elegans homolog of human and Schizosaccharomyces pombe Mis12 protein; mis-12 activity is required for proper attachment of chromosomes to the mitotic spindle and thus, for embryonic development; MIS-12 localizes to the kinetochore throughout mitosis, and this localization requires the activity of KNL-3, a novel kinetochore component with which MIS-12 co-…
171934	WBGene00001501	D1037.3	Q9TYS3	17	0															0	WBGene00001501	ftn-2	D1037.3	Concise description: ftn-2 encodes one of two C. elegans ferritin heavy chain homologs; loss of ftn-2 activity via deletion mutation results in slightly lower brood sizes and, under iron stress conditions, slightly faster growth from the L4 to adult stage of development, and slightly reduced lifespan; an ftn-2::gfp reporter fusion is expressed in diverse tissues, including the pharynx, intestine,…
171935	WBGene00004272	D1037.4	G5EFC1	6	0															0	WBGene00004272	rab-8	D1037.4	Concise description: rab-8 encodes a rab related protein of the Ras GTPase superfamily that affects ovarian morphology and function, thereby affecting fertility; acts downstream of let-60 with respect to vulval development based on genetic analysis. Provisional description: rab-8 encodes a rab related protein of the Ras GTPase superfamily that affects ovarian morphology and function, thereby affe…
171936	WBGene00017025	D1037.1	D1037.1	1	0															0	WBGene00017025	D1037.1	D1037.1	Concise description: none available Provisional description: none available Detailed description: none available
171942	WBGene00004147	T12F5.5	O44760	4	0															0	WBGene00004147	larp-5	T12F5.5a	Concise description: larp-5 encodes an La-related protein containing an La RNA-binding motif and a conserved LARP5 domain; LARP-5 is most closely related to the Larp5 family of metazoan-specific La proteins that includes human and mouse Larp5 as well as Drosophila melanogaster CG11505. Provisional description: larp-5 encodes an La-related protein containing an La RNA-binding motif and a conserved…
171943	WBGene00002135	Y8G1A.2	O44887	2	0															0	WBGene00002135	inx-13	Y8G1A.2	Concise description: inx-13 encodes an innexin, an integral transmembrane channel protein that is a structural component of invertebrate gap junctions; INX-13 is essential for larval development and osmoregulation, and may be a component of the gap junctions that link the excretory and hypodermal cells; INX-13 is expressed embryonically in hypodermis and post-embryonically, in hypodermal seam cel…
171944	WBGene00002134	ZK770.3	O01634	1	0															0	WBGene00002134	inx-12	ZK770.3	Concise description: inx-12 (innexin
171948	WBGene00016321	C32E8.3	P91127	7	0															0	WBGene00016321	C32E8.3	C32E8.3	Concise description: none available Provisional description: none available Detailed description: none available
171950	WBGene00004217	C32E8.8	P91129	2	0															0	WBGene00004217	ptr-2	C32E8.8	Concise description: ptr-2 encodes an ortholog of Drosophila and human PTCHD3, which defines one of seven paralogous families of sterol sensing domain (SSD) proteins; PTR-2 is required for cytokinesis in somatic cells, but not in the germline (the converse of PTC-1's function); PTR-2 is partially required for normal molting from L4 to adult stages; PTR-2 is also required for normal male tail deve…
171953	WBGene00016326	C32E8.11	P91133	2	0															0	WBGene00016326	ubr-1	C32E8.11	Concise description: none available Provisional description: none available Detailed description: none available
171954	WBGene00003797	F53F10.5	O01576	2	0															0	WBGene00003797	npp-11	F53F10.5	Concise description: none available Provisional description: none available Detailed description: none available
171956	WBGene00006833	F53F10.4	O01577	9	0															0	WBGene00006833	unc-108	F53F10.4	Concise description: unc-108 encodes a small GTPase homologous to the Rab GTPases that function in endocytosis, membrane fusion, and vesicular trafficking events; unc-108 function is required in neurons for normal locomotion; unc-108 also functions in the removal of apoptotic cells, specifically it functions in engulfing cells for the recruitment and fusion of the lysosome to the phagosome; unc-1…
171957	WBGene00018765	F53F10.3	F53F10.3	1	0															0	WBGene00018765	F53F10.3	F53F10.3	Concise description: none available Provisional description: none available Detailed description: none available
171958	WBGene00018764	F53F10.2	F53F10.2	1	0															0	WBGene00018764	F53F10.2	F53F10.2a	Concise description: none available Provisional description: none available Detailed description: none available
171959	WBGene00018763	F53F10.1	F53F10.1	1	0															0	WBGene00018763	F53F10.1	F53F10.1	Concise description: none available Provisional description: none available Detailed description: none available
171962	WBGene00020192	T03F1.11	T03F1.11	3	0															0	WBGene00020192	T03F1.11	T03F1.11	Concise description: none available Provisional description: none available Detailed description: none available
171965	WBGene00020185	T03F1.3	P91427	17	0															0	WBGene00020185	pgk-1	T03F1.3	Concise description: pgk-1 encodes a protein that is orthologous to human PHOSPHOGLYCERETE KINASE 1 (PGK1; OMIM:311800), which when mutated leads to hemolytic anemia and neurologic disturbances. Provisional description: pgk-1 encodes a protein that is orthologous to human PHOSPHOGLYCERETE KINASE 1 (PGK1; OMIM:311800), which when mutated leads to hemolytic anemia and neurologic disturbances. Detai…
171966	WBGene00000764	T03F1.2	P91428	1	0															0	WBGene00000764	coq-4	T03F1.2	Concise description: coq-4 encodes an ortholog of S. cerevisiae COQ4; while COQ-4 is conserved between eukaryotes and bacteria, its biochemical function is unknown; by orthology, COQ-4 is predicted to peripherally associate with the matrix face of the mitochondrial inner membrane, in a complex with COQ-3 (and perhaps COQ-6), and to be required to maintain a steady-state level of CLK-1/COQ-7 prote…
171968	WBGene00020184	T03F1.1	P91430	4	0															0	WBGene00020184	T03F1.1	T03F1.1	Concise description: none available Provisional description: none available Detailed description: none available
171970	WBGene00016837	C50F2.3	C50F2.3	4	0															0	WBGene00016837	C50F2.3	C50F2.3	Concise description: none available Provisional description: none available Detailed description: none available
171974	WBGene00001430	C50F2.6	Q95Q60	2	0															0	WBGene00001430	fkb-5	C50F2.6a	Concise description: fkb-5 encodes a peptidyl-prolyl cis-trans isomerase (PPIase) that is one of eight FK506 binding proteins encoded by the C. elegans genome; although fkb-5 single mutants show no obvious defects, animals doubly and triply mutant for fkb-5 and other FKB secretory pathway mutants display synthetic, cold-sensitive body morphology and molting defects as well as L1 larval lethality;…
171975	WBGene00003950	T20F5.2	P91477	5	0															0	WBGene00003950	pbs-4	T20F5.2	Concise description: pbs-4 encodes a B-type subunit of the 26S proteasome's 20S protease core particle; by homology, PBS-4 is predicted to function in ATP/ubiquitin-dependent nonlysosomal protein degradation; loss of pbs-4 activity via RNAi indicates that, in C. elegans, PBS-4 is required for embryonic, germline, and larval development. Provisional description: pbs-4 encodes a B-type subunit of t…
171978	WBGene00020628	T20F5.6	T20F5.6	5	0															0	WBGene00020628	T20F5.6	T20F5.6	Concise description: none available Provisional description: none available Detailed description: none available
171982	WBGene00018525	F47B3.1	F47B3.1	1	0															0	WBGene00018525	F47B3.1	F47B3.1	Concise description: none available Provisional description: none available Detailed description: none available
171985	WBGene00000197	F28H1.3	O01541	13	0															0	WBGene00000197	aars-2	F28H1.3	Concise description: ars-2 encodes a predicted cytoplasmic alanyl-tRNA synthetase (AlaRS), a class II aminoacyl-tRNA synthetase that catalyzes the attachment of alanine to its cognate tRNA and is thus required for protein biosynthesis; ARS-2 is essential for embryogenesis, and is required for fertility and a normal rate of postembryonic development; ARS-2 expression is likely ubiquitous and detec…
171986	WBGene00000779	F28H1.2	O01542	30	0															0	WBGene00000779	cpn-3	F28H1.2	Concise description: cpn-3 encodes a calponin homolog, most closely related to its paralog CPN-4 in C. elegans; CPN-3 is more similar to the calponin paralogs transgelin (SM22 alpha) or neuronal protein NP25 than to calponin per se. Provisional description: cpn-3 encodes a calponin homolog, most closely related to its paralog CPN-4 in C. elegans; CPN-3 is more similar to the calponin paralogs tra…
171987	WBGene00017908	F28H1.1	F28H1.1	1	0															0	WBGene00017908	F28H1.1	F28H1.1	Concise description: none available Provisional description: none available Detailed description: none available
171988	WBGene00006805	F55C7.7	O61528	3	0															0	WBGene00006805	unc-73	F55C7.7a	Concise description: unc-73 encodes a guanine nucleotide exchange factor (GNEF) similar to the Trio protein; UNC-73 is required for vulval morphogenesis, for the migration of QL, QR, CAN, and hypodermal P cells, the commissure outgrowth of D type motoneurons, and amphid axon outgrowth; UNC-73 has GNEF activity for both CED-10 and MIG-2 in vitro; the requirement for UNC-73 in P cell migration can …
171996	WBGene00017085	E01A2.2	E01A2.2	3	0															0	WBGene00017085	E01A2.2	E01A2.2a	Concise description: none available Provisional description: none available Detailed description: none available
172008	WBGene00020036	R12E2.11	R12E2.11	1	0															0	WBGene00020036	R12E2.11	R12E2.11	Concise description: none available Provisional description: none available Detailed description: none available
172009	WBGene00004464	R12E2.3	O61792	28	0															0	WBGene00004464	rpn-8	R12E2.3	Concise description: none available Provisional description: none available Detailed description: none available
172010	WBGene00020038	R12E2.13	R12E2.13	8	0															0	WBGene00020038	R12E2.13	R12E2.13	Concise description: none available Provisional description: none available Detailed description: none available
172011	WBGene00020031	R12E2.2	O61794	2	0															0	WBGene00020031	R12E2.2	R12E2.2	Concise description: none available Provisional description: none available Detailed description: none available
172013	WBGene00004093	C18E3.7	Q8IG64	1	0															0	WBGene00004093	ppw-1	C18E3.7a	Concise description: ppw-1 encodes a PAZ (PIWI/Argonaute/Zwille)/PIWI domain-containing protein that is a member of the Argonaute family of proteins; ppw-1 activity is required for efficient germline RNAi. Provisional description: ppw-1 encodes a PAZ (PIWI/Argonaute/Zwille)/PIWI domain-containing protein that is a member of the Argonaute family of proteins; ppw-1 activity is required for efficien…
172015	WBGene00015974	C18E3.5	C18E3.5	1	0															0	WBGene00015974	C18E3.5	C18E3.5	Concise description: none available Provisional description: none available Detailed description: none available
172017	WBGene00001985	C18E3.8	O02100	1	0															0	WBGene00001985	hop-1	C18E3.8	Concise description: hop-1 encodes one of three C. elegans presenilins (the other two presenilins are encoded by sel-12 and spe-4); originally identified on the basis of its sequence similarity to SEL-12 and the human PS1 and PS2 presenilins, HOP-1 has been shown to function redundantly with SEL-12 in embryonic, larval, and germline development and thus, to likely function by regulating LIN-12/GL…
172018	WBGene00015971	C18E3.2	O02101	2	0															0	WBGene00015971	swsn-2.2	C18E3.2	Concise description: swsn-2.2 encodes a homolog of Swp73/BAF60, a component of the SWI/SNF complex that is conserved from yeast to mammals and that is involved in chromatin remodeling; swsn-2.2 is probably required during mitosis of the T cells for asymmetric cell division. Provisional description: C18E3.2(RNAi) animals have roughly 50 percentage embryonic lethality. Detailed description: none av…
172024	WBGene00007001	C43E11.4	G5EDF5	1	0															0	WBGene00007001	tufm-2	C43E11.4	Concise description: none available Provisional description: none available Detailed description: none available
172025	WBGene00016608	C43E11.11	P91151	1	0															0	WBGene00016608	cogc-5	C43E11.11	Concise description: cogc-5 encodes an ortholog of mammalian COG-5, a subunit of lobe B of the conserved oligomeric Golgi complex (COGC); COGC-5 is also orthologous to Drosophila FOUR WAY STOP (required for fly spermatogenesis); COGC-5 is weakly required for normal gonadal distal tip cell migration, a process that also requires seven other orthologs of COGC subunits; like other lobe B subunits in…
172028	WBGene00016607	C43E11.9	C43E11.9	1	0															0	WBGene00016607	C43E11.9	C43E11.9	Concise description: none available Provisional description: none available Detailed description: none available
172030	WBGene00016601	C43E11.1	P91156	1	0															0	WBGene00016601	acin-1	C43E11.1	Concise description: acin-1 encodes an ortholog of human ACIN1 (OMIM:604562, which induces apoptotic chromatin condensation) and Drosophila HOOK-LIKE. Provisional description: acin-1 encodes an ortholog of human ACIN1 (OMIM:604562, which induces apoptotic chromatin condensation) and Drosophila HOOK-LIKE. Detailed description: none available
172033	WBGene00021628	Y47D9A.1	Y47D9A.1	2	0															0	WBGene00021628	Y47D9A.1	Y47D9A.1a	Concise description: none available Provisional description: none available Detailed description: none available
172037	WBGene00003061	ZK973.10	Q9N4L8	8	0															0	WBGene00003061	lpd-5	ZK973.10	Concise description: lpd-5 is orthologous to the human gene NADH DEHYDROGENASE (UBIQUINONE) FE-S PROTEIN 4 (18KD) (NADH-COENZYME Q REDUCTASE) (NDUFS4; OMIM:602694), which when mutated leads to NADH:ubiquinone oxidoreductase (complex I) deficiency. Provisional description: lpd-5 is orthologous to the human gene NADH DEHYDROGENASE (UBIQUINONE) FE-S PROTEIN 4 (18KD) (NADH-COENZYME Q REDUCTASE) (NDUF…
172038	WBGene00022831	ZK973.2	Q9N4L7	2	0															0	WBGene00022831	cec-10	ZK973.2	Concise description: none available Provisional description: none available Detailed description: none available
172041	WBGene00000962	T21E12.4	Q19020	15	0															0	WBGene00000962	dhc-1	T21E12.4	Concise description: dhc-1 encodes a cytoplasmic dynein heavy chain homolog required in one-cell embryos for pronuclear migration, centrosome separation, centrosome proximity to the male pronucleus, and mitotic spindle orientation, suggesting that DHC-1 helps position the microtubule organizing center; DHC-1 genetically interacts with SPD-5, a coiled-coil centrosomal protein. Provisional descript…
172044	WBGene00001231	C41D11.2	O01974	15	0															0	WBGene00001231	eif-3.H	C41D11.2	Concise description: none available Provisional description: none available Detailed description: none available
172045	WBGene00000787	C41D11.8	Q95NM6	1	0															0	WBGene00000787	cps-6	C41D11.8	Concise description: cps-6 encodes an ortholog of human mitochondrial endonuclease G (EndoG) that promotes apoptosis, and is required to degrade nicked (TUNEL-positive) DNA in apoptotic cells; transgenic CPS-6 is localized to mitochondria, but transgenic CPS-6 lacking a mitochondrial localization sequence is found in nuclei, and nuclei may be the in vivo target of CPS-6 after its activation by CE…
172050	WBGene00016561	C41D11.1	G4RZ49	1	0															0	WBGene00016561	eri-6	C41D11.1a	Concise description: none available Provisional description: none available Detailed description: none available
172064	WBGene00017004	D1007.7	O01864	1	0															0	WBGene00017004	nrd-1	D1007.7	Concise description: none available Provisional description: none available Detailed description: none available
172067	WBGene00016654	C44E4.5	C44E4.5	2	0															0	WBGene00016654	C44E4.5	C44E4.5	Concise description: none available Provisional description: none available Detailed description: none available
172068	WBGene00016650	C44E4.1	O01808	3	0															0	WBGene00016650	C44E4.1	C44E4.1a	Concise description: none available Provisional description: none available Detailed description: none available
172070	WBGene00016653	C44E4.4	C44E4.4	25	0															0	WBGene00016653	C44E4.4	C44E4.4	Concise description: none available Provisional description: none available Detailed description: none available
172071	WBGene00016655	C44E4.6	O01805	18	0															0	WBGene00016655	acbp-1	C44E4.6	Concise description: acbp-1 encodes a highly conserved protein containing a functional acyl-CoA-binding binding domain orthologous to human DBI (Diazepam Binding inhibitor) (OMIM: 125950) required for protein stability and ligand binding; acyl-CoA proteins are required for lipid droplet morphology and lipid storage function; acbp-1 mutants have reduced triglycerides, aberrant lipid droplet morpho…
172076	WBGene00015007	B0041.2	Q95R18	4	0															0	WBGene00015007	ain-2	B0041.2a	Concise description: ain-2 encodes, by alternative splicing, three isoforms of an unfamiliar protein paralogous to AIN-1, and homologous to Brugia malayi 14748.m00068, 14052.m00191, and 14963.m01790; AIN-2 protein binds GEI-4 and GEI-16 in yeast two-hybrid experiments; AIN-2 and its nematode homologs have weak similarity to human TNRC6A (GW182; OMIM:610739) and Drosophila GAWKY; ain-2 has no obvi…
172078	WBGene00006791	T04D1.3	A5A8R0	8	0															0	WBGene00006791	unc-57	T04D1.3a	Concise description: unc-57 encodes an ortholog of endophilin A that is required for synaptic vesicle endocytosis; UNC-57 is expressed in all neurons, at synapses and neuromuscular junctions, and (weakly) in the spermetheca; like other endophilins, UNC-57 has a large BAR domain, an N-terminal coiled-coil domain within the BAR domain, and a C-terminal SH3 domain; UNC-57 protein is necessary for pr…
172079	WBGene00007053	T04D1.4	O61845	3	0															0	WBGene00007053	chd-7	T04D1.4	Concise description: none available Provisional description: none available Detailed description: none available
172082	WBGene00021113	W09C3.6	O02658	3	0															0	WBGene00021113	gsp-3	W09C3.6	Concise description: none available Provisional description: none available Detailed description: none available
172083	WBGene00021114	W09C3.7	W09C3.7	1	0															0	WBGene00021114	W09C3.7	W09C3.7	Concise description: none available Provisional description: none available Detailed description: none available
172089	WBGene00015691	C10H11.1	P91041	1	0															0	WBGene00015691	viln-1	C10H11.1	Concise description: none available Provisional description: none available Detailed description: none available
172092	WBGene00019767	M04F3.1	Q95Y97	4	0															0	WBGene00019767	rpa-2	M04F3.1	Concise description: rpa-2 encodes the C. elegans homolog of the medium subunit of replication protein A (RPA); by homology RPA-2 is predicted to function in several DNA metabolic processes, including recombination, repair, and replication, as well as cell cycle and DNA damage checkpoints; RPA-2 physically interacts with RPA-1, the RPA large subunit, in vivo. Provisional description: rpa-2 encode…
172093	WBGene00019771	M04F3.5	M04F3.5	1	0															0	WBGene00019771	M04F3.5	M04F3.5	Concise description: M04F3.5 encodes an I-BAR domain-containing protein; upon incubation with multilamellar vesicles, the I-BAR domain of M04F5.3 binds the inner membrane leaflet and inserts an amphipathic alpha helix into the bilayer to effect clustering of PI(4,5)P2 and formation of outwardly facing tubules of characteristic diameter; when expressed in U2OS cells, the M04F5.3 I-BAR domain local…
172099	WBGene00002034	F57C9.5	O01820	1	0															0	WBGene00002034	htp-3	F57C9.5	Concise description: htp-3 encodes a HORMA domain-containing protein that is one of three C. elegans HIM-3 paralogs; during meiosis, htp-3 activity is required for homologous chromosome alignment and synapsis, and for meiotic double strand break formation; immunoprecipitation experiments indicate that HTP-3 interacts in vivo with complexes containing MRE-11 and RAD-50, and HIM-3; HTP-3 is express…
172101	WBGene00019008	F57C9.1	F57C9.1	1	0															0	WBGene00019008	F57C9.1	F57C9.1a	Concise description: none available Provisional description: none available Detailed description: none available
172110	WBGene00002075	F28B3.8	Q9BIB8	7	0															0	WBGene00002075	imb-1	F28B3.8	Concise description: none available Provisional description: none available Detailed description: none available
172116	WBGene00001860	F28B3.7	O01789	6	0															0	WBGene00001860	him-1	F28B3.7a	Concise description: him-1 encodes a homolog of the conserved eukaryotic protein, SMC1, a member of the SMC (structural maintenance of chromosomes) superfamily that is required for embryonic viability, germline mitosis, chromosome pairing, and the segregation of mitotic chromosomes; HIM-1 can interact with SMC-3 and is required for DPY-28 localization to meiotic chromosomes; associates with the c…
172118	WBGene00000155	W03G9.4	O44750	5	0															0	WBGene00000155	app-1	W03G9.4	Concise description: none available Provisional description: none available Detailed description: none available
172122	WBGene00001117	F54C1.5	Q8I7G4	2	0															0	WBGene00001117	dyf-1	F54C1.5a	Concise description: dyf-1 encodes a ciliary protein, belonging to a conserved but unfamiliar protein family, specifically required for the kinesin OSM-3 to dock onto and move intraflagellar transport (IFT) particles; DYF-1 affects development of the amphid and phasmid neurons, chemotaxis, and dauer formation; DYF-1 function is downstream of BBS-8, which is required for IFT particles to stably bi…
172126	WBGene00018789	F54C1.1	F54C1.1	1	0															0	WBGene00018789	F54C1.1	F54C1.1	Concise description: none available Provisional description: none available Detailed description: none available
172129	WBGene00016732	C46H11.8	Q9GYJ3	1	0															0	WBGene00016732	phat-1	C46H11.8	Concise description: none available Provisional description: none available Detailed description: none available
172133	WBGene00016735	C46H11.11	G5EFZ9	6	0															0	WBGene00016735	fhod-1	C46H11.11	Concise description: none available Provisional description: none available Detailed description: none available
172137	WBGene00004959	Y110A7A.12	Q9N5A0	12	0															0	WBGene00004959	spe-5	Y110A7A.12	Concise description: spe-5 encodes an ortholog of subunit B of the cytoplasmic (V1) domain of vacuolar proton-translocating ATPase (V-ATPase); spe-5 was identified in screens for mutations that result in defective spermatogenesis; defined by six cold-sensitive alleles, spe-5 is required for morphogenesis of the Golgi-derived fibrous body-membranous organelle (FB-MO) complex that is essential for …
172138	WBGene00000502	Y110A7A.13	G5EEI8	1	0															0	WBGene00000502	chp-1	Y110A7A.13	Concise description: chp-1 encodes a protein containing two CHORD domains that is required for embryonic polarity, germline development, and vulval development. Provisional description: chp-1 encodes a protein containing two CHORD domains that is required for embryonic polarity, germline development, and vulval development. Detailed description: none available
172139	WBGene00003924	Y110A7A.14	Q9N599	8	0															0	WBGene00003924	pas-3	Y110A7A.14	Concise description: pas-3 encodes a proteasome subunit alpha type-4 that affects embryonic viability, growth, fertility, and locomotion. Provisional description: pas-3 encodes a proteasome subunit alpha type-4 that affects embryonic viability, growth, fertility, and locomotion. Detailed description: none available
172141	WBGene00000001	Y110A7A.10	G5EDP9	1	0															0	WBGene00000001	aap-1	Y110A7A.10	Concise description: aap-1 encodes the C. elegans ortholog of the phosphoinositide 3-kinase (PI3K) p50/p55 adaptor/regulatory subunit; AAP-1 negatively regulates lifespan and dauer development, and likely functions as the sole adaptor subunit for the AGE-1/p110 PI3K catalytic subunit to which it binds in vitro; although AAP-1 potentiates insulin-like signaling, it is not absolutely required for i…
172143	WBGene00022463	Y110A7A.16	Q9N595	2	0															0	WBGene00022463	elpc-1	Y110A7A.16	Concise description: elpc-1 encodes a protein orthologous to human INHIBITOR OF KAPPA LIGHT POLYPEPTIDE GENE ENHANCER IN B-CELLS, KINASE COMPLEX-ASSOCIATED PROTEIN (IKBKAP; OMIM:603722), which when mutated leads to disease. Provisional description: elpc-1 encodes a protein orthologous to human INHIBITOR OF KAPPA LIGHT POLYPEPTIDE GENE ENHANCER IN B-CELLS, KINASE COMPLEX-ASSOCIATED PROTEIN (IKBKAP…
172146	WBGene00022458	Y110A7A.8	Q9N592	1	0															0	WBGene00022458	prp-31	Y110A7A.8	Concise description: Y110A7A.8 is orthologous to the human gene U4/U6 SNRNP-ASSOCIATED 61 KDA PROTEIN (PRPF31; OMIM:600138), which when mutated leads to disease. Provisional description: Y110A7A.8 is orthologous to the human gene U4/U6 SNRNP-ASSOCIATED 61 KDA PROTEIN (PRPF31; OMIM:600138), which when mutated leads to disease. Detailed description: none available
172148	WBGene00003475	Y110A7A.5	Q9N589	2	0															0	WBGene00003475	mtm-1	Y110A7A.5	Concise description: mtm-1 encodes a myotubularin lipid phosphatase orthologous to human MTM1 (OMIM:300415, mutated in myotubular myopathy), MTMR1 (OMIM:300171), and MTMR2 (OMIM:603557, mutated in type 4B1 Charcot-Marie-Tooth disease); MTM-1 activity is required for negative regulation of endocytosis and apoptotic cell engulfment; mtm-1(RNAi)suppresses the endocytosis defect seen in animals with …
172152	WBGene00004094	Y110A7A.18	Q9N585	7	0															0	WBGene00004094	ppw-2	Y110A7A.18	Concise description: none available Provisional description: none available Detailed description: none available
172153	WBGene00002804	Y110A7A.19	Q9N584	6	0															0	WBGene00002804	let-630	not known	Concise description: let-630 was identified in screens for ethyl methanesulfonate (EMS)-induced lethal mutations on the left arm of chromosome I; let-630 is defined by two mutations that result in adult sterility. Provisional description: let-630 was identified in screens for ethyl methanesulfonate (EMS)-induced lethal mutations on the left arm of chromosome I; let-630 is defined by two mutations…
172155	WBGene00004955	F56A3.4	P91349	1	0															0	WBGene00004955	spd-5	F56A3.4	Concise description: spd-5 encodes a coiled-coil domain protein; spd-5 activity is required for centrosome maturation, symmetry breaking, pronuclear migration, mitotic spindle assembly, and cell division; in regulating centrosome maturation, spd-5 interacts genetically with spd-2, which also encodes a coiled-coil protein; SPD-5 physically interacts with CED-9, a C. elegans BCL2 ortholog and spd-5…
172156	WBGene00003792	F56A3.3	P91350	4	0															0	WBGene00003792	npp-6	F56A3.3a	Concise description: npp-6 encodes a protein with weak similarity to mouse nuclear pore complex protein Nup160, and affects embryonic and larval viability. Provisional description: npp-6 encodes a protein with weak similarity to mouse nuclear pore complex protein Nup160, and affects embryonic and larval viability. Detailed description: none available
172167	WBGene00002583	B0261.2	Q95Q95	4	0															0	WBGene00002583	let-363	B0261.2a	Concise description: let-363 encodes, by alternative splicing, two large (>2600-residue) proteins with C-terminal similarity to phosphatidylinositol kinase (PIK); LET-363 proteins are orthologous to S. cerevisiae Tor1p and Tor2p and human FRAP1 (OMIM:601231, mammalian target of FKBP12-rapamycin); LET-363 proteins are required for progression through the L3 stage of larval development and are thou…
172174	WBGene00001333	C01G8.5	G5EGU8	9	0															0	WBGene00001333	erm-1	C01G8.5a	Concise description: The erm-1 gene encodes an ortholog of the ERM family of cytoskeletal linkers with approximately equal similarity to ezrin, radixin and moesin. Provisional description: It has a somewhat more distant homology to human merlin/schwannomin (NF2), which when mutated leads to neurofibromatosis, type 2 (OMIM:101000). Detailed description: none available
172175	WBGene00015313	C01G8.6	P91017	2	0															0	WBGene00015313	hpo-32	C01G8.6	Concise description: none available Provisional description: none available Detailed description: none available
172183	WBGene00000966	F55A12.4	Q86NJ7	1	0															0	WBGene00000966	dhs-2	F55A12.4a	Concise description: dhs-2 encodes a short-chain dehydrogenase predicted to be mitochondrial. Provisional description: This gene encodes a protein predicted by Eisenberg and coworkers, with 68 percentage accuracy, to be mitochondrial. Proteins localized to a given organelle by experiments tend to share a characteristic phylogenetic distribution of their homologs, called a phylogenetic profile. Fo…
172188	WBGene00016040	C24A11.1	C24A11.1	1	0															0	WBGene00016040	C24A11.1	C24A11.1	Concise description: none available Provisional description: none available Detailed description: none available
172191	WBGene00016278	C30H7.2	C30H7.2	8	0															0	WBGene00016278	C30H7.2	C30H7.2a	Concise description: none available Provisional description: none available Detailed description: none available
172192	WBGene00017855	F27C1.6	F27C1.6	1	0															0	WBGene00017855	F27C1.6	F27C1.6	Concise description: none available Provisional description: none available Detailed description: none available
172196	WBGene00017852	F27C1.2	F27C1.2	1	0															0	WBGene00017852	F27C1.2	F27C1.2a	Concise description: none available Provisional description: none available Detailed description: none available
172197	WBGene00001067	F27C1.8	P91285	6	0															0	WBGene00001067	dpy-5	F27C1.8	Concise description: dpy-5 encodes a Group I cuticle procollagen; dpy-5 activity is required for wild-type body length, cuticle structure (width of the annuli), postembryonic growth rates, and reproduction; dpy-5 is described as an intermediate collagen gene, as its mRNA, which is present in all larval stages, adults, and dauer larvae, increases in abudance two hours prior to the secretion of eac…
172202	WBGene00015634	C09D4.3	C09D4.3	1	0															0	WBGene00015634	C09D4.3	C09D4.3	Concise description: none available Provisional description: none available Detailed description: none available
172205	WBGene00019077	F59A3.4	F59A3.4	1	0															0	WBGene00019077	F59A3.4	F59A3.4	Concise description: none available Provisional description: none available Detailed description: none available
172208	WBGene00019693	M01A10.3	P91390	8	0															0	WBGene00019693	ostd-1	M01A10.3	Concise description: none available Provisional description: none available Detailed description: none available
172210	WBGene00019713	M01E11.4	G4SL51	8	0															0	WBGene00019713	pqn-52	M01E11.4a	Concise description: pqn-52 encodes, by alternative splicing, three proteins with glutamine/asparagine (Q/N)-rich ('prion') domains; at least one of these isoforms bound KLC-2 in a mass yeast two-hybrid screen; PQN-52 proteins are predicted to be secreted, and have no obvious homologs outside of the nematodes (e.g., Brugia malayi 14952.m01392). Provisional description: The protein product of this…
172211	WBGene00000474	M01E11.5	P91398	20	0															0	WBGene00000474	cey-3	M01E11.5	Concise description: cey-3 encodes a protein with a cold-shock/Y-box domain; CEY-3 associates with CGH-1, CEY-2, and CEY-4 in cytoplasmic particles of the gonad and early embryo. Provisional description: This gene encodes a protein predicted by Eisenberg and coworkers, with 68 percentage accuracy, to be mitochondrial. Proteins localized to a given organelle by experiments tend to share a characte…
172212	WBGene00019712	M01E11.3	M01E11.3	1	0															0	WBGene00019712	M01E11.3	M01E11.3	Concise description: none available Provisional description: none available Detailed description: none available
172215	WBGene00006508	M01E11.7	H2L046	9	0															0	WBGene00006508	tag-163	M01E11.7a	Concise description: none available Provisional description: none available Detailed description: none available
172225	WBGene00018892	F55F8.4	G5EBE3	1	0															0	WBGene00018892	cir-1	F55F8.4	Concise description: cir-1 is a nuclear protein homologous to mammalian CIR, a component of the co-repressor complex which associates with CBF1 in mammals (OMIM:605228); cir-1 is required for larval and different aspects of germ line development from proliferation and gonad extension, to progression of meiosis; cir-1 mutants cause 90 percentage of larvae to cease development at larval stage1, esc…
172226	WBGene00018893	F55F8.5	P91343	1	0															0	WBGene00018893	tag-345	F55F8.5	Concise description: none available Provisional description: none available Detailed description: none available
172232	WBGene00020557	T19B4.3	T19B4.3	4	0															0	WBGene00020557	T19B4.3	T19B4.3	Concise description: none available Provisional description: none available Detailed description: none available
172238	WBGene00004505	F56H1.4	O76371	26	0															0	WBGene00004505	rpt-5	F56H1.4	Concise description: rpt-5 encodes a triple A ATPase subunit of the 26S proteasome's 19S regulatory particle (RP) base subcomplex; RPT-5 is required for embryonic, larval, and germline development and by homology, is predicted to function in unfolding protein substrates and translocating them into the core proteolytic particle (CP) of the proteasome. Provisional description: rpt-5 encodes a tripl…
172242	WBGene00001856	B0414.3	O01833	1	0															0	WBGene00001856	hil-5	B0414.3	Concise description: none available Provisional description: none available Detailed description: none available
172245	WBGene00001600	B0414.6	O01836	4	0															0	WBGene00001600	glh-3	B0414.6	Concise description: glh-3 encodes a predicted DEAD-like RNA helicase; GLH-3 interacts with itself and with CSN-5, KGB-1, ZYX-1, and GLH-1 in vitro, and is expressed in association with P granules throughout development. Provisional description: glh-3 encodes a predicted DEAD-like RNA helicase; GLH-3 interacts with itself and with CSN-5, KGB-1, ZYX-1, and GLH-1 in vitro, and is expressed in assoc…
172246	WBGene00003472	B0414.7	O01837	1	0															0	WBGene00003472	mtk-1	B0414.7a	Concise description: none available Provisional description: none available Detailed description: none available
172251	WBGene00003601	C32F10.6	Q10902	1	0															0	WBGene00003601	nhr-2	C32F10.6	Concise description: nhr-2 encodes a member of the nuclear hormone receptor family that is required for embryonic viability and morphogenesis; expressed during embryogenesis. Provisional description: nhr-2 encodes a member of the nuclear hormone receptor family that is required for embryonic viability and morphogenesis; expressed during embryogenesis. Detailed description: none available
172252	WBGene00016333	C32F10.8	C32F10.8	7	0															0	WBGene00016333	C32F10.8	C32F10.8a	Concise description: none available Provisional description: none available Detailed description: none available
172256	WBGene00018006	F33D11.9	Q95X60	1	0															0	WBGene00018006	hpo-3	F33D11.9a	Concise description: none available Provisional description: none available Detailed description: none available
172259	WBGene00018008	F33D11.11	O44782	15	0															0	WBGene00018008	vpr-1	F33D11.11	Concise description: vpr-1 encodes the C. elegans VAP (VAMP-associated protein) ortholog, a transmembrane protein containing an N-terminal extracellular major sperm protein (MSP) domain; loss of vpr-1 function during development indicates that vpr-1 is required, both in vab-1-dependent and vab-1-independent pathways, for proper distal tip cell migration during somatic gonad development, ventral h…
172261	WBGene00016422	C34G6.6	H2KZ73	8	0															0	WBGene00016422	noah-1	C34G6.6a	Concise description: noah-1 encodes a PAN and ZP domain-containing protein that is related to the Drosophila extracellular matrix component NompA (no-mechanoreceptor-potential A); loss of noah-1 function via RNAi indicates that NOAH-1 activity is essential for molting; in addition, NOAH-1 appears to be required for embryonic and larval development, vulval development, coordinated locomotion, and …
172262	WBGene00003996	C34G6.4	G5EDF9	1	0															0	WBGene00003996	pgp-2	C34G6.4	Concise description: pgp-2 encodes a member of the ABC transporter family with highest similarity to the vertebrate MDR (multidrug resistance) family and that is orthologous to human MDR1 (ABCB1; OMIM:171050, mutated in Crohn disease); during development, pgp-2 activity is required, in parallel with that of the AP-3 adaptor complex, for the proper formation of gut granules, lysosome-related fat s…
172263	WBGene00016419	C34G6.2	O01497	4	0															0	WBGene00016419	tyr-4	C34G6.2	Concise description: none available Provisional description: none available Detailed description: none available
172264	WBGene00004109	C34G6.7	O01498	2	0															0	WBGene00004109	stam-1	C34G6.7a	Concise description: stam-1 encodes a protein containing an N-terminal VSH domain, a central ubiquitin-interacting motif and SH3 domain, and a C-terminal glutamine/asparagine (Q/N)-rich domain that is the C. elegans ortholog of the Janus kinase substrate STAM ('signal-transducing adaptor molecule'); stam-1 is required for maintaining meiotic arrest and for acetylcholine neurotransmission; STAM-1 …
172266	WBGene00015028	B0207.5	B0207.5	1	0															0	WBGene00015028	B0207.5	B0207.5	Concise description: none available Provisional description: none available Detailed description: none available
172275	WBGene00006823	C06A5.7	O01479	5	0															0	WBGene00006823	unc-94	C06A5.7a	Concise description: unc-94 encodes a tropomodulin; unc-94 was identified in screens for mutations that disrupt the structure of body-wall muscle; unc-94 mutations result in uncoordinated animals due to disorganized thin filaments that interdigitate with thick filaments and clump, perhaps with some intermediate-type filaments, at the ends of muscle cells. Provisional description: unc-94 encodes a…
172278	WBGene00000814	B0025.2	O01422	1	0															0	WBGene00000814	csn-2	B0025.2	Concise description: csn-2 encodes a homolog of COP9 signalosome complex subunit 2 that affects embryonic viability and growth rate. Provisional description: csn-2 encodes a homolog of COP9 signalosome complex subunit 2 that affects embryonic viability and growth rate. Detailed description: none available
172280	WBGene00006932	B0025.1	Q5TYK9	1	0															0	WBGene00006932	vps-34	B0025.1a	Concise description: vps-34 encodes an ortholog of the phosphoinositide 3-kinase VPS34 in S. cerevisiae, a protein that regulates multiple steps in endocytosis, and that is required for growth at normal rates during development; in C. elegans, vps-34 is required for vesicular trafficking, including endocytosis, apoptotic cell clearance, and autophagy. Provisional description: Inactivation of vps-…
172288	WBGene00001819	ZK484.2	Q8IA64	5	0															0	WBGene00001819	haf-9	ZK484.2a	Concise description: haf-9 is orthologous to the human gene ATP-BINDING CASSETTE, SUB-FAMILY B (MDR/TAP), MEMBER 3 (TAP2; OMIM:170261), which when mutated leads to disease. Provisional description: haf-9 is orthologous to the human gene ATP-BINDING CASSETTE, SUB-FAMILY B (MDR/TAP), MEMBER 3 (TAP2; OMIM:170261), which when mutated leads to disease. Detailed description: none available
172290	WBGene00022752	ZK484.6	ZK484.6	1	0															0	WBGene00022752	ZK484.6	ZK484.6	Concise description: none available Provisional description: none available Detailed description: none available
172296	WBGene00020839	T27A3.2	P91502	3	0															0	WBGene00020839	usp-5	T27A3.2	Concise description: none available Provisional description: none available Detailed description: none available
172297	WBGene00020838	T27A3.1	Q8MNR5	1	0															0	WBGene00020838	T27A3.1	T27A3.1a	Concise description: T27A3.1 encodes, by alternative splicing, five isoforms of an ortholog of human TRAK1, HAP1 and TRAK2 and of Drosophila MILTON; T27A3.1 is expressed in some chemosensory neurons (ASK, ASI, ADF, and ASE), phasmid neurons (PHB), and CAN neurons; T27A3.1 is also expressed in pharyngeal muscle, epithelial intestinal cells, seam cells, vulva, distal tip cells and the distal sheath…
172300	WBGene00020379	T09B4.5	T09B4.5	7	0															0	WBGene00020379	T09B4.5	T09B4.5a	Concise description: none available Provisional description: none available Detailed description: none available
172301	WBGene00020382	T09B4.8	T09B4.8	5	0															0	WBGene00020382	T09B4.8	T09B4.8	Concise description: none available Provisional description: none available Detailed description: none available
172302	WBGene00020383	T09B4.9	O02161	10	0															0	WBGene00020383	T09B4.9	T09B4.9	Concise description: none available Provisional description: none available Detailed description: none available
172305	WBGene00020375	T09B4.1	O02164	1	0															0	WBGene00020375	T09B4.1	T09B4.1	Concise description: none available Provisional description: none available Detailed description: none available
172310	WBGene00020347	T08B2.7	Q9GYT0	29	0															0	WBGene00020347	T08B2.7	T08B2.7a	Concise description: T08B2.7 is orthologous to the human gene HYDROXYACYL-COENZYME A DEHYDROGENASE/3-KETOACYL-COENZYME A THIOLASE/ENOYL-COENZYME A HYDRATASE (TRIFUNCTIONAL PROTEIN), ALPHA SUBUNIT (HADHA; OMIM:600890), which when mutated leads to disease Provisional description: T08B2.7 is orthologous to the human gene HYDROXYACYL-COENZYME A DEHYDROGENASE/3-KETOACYL-COENZYME A THIOLASE/ENOYL-COENZ…
172311	WBGene00001497	T08B2.9	Q9GYS8	10	0															0	WBGene00001497	fars-1	T08B2.9a	Concise description: frs-1 encodes a predicted phenylalanyl-t-RNA synthetase. Provisional description: frs-1 encodes a predicted phenylalanyl-t-RNA synthetase. Detailed description: none available
172322	WBGene00016749	C48E7.1	C48E7.1	6	0															0	WBGene00016749	C48E7.1	C48E7.1	Concise description: none available Provisional description: none available Detailed description: none available
172326	WBGene00015687	C10G11.7	P91027	11	0															0	WBGene00015687	C10G11.7	C10G11.7	Concise description: none available Provisional description: none available Detailed description: none available
172329	WBGene00002073	F26B1.3	P91276	9	0															0	WBGene00002073	ima-2	F26B1.3	Concise description: ima-2 encodes one of three C. elegans importin alpha proteins; IMA-2 is predicted to function as an adaptor protein that regulates import of nuclear proteins; during development, ima-2 activity is required for normal germline and embryonic mitoses, specifically for proper chromosome segregration and nuclear reassembly; IMA-2 expression is detected in germ cells, oocytes, and …
172330	WBGene00017816	F26B1.2	F26B1.2	17	0															0	WBGene00017816	F26B1.2	F26B1.2a	Concise description: none available Provisional description: none available Detailed description: none available
172333	WBGene00000254	K04F10.4	G8JYA5	1	0															0	WBGene00000254	bli-4	K04F10.4a	Concise description: bli-4 encodes a variety of related subtilases (serine endoproteases of the KEX2/subtilisin class), with shared N-termini but varying C-termini, that are collectively required both for larval viability and for stable adhesion of the adult cuticle. Provisional description: bli-4 encodes a variety of related subtilases (serine endoproteases of the KEX2/subtilisin class), with sh…
172342	WBGene00004721	ZC328.4	O02053	1	0															0	WBGene00004721	san-1	ZC328.4	Concise description: san-1 encodes the C. elegans ortholog of the Saccharomyces cerevisiae spindle checkpoint protein Mad3p; san-1 is essential for the mitotic spindle checkpoint activity in response to stimuli such as microtubule depolymerization or anoxia, in which microscopically visible movement ceases and cell cycle progression reversibly arrests; san-1 has also been reported to be essential…
172345	WBGene00018156	F37E3.1	O01763	2	0															0	WBGene00018156	ncbp-1	F37E3.1	Concise description: ncbp-1 encodes a putative nuclear cap-binding complex subunit ('CBP80') orthologous to budding yeast STO1 and human NCBP1 (OMIM:600469); in RNAi assays, ncbp-1 is required for embryonic and vulval development, normal locomotion, and general viability; by orthology to NCBP1, NCBP-1 is expected to participate in nonsense-mediated mRNA decay via a pioneer round of translation; n…
172347	WBGene00020742	T23H2.3	T23H2.3	2	0															0	WBGene00020742	T23H2.3	T23H2.3	Concise description: none available Provisional description: none available Detailed description: none available
172348	WBGene00003798	T23H2.1	P91495	1	0															0	WBGene00003798	npp-12	T23H2.1	Concise description: npp-12 encodes Gp210, an evolutionarily conserved membrane protein of the nuclear pore complex (NPC); NPP-12 is required for embryonic viability and normal nuclear membrane structures. Provisional description: NPP-12 is expected to be one of ~30 nuclear pore proteins, of which two are integral membrane proteins. Detailed description: none available
172351	WBGene00019433	K06A5.6	O44549	15	0															0	WBGene00019433	acdh-3	K06A5.6	Concise description: none available Provisional description: none available Detailed description: none available
172361	WBGene00001599	C55B7.1	Q966L9	2	0															0	WBGene00001599	glh-2	C55B7.1	Concise description: glh-2 encodes a putative DEAD-box RNA helicase that contains six CCHC zinc fingers and is homologous to Drosophila VASA, a germ-line-specific, ATP-dependent, RNA helicase; at non-permissive temperatures, GLH-2 plays a role in germ-line development and fertility, specifically in regulating the normal extent of germ-line proliferation, oogenesis, and the production of functiona…
172363	WBGene00020417	T10E9.7	O01602	7	0															0	WBGene00020417	nuo-2	T10E9.7a	Concise description: nuo-2 encodes the C. elegans ortholog of the NDUFS3 subunit of mitochondrial complex I. Provisional description: nuo-2 encodes the C. elegans ortholog of the NDUFS3 subunit of mitochondrial complex I. Detailed description: none available
172364	WBGene00020413	T10E9.3	T10E9.3	1	0															0	WBGene00020413	T10E9.3	T10E9.3	Concise description: none available Provisional description: none available Detailed description: none available
172366	WBGene00020411	T10E9.1	T10E9.1	1	0															0	WBGene00020411	T10E9.1	T10E9.1	Concise description: This gene encodes a protein containing an F-box, a motif predicted to mediate protein-protein interactions either with homologs of yeast Skp-1p or with other proteins. Provisional description: The F-box motif consists of roughly 50 amino acids. There are at least 11 F-box genes encoded by the genome of budding yeast, 22 in Drosophila, and 38 in human beings; but a striking 32…
172370	WBGene00000896	F57B10.10	P52872	2	0															0	WBGene00000896	dad-1	F57B10.10	Concise description: dad-1 encodes an ortholog of human DAD1 (OMIM:600243) that inhibits cell death and can functionally complement the hamster protein in cultured cells. Provisional description: dad-1 encodes an ortholog of human DAD1 (OMIM:600243) that inhibits cell death and can functionally complement the hamster protein in cultured cells. Detailed description: none available
172372	WBGene00019003	F57B10.5	F57B10.5	1	0															0	WBGene00019003	F57B10.5	F57B10.5	Concise description: none available Provisional description: none available Detailed description: none available
172373	WBGene00000236	F57B10.11	O44739	5	0															0	WBGene00000236	bag-1	F57B10.11	Concise description: A homolog of the human BAG-family of co-chaperone proteins, negatively regulates Hsp70 and affects cell stress and cell growth. Provisional description: A homolog of the human BAG-family of co-chaperone proteins, negatively regulates Hsp70 and affects cell stress and cell growth. Detailed description: none available
172376	WBGene00019001	F57B10.3	G5EFZ1	17	0															0	WBGene00019001	F57B10.3	F57B10.3a	Concise description: F57B10.3 encodes an experimentally confirmed cofactor-independent phosphoglycerate mutase that is essential for embryonic and larval viability, and for normal body morphology; paradoxically, F57B10.3 is also required for normally short livespan (in mass RNAi screens for Age phenotypes); F57B10.3 is expressed widely in larvae and adults, with highest expression in the nerve ri…
172378	WBGene00017065	D2092.4	D2092.4	7	0															0	WBGene00017065	D2092.4	D2092.4	Concise description: none available Provisional description: none available Detailed description: none available
172381	WBGene00017064	D2092.2	P91198	4	0															0	WBGene00017064	ppfr-2	D2092.2	Concise description: none available Provisional description: none available Detailed description: none available
172393	WBGene00020931	W02D3.1	O01816	5	0															0	WBGene00020931	cytb-5.2	W02D3.1	Concise description: none available Provisional description: none available Detailed description: none available
172394	WBGene00006773	W02D3.9	O02482	1	0															0	WBGene00006773	unc-37	W02D3.9	Concise description: unc-37 encodes a transducin-like WD-repeat protein orthologous to Drosophila Groucho; unc-37 plays an essential role in embryonic and neuronal fate specification; unc-37 genetically interacts with components of the transcriptional Mediator complex. Provisional description: unc-37 encodes a transducin-like WD-repeat protein orthologous to Drosophila Groucho; unc-37 plays an es…
172395	WBGene00020936	W02D3.11	H2KZN0	2	0															0	WBGene00020936	hrpf-1	W02D3.11a	Concise description: W02D3.11 encodes, by alternative splicing, two protein isoforms orthologous to human hnRNP F and hnRNP H proteins, which activate alternative mRNA splicing in neurons; W02D3.11A-B proteins localize to nuclear speckles thought to represent foci of pre-mRNA; with EXC-7 and UNC-75, W02D3.11A-B may act as pre-mRNA splicing factors. Provisional description: W02D3.11 encodes, by al…
172396	WBGene00001682	F08B6.2	G5ECT6	9	0															0	WBGene00001682	gpc-2	F08B6.2	Concise description: gpc-2 encodes one of two C. elegans heterotrimeric G protein gamma subunits; gpc-2 is required, along with its partner GPB-1, a G protein beta subunit, for proper mitotic spindle positioning and orientation during early embryonic cell divisions; to date, GPC-2 expression has been reported in electrically excitable cells (all neurons and muscles). Provisional description: gpc-…
172398	WBGene00004111	C37A2.5	G5EF29	1	0															0	WBGene00004111	pqn-21	C37A2.5a	Concise description: The protein product of this gene is predicted to contain a glutamine/asparagine (Q/N)-rich ('prion') domain, by the algorithm of Michelitsch and Weissman (as of the WS77 release of WormBase, i.e., in wormpep77). Provisional description: Proteins bearing such domains can sometimes stably exist in at least two distinct physical states, each associated with a different phenotype…
172405	WBGene00017098	E02D9.1	E02D9.1	5	0															0	WBGene00017098	E02D9.1	E02D9.1a	Concise description: none available Provisional description: none available Detailed description: none available
172406	WBGene00019323	K02F2.3	O44985	6	0															0	WBGene00019323	teg-4	K02F2.3	Concise description: none available Provisional description: none available Detailed description: none available
172409	WBGene00001056	K02F2.1	H2KZK7	2	0															0	WBGene00001056	dpf-3	K02F2.1a	Concise description: none available Provisional description: none available Detailed description: none available
172410	WBGene00001075	H27M09.4	G5EEB6	2	0															0	WBGene00001075	dpy-14	H27M09.4	Concise description: dpy-14 encodes a type III (alpha 1) collagen that is required for embryonic, larval, and vulval development, proper amphid morphology, and regulation of body shape and size; a dpy-14 promoter-GFP fusion construct is reportedly expressed in embryonic neurons. Provisional description: dpy-14 encodes a type III (alpha 1) collagen that is required for embryonic, larval, and vulva…
172412	WBGene00019246	H27M09.2	Q9N5K2	9	0															0	WBGene00019246	rpb-5	H27M09.2	Concise description: H27M09.2 encodes the C.elegans ortholog of RPB5 which, in eukaryotes, is a key, shared component of all three nuclear RNA polymerases; RNAi experiments indicate that H27M09.2 gene activity is required for fertility and for embryonic development. Provisional description: H27M09.2 encodes the C.elegans ortholog of RPB5 which, in eukaryotes, is a key, shared component of all thr…
172413	WBGene00019245	H27M09.1	Q9N5K1	1	0															0	WBGene00019245	sacy-1	H27M09.1	Concise description: none available Provisional description: none available Detailed description: none available
172414	WBGene00001598	T21G5.3	P34689	16	0															0	WBGene00001598	glh-1	T21G5.3	Concise description: glh-1 encodes a putative DEAD-box RNA helicase that contains four CCHC zinc fingers and is homologous to Drosophila VASA, a germ-line-specific, ATP-dependent RNA helicase; at permissive temperature, GLH-1 is required redundantly with GLH-4 for proper germ-line development and fertility, specifically for regulating the normal extent of germ-line proliferation, oogenesis, and t…
172424	WBGene00020402	T10B11.6	T10B11.6	1	0															0	WBGene00020402	T10B11.6	T10B11.6	Concise description: none available Provisional description: none available Detailed description: none available
172430	WBGene00016266	C30F12.7	Q95YD8	4	0															0	WBGene00016266	idhg-2	C30F12.7	Concise description: C30F12.7 encodes the C. elegans homolog of the gamma subunit of an NAD+-dependent mitochondrial isocitrate dehydrogenase; by homology, the product of C30F12.7 is predicted to catalyze the formation of alpha-ketoglutarate from isocitrate as part of the citric acid cycle. Provisional description: C30F12.7 encodes the C. elegans homolog of the gamma subunit of an NAD+-dependent …
172431	WBGene00010370	H06O01.3	K8ES75	2	0															0	WBGene00010370	ctg-1	H06O01.3a	Concise description: none available Provisional description: none available Detailed description: none available
172433	WBGene00003964	H06O01.1	G5ED07	28	0															0	WBGene00003964	pdi-3	H06O01.1	Concise description: pdi-3 encodes a protein disulfide isomerase (PDI) required for normal cuticle collagen deposition and, subliminally, for maintenance of normal body shape; PDI-3 has both PDI and calcium-dependent transglutaminase activity in vitro, crosslinking proteins through a gamma-glutamyl epsilon-lysine dual residue; PDI-3 is homologous to the human PDI ERp60, as well as a homolog in th…
172434	WBGene00008852	F15C11.2	G5EC78	5	0															0	WBGene00008852	ubql-1	F15C11.2a	Concise description: none available Provisional description: none available Detailed description: none available
172437	WBGene00007024	W01A8.1	Q23095	11	0															0	WBGene00007024	mdt-28	W01A8.1a	Concise description: mdt-28 encodes a metazoan-specific subunit of the Mediator transcriptional regulatory complex; in situ hybridization studies have shown that mdt-28 mRNA can be detected in the proximal germ line. Provisional description: mdt-28 encodes a metazoan-specific subunit of the Mediator transcriptional regulatory complex; in situ hybridization studies have shown that mdt-28 mRNA can …
172438	WBGene00012166	W01A8.4	Q23098	3	0															0	WBGene00012166	nuo-6	W01A8.4	Concise description: nuo-6 encodes the C. elegans ortholog of the NDUFB4/B15 subunit of the mitochondrial NADH dehydrogenase (ubiquinone) complex (complex I). Provisional description: nuo-6 encodes the C. elegans ortholog of the NDUFB4/B15 subunit of the mitochondrial NADH dehydrogenase (ubiquinone) complex (complex I). Detailed description: none available
172440	WBGene00002198	F22D6.1	Q19726	2	0															0	WBGene00002198	kin-14	F22D6.1	Concise description: kin-14 encodes a member of the tyrosine-specific subfamily of kinases that contains an SH2 domain, and has with similarity to the human proto-oncogene tyrosine-protein kinase FER. Provisional description: kin-14 encodes a member of the tyrosine-specific subfamily of kinases that contains an SH2 domain, and has with similarity to the human proto-oncogene tyrosine-protein kinas…
172442	WBGene00003815	F22D6.3	Q19722	18	0															0	WBGene00003815	nars-1	F22D6.3a	Concise description: nrs-1 encodes an asparaginyl-tRNA synthetase that is required for embryonic viability and fertility Provisional description: nrs-1 encodes an asparaginyl-tRNA synthetase that is required for embryonic viability and fertility Detailed description: none available
172445	WBGene00000636	F22D6.10	Q19725	1	0															0	WBGene00000636	col-60	F22D6.10	Concise description: none available Provisional description: none available Detailed description: none available
172454	WBGene00010645	K07G5.6	G5EBW5	3	0															0	WBGene00010645	K07G5.6	K07G5.6	Concise description: none available Provisional description: none available Detailed description: none available
172455	WBGene00010641	K07G5.1	Q21301	1	0															0	WBGene00010641	crml-1	K07G5.1	Concise description: none available Provisional description: none available Detailed description: none available
172461	WBGene00007256	C01H6.7	A5JYT2	1	0															0	WBGene00007256	swsn-9	C01H6.7a	Concise description: none available Provisional description: none available Detailed description: none available
172463	WBGene00011061	R06C7.1	Q21770	3	0															0	WBGene00011061	wago-1	R06C7.1	Concise description: none available Provisional description: none available Detailed description: none available
172464	WBGene00000963	R06C7.3	Q21773	2	0															0	WBGene00000963	dhp-1	R06C7.3	Concise description: dhp-1 encodes a homolog of the human gene DPYS, which when mutated leads to dihydropyrimidinuria (OMIM:222748). Provisional description: dhp-1 encodes a homolog of the human gene DPYS, which when mutated leads to dihydropyrimidinuria (OMIM:222748). Detailed description: none available
172468	WBGene00000275	R06C7.8	Q21776	1	0															0	WBGene00000275	bub-1	R06C7.8	Concise description: bub-1 encodes a serine/threonine kinase orthologous to Saccharomyces cerevisiae BUB1 which is required for proper function of the mitotic spindle assembly checkpoint and human BUB1 (OMIM:602452) which is mutated in some colorectal cancers; BUB-1 activity is required at several stages of development, including embryogenesis; BUB-1 is expressed predominantly in the anterior of …
172474	WBGene00009004	F21C3.5	P52554	6	0															0	WBGene00009004	pfd-6	F21C3.5	Concise description: pfd-6 encodes a putative prefoldin 6 subunit, orthologous to human PFDN6 (OMIM:605660), required for normal microtubule growth and distal tip cell migration; PFD-6 is expressed cytoplasmically in most, if not all, tissues, including the germline; in mass RNAi assays, PFD-6 is required for normal mitotic spindle position, embryonic and larval viability, fertility, body shape, …
172476	WBGene00008764	F13G3.4	Q19416	4	0															0	WBGene00008764	dylt-1	F13G3.4	Concise description: dylt-1 encodes a putative dynein light chain subunit that inhibits DHC-1 in vivo, but is otherwise dispensable for viability; DYLT-1 is paralogous to DYLT-3, and orthologous to human DYNLT1 and DYNLT3 (OMIM: 300302); dylt-1(RNAi) and dylt-1(ok417) both suppress the lethality of conditional dhc-1 mutations, and dylt-1(RNAi) suppresses dhc-1(or195) spindle length and cytokinesi…
172477	WBGene00008765	F13G3.5	Q19420	5	0															0	WBGene00008765	ttx-7	F13G3.5a	Concise description: ttx-7 encodes, by alternative splicing, two isoforms of a myo-inositol monophosphatase (IMPase) required for normal thermotaxis and chemotaxis to sodium, as well as for subcellular localization of SNB-1 and SNG-1 in RIA interneurons; one isoform ('ttx-7a') has much higher transgenic rescuing activity of ttx-7(nj40) than the other ('ttx-7b'), so ttx-7a is considered the major …
172482	WBGene00009915	F52A8.1	F52A8.1	5	0															0	WBGene00009915	F52A8.1	F52A8.1	Concise description: none available Provisional description: none available Detailed description: none available
172483	WBGene00001680	F52A8.2	Q20636	3	0															0	WBGene00001680	gpb-2	F52A8.2	Concise description: gpb-2 encodes an ortholog of Gbeta(5), that is dispensable for viability, but required for normal egg-laying, locomotion, and pharyngeal pumping; GBP-2 may regulate the interaction between the GOA-1 and EGL-30 signaling pathways based on genetic analysis; gpb-2 is expressed throughout development in the nervous system and in muscle, and expression is dependent upon expression…
172486	WBGene00009918	F52A8.5	F52A8.5	5	0															0	WBGene00009918	F52A8.5	F52A8.5	Concise description: F52A8.5 is orthologous to the human gene GLYCINE CLEAVAGE SYSTEM PROTEIN H (GCSH; OMIM:238330), which when mutated leads to glycine encephalopathy. Provisional description: F52A8.5 is orthologous to the human gene GLYCINE CLEAVAGE SYSTEM PROTEIN H (GCSH; OMIM:238330), which when mutated leads to glycine encephalopathy. Detailed description: none available
172496	WBGene00007599	C15A11.7	C15A11.7	1	0															0	WBGene00007599	C15A11.7	C15A11.7a	Concise description: none available Provisional description: none available Detailed description: none available
172497	WBGene00006752	ZK524.2	G5EDN9	1	0															0	WBGene00006752	unc-13	ZK524.2a	Concise description: unc-13 encodes at least five protein isoforms that regulate neurotransmitter release by altering the conformation of syntaxin; UNC-13 proteins are required for normal pharyngeal pumping and thrashing in liquid, normally short lifespan, normally large brood sizes, and full adult body sizes; UNC-13 proteins have orthologs in vertebrates and Drosophila; UNC-13 proteins are compl…
172500	WBGene00013994	ZK524.4	ZK524.4	1	0															0	WBGene00013994	ZK524.4	ZK524.4	Concise description: none available Provisional description: none available Detailed description: none available
172502	WBGene00012139	T28F4.4	T28F4.4	1	0															0	WBGene00012139	T28F4.4	T28F4.4	Concise description: none available Provisional description: none available Detailed description: none available
172503	WBGene00012140	T28F4.5	T28F4.5	8	0															0	WBGene00012140	T28F4.5	T28F4.5	Concise description: The T28F4.5 gene encodes a homolog of Death Associated Protein 1 (DAP-1) protein that may be involved in apoptosis. Provisional description: DAP-1 in vertebrates is a small proline-rich cytoplasmic protein that promotes apoptosis. Detailed description: none available
172504	WBGene00007042	C26C6.1	Q565A2	2	0															0	WBGene00007042	pbrm-1	C26C6.1a	Concise description: pbrm-1 encodes an ortholog of human polybromo 1 (OMIM:606083) and Saccharomyces cerevisiae RSC1 and RSC2; by homology, PBRM-1 is predicted to function in chromatin remodeling and transcriptional regulation; pbrm-1 genetically interacts with two or more components of the EGF/RAS signaling pathway, and is required for such signaling in vulval development; pbrm-1 also interacts …
172505	WBGene00001648	C26C6.2	P51875	7	0															0	WBGene00001648	goa-1	C26C6.2	Concise description: goa-1 encodes an ortholog of the heterotrimeric G protein alpha subunit Go (Go/Gi class); GOA-1 activity is required for regulation of a number of behaviors, including locomotion, egg-laying, male mating, and olfactory-mediated behaviors; GOA-1 activity is also required for asymmetric cell division in the early embryo; goa-1 genetically interacts with the egl-30 pathway, and …
172507	WBGene00000938	C26C6.5	G5ECM2	3	0															0	WBGene00000938	dcp-66	C26C6.5a	Concise description: dcp-66 encodes an ortholog of the NuRD component p66, and is required for excretory cell differentiation and vulval development; DCP-66 is predicted, by orthology, to be a member of the transcriptionally inhibitory nucleosomal remodelling and deacetylase (NuRD) complex; DCP-66 binds the Ex-1 pgp-12 promoter element both in vivo and in vitro, is expressed in excretory cells fr…
172509	WBGene00012031	T25G3.4	T25G3.4	4	0															0	WBGene00012031	T25G3.4	T25G3.4	Concise description: T25G3.4 encodes a putative mitochondrial glycerol-3-phosphate dehydrogenase, paralogous to Y50E8A.6 and orthologous to human GPD2 (OMIM:138430, mutated in type II diabetes mellitus); T25G3.4 transcripts are not obviously enriched during oogenesis, but T25G3.4 is predicted to be coexpressed in an operon with chs-1 and T25G3.3; such coexpression, if real, may simply reflect all…
172511	WBGene00008412	D2030.2	D2030.2	2	0															0	WBGene00008412	D2030.2	D2030.2a	Concise description: none available Provisional description: none available Detailed description: none available
172512	WBGene00008413	D2030.3	D2030.3	1	0															0	WBGene00008413	D2030.3	D2030.3	Concise description: none available Provisional description: none available Detailed description: none available
172513	WBGene00008414	D2030.4	D2030.4	5	0															0	WBGene00008414	D2030.4	D2030.4	Concise description: D2030.4 encodes the C. elegans ortholog of the NDUFB7/B18 subunit of the mitochondrial NADH dehydrogenase (ubiquinone) complex (complex I). Provisional description: D2030.4 encodes the C. elegans ortholog of the NDUFB7/B18 subunit of the mitochondrial NADH dehydrogenase (ubiquinone) complex (complex I). Detailed description: none available
172514	WBGene00008415	D2030.5	G5EEG4	4	0															0	WBGene00008415	mce-1	D2030.5	Concise description: none available Provisional description: none available Detailed description: none available
172516	WBGene00008417	D2030.7	D2030.7	1	0															0	WBGene00008417	D2030.7	D2030.7	Concise description: none available Provisional description: none available Detailed description: none available
172517	WBGene00008418	D2030.8	D2030.8	1	0															0	WBGene00008418	D2030.8	D2030.8	Concise description: none available Provisional description: none available Detailed description: none available
172519	WBGene00000084	D2030.10	G5EEU3	1	0															0	WBGene00000084	aex-1	D2030.10a	Concise description: aex-1 encodes a novel, C2 calcium-binding domain protein that is similar to human BAP3 proteins and rat Munc13; in C. elegans, AEX-1 functions in retrograde signaling to regulate presynaptic activity and localization of the synaptic vesicle fusion protein UNC-13; AEX-1 is required for the defecation motor program, specifically the anterior body wall and enteric muscle contrac…
172520	WBGene00003071	F29D11.1	Q04833	3	0															0	WBGene00003071	lrp-1	F29D11.1	Concise description: lrp-1 encodes a low-density lipoprotein (LDL) receptor-like protein most closely related to the vertebrate gp330/megalin/LRP-2 proteins; during development, lrp-1 activity is required in the hyp7 syncytium for completion of molting and for growth beyond the third larval stage; LRP-1 is expressed on the apical surface of the hyp6 and hyp7 syncytia in hermaphrodites and males f…
172526	WBGene00009145	F26A3.7	F26A3.7	2	0															0	WBGene00009145	F26A3.7	F26A3.7	Concise description: none available Provisional description: none available Detailed description: none available
172528	WBGene00011972	T23G11.7	T23G11.7	1	0															0	WBGene00011972	T23G11.7	T23G11.7a	Concise description: none available Provisional description: none available Detailed description: none available
172532	WBGene00001595	T23G11.3	Q17339	1	0															0	WBGene00001595	gld-1	T23G11.3	Concise description: gld-1 encodes a protein containing a K homology (KH) RNA binding domain; GLD-1 is required for regulation of the mitosis/meiosis decision during germline development (promotion of meiotic entry) in parallel with gld-2, gld-3, and nos-3 and also affects spermatogenesis; GLD-1 physically interacts with the 3'- and 5'UTR of its putative mRNA targets in vitro to negatively regula…
172535	WBGene00009187	F27D4.1	F27D4.1	29	0															0	WBGene00009187	F27D4.1	F27D4.1	Concise description: The F27D4.1 gene encodes an ortholog of the human gene ELECTRON-TRANSFER-FLAVOPROTEIN, ALPHA POLYPEPTIDE (ETFA), which when mutated leads to glutaricaciduria type IIA (OMIM:231680). Provisional description: The F27D4.1 gene encodes an ortholog of the human gene ELECTRON-TRANSFER-FLAVOPROTEIN, ALPHA POLYPEPTIDE (ETFA), which when mutated leads to glutaricaciduria type IIA (OMI…
172538	WBGene00009189	F27D4.4	F27D4.4	1	0															0	WBGene00009189	F27D4.4	F27D4.4a	Concise description: none available Provisional description: none available Detailed description: none available
172539	WBGene00006518	F27D4.5	Q93619	14	0															0	WBGene00006518	tag-173	F27D4.5	Concise description: tag-173/F27D4.5 is orthologous to the human gene BRANCHED CHAIN KETO ACID DEHYDROGENASE E1, ALPHA POLYPEPTIDE (BCKDHB; OMIM:248600), which when mutated leads to maple syrup urine disease, type 1a; F27D4.5 protein is predicted to be mitochondrial. Provisional description: This gene encodes a protein predicted by Eisenberg and coworkers, with 68 percentage accuracy, to be mitoc…
172542	WBGene00000079	H15N14.1	G5EG30	7	0															0	WBGene00000079	adr-1	H15N14.1c	Concise description: adr-1 encodes, through alternative splicing, at least five isoforms of an adenosine deaminase that acts on RNA (ADAR); ADARs are RNA-editing enzymes that deaminate adenosines to create inosines in double-stranded RNA (dsRNA); adr-1 is expressed in embryos, most or all neurons (e.g., sensory neurons and cilia, the ventral nerve cord, motor neurons and interneurons) and in the …
172552	WBGene00006386	F30F8.8	G5EF68	1	0															0	WBGene00006386	taf-5	F30F8.8	Concise description: none available Provisional description: none available Detailed description: none available
172556	WBGene00011232	R11A5.4	Q7JKI3	35	0															0	WBGene00011232	pck-2	R11A5.4a	Concise description: R11A5.4 is one of three C. elegans genes that encode proteins with similarity to phosphoenolpyruvate carboxykinase (PEPCK); by similarity, the products of R11A5.4 are predicted to function in gluconeogenesis. Provisional description: R11A5.4 is one of three C. elegans genes that encode proteins with similarity to phosphoenolpyruvate carboxykinase (PEPCK); by similarity, the p…
172557	WBGene00011235	R11A5.7	Q9XU75	2	0															0	WBGene00011235	suro-1	R11A5.7	Concise description: none available Provisional description: none available Detailed description: none available
172558	WBGene00010111	F55D12.2	F55D12.2	1	0															0	WBGene00010111	F55D12.2	F55D12.2a	Concise description: none available Provisional description: none available Detailed description: none available
172560	WBGene00008991	F20G4.2	F20G4.2	1	0															0	WBGene00008991	F20G4.2	F20G4.2	Concise description: none available Provisional description: none available Detailed description: none available
172562	WBGene00003777	F20G4.3	G5EBY3	4	0															0	WBGene00003777	nmy-2	F20G4.3	Concise description: nmy-2 encodes a non-muscle myosin II; NMY-2 is required for polarized cytoplasmic flow, polarized distribution of the PAR proteins, cytokinesis, and for proper anterior-posterior polarity in early embryos; NMY-2 functions with PAR-5 in the onset of the establishment phase of polarization in the C. elegans zygote along the anterior-posterior axis, and nmy-2 is partially redund…
172568	WBGene00011917	T22C1.6	T22C1.6	1	0															0	WBGene00011917	T22C1.6	T22C1.6	Concise description: none available Provisional description: none available Detailed description: none available
172580	WBGene00008312	C54G4.2	C54G4.2	1	0															0	WBGene00008312	C54G4.2	C54G4.2	Concise description: none available Provisional description: none available Detailed description: none available
172581	WBGene00008311	C54G4.1	Q18846	3	0															0	WBGene00008311	rskn-2	C54G4.1a	Concise description: none available Provisional description: none available Detailed description: none available
172582	WBGene00000869	C54G4.8	Q18853	10	0															0	WBGene00000869	cyc-1	C54G4.8	Concise description: cyc-1 encodes a component of complex III ( cytochrome c reductase) required for normal ATP production; reduction of ATP production by cyc-1(RNAi) decreases growth rate and body size, slows behavior, and increases lifespan; cyc-1 encodes a protein predicted by Eisenberg and coworkers, with 52 percentage accuracy, to be mitochondrial Provisional description: cyc-1 encodes a com…
172584	WBGene00010560	K04G2.1	iftb-1	14	0															0	WBGene00010560	iftb-1	K04G2.1	Concise description: iftb-1 encodes the C. elegans ortholog of translation initiation factor 2 beta (eIF2beta); by homology, IFTB-1 is predicted to function in translation initiation and start codon recognition; loss of iftb-1 via RNAi indicates that iftb-1 activity is required for a number of processes including growth, development, and body morphogenesis; loss of iftb-1 activity in adult animal…
172587	WBGene00010564	K04G2.5	G5ED25	11	0															0	WBGene00010564	ath-1	K04G2.5	Concise description: none available Provisional description: none available Detailed description: none available
172589	WBGene00010565	K04G2.6	Q21225	1	0															0	WBGene00010565	vacl-14	K04G2.6	Concise description: none available Provisional description: none available Detailed description: none available
172593	WBGene00000485	F18C12.1	Q19542	5	0															0	WBGene00000485	che-3	F18C12.1	Concise description: che-3 encodes a dynein heavy chain (DHC) 1b isoform that affects the establishment and maintainance of the structural integrity of sensory cilia, and that also has a role in intraflagellar transport; CHE-3 is expressed in ciliated sensory neurons. Provisional description: che-3 encodes a dynein heavy chain (DHC) 1b isoform that affects the establishment and maintainance of th…
172594	WBGene00004378	F18C12.2	G5ED36	1	0															0	WBGene00004378	rme-8	F18C12.2a	Concise description: rme-8 encodes a DNA J domain-containing protein; rme-8 is required for both receptor-mediated endocytosis and pinocytosis (fluid-phase endocytosis) in coelomocytes and other cell types; specifically, RME-8 binds SNX-1, a component of the core retromer complex, in vitro and, along with SNX-1 and HSP-1, regulates endosomal clathrin and retromer-mediated endosome to Golgi retrog…
172596	WBGene00005009	C09H6.1	O17582	2	0															0	WBGene00005009	spr-4	C09H6.1a	Concise description: none available Provisional description: none available Detailed description: none available
172602	WBGene00008570	F08A10.1	K7STE9	2	0															0	WBGene00008570	kcnl-2	F08A10.1a	Concise description: none available Provisional description: none available Detailed description: none available
172603	WBGene00000967	T02E1.5	A5JYX4	6	0															0	WBGene00000967	dhs-3	T02E1.5a	Concise description: dhs-3 encodes a member of the short-chain dehydrogenases/reductases family (SDR) predicted to be mitochondrial. Provisional description: This gene encodes a protein predicted by Eisenberg and coworkers, with 68 percentage accuracy, to be mitochondrial. Proteins localized to a given organelle by experiments tend to share a characteristic phylogenetic distribution of their homo…
172605	WBGene00011375	T02E1.2	T02E1.2	1	0															0	WBGene00011375	T02E1.2	T02E1.2	Concise description: none available Provisional description: none available Detailed description: none available
172607	WBGene00000639	ZK265.2	Q94399	5	0															0	WBGene00000639	col-63	ZK265.2	Concise description: none available Provisional description: none available Detailed description: none available
172610	WBGene00002196	T01G9.6	P28548	6	0															0	WBGene00002196	kin-10	T01G9.6a	Concise description: kin-10 encodes a putative regulatory (beta) subunit of casein kinase II required for both viability and male mating behavior, the latter of which probably reflects activation of LOV-1 and PKD-2 by KIN-10; KIN-10 is orthologous to human CSNK2B (LY6G5B; OMIM:610433); a C-terminal domain of KIN-10 (residues 109-174) bind the PLAT domain of LOV-1 in two-hybrid and GST pulldown as…
172611	WBGene00003788	T01G9.4	Q22078	1	0															0	WBGene00003788	npp-2	T01G9.4	Concise description: npp-2 encodes a protein with low similarity to rat nucleoporin Nup75 that affects embryonic viability and has a variety of other defects in RNAi screens including: nuclear morphology, growth, fertility, locomotion, and egg laying; enriched in oocytes. Provisional description: npp-2 encodes a protein with low similarity to rat nucleoporin Nup75 that affects embryonic viability…
172613	WBGene00009920	F52B5.1	G5EDF4	6	0															0	WBGene00009920	abts-1	F52B5.1a	Concise description: abts-1 encodes a sodium-driven chloride-bicarbonate transporter; when expressed in Xenopus oocytes, ABTS-1 exhibits robust chloride transport, as well as chloride/bicarbonate exchange activity; abts-1 responds to arsenite in the environment with an increase in mRNA levels and is required for protection against toxicity of arsenite; abts-1 is involved in cholinergic signaling …
172614	WBGene00009921	F52B5.2	F52B5.2	2	0															0	WBGene00009921	F52B5.2	F52B5.2	Concise description: none available Provisional description: none available Detailed description: none available
172616	WBGene00000467	F52B5.5	Q20646	1	0															0	WBGene00000467	cep-1	F52B5.5a	Concise description: cep-1 encodes an ortholog of the human tumor suppressor p53 (OMIM:191170, mutated in Li-Fraumeni syndrome) that promotes DNA damage-induced apoptosis and is required for normal meiotic segregation in the germ line, and affects sensitivity to hypoxia-induced lethality and longevity in response to starvation; CEP-1 is expressed ubiquitously in embryos and in the nucleoli of a s…
172620	WBGene00007912	C34B7.2	C34B7.2	1	0															0	WBGene00007912	C34B7.2	C34B7.2	Concise description: none available Provisional description: none available Detailed description: none available
172621	WBGene00004684	F16D3.2	Q19491	1	0															0	WBGene00004684	rsd-6	F16D3.2	Concise description: none available Provisional description: none available Detailed description: none available
172622	WBGene00008887	F16D3.4	Q19493	1	0															0	WBGene00008887	F16D3.4	F16D3.4	Concise description: F16D3.4 encodes a putative beta-tubulin folding cofactor D, orthologous to human TBCD (OMIM:604649); in early embryos, F16D3.4 is required for normally rapid microtubule elongation; F16D3.4 may be a ligand and effector of the ARL2 ortholog EVL-20; F16D3.4 is expressed in larval and adult pharynx, intestine, and neurons; in mass RNAi assays, F16D3.4 is required for normal mito…
172624	WBGene00003596	T19A6.2	Q9U365	1	0															0	WBGene00003596	ngp-1	T19A6.2a	Concise description: none available Provisional description: none available Detailed description: none available
172626	WBGene00003014	F02E9.2	P92186	2	0															0	WBGene00003014	lin-28	F02E9.2a	Concise description: lin-28 encodes a cytoplasmic protein with a cold shock domain and retroviral-type (CCHC) zinc finger motifs; LIN-28 is required for events specific to the second larval stage, which in lin-28 mutants are skipped, and is itself subject both to negative regulation (by binding of the lin-4 stRNA to an element in the lin-28 3' UTR) and to positive regulation (by LIN-14, which neg…
172628	WBGene00004117	F02E9.4	O01319	1	0															0	WBGene00004117	sin-3	F02E9.4a	Concise description: sin-3 encodes an ortholog of the SIN3 family of histone deacetylase subunits, which also has a glutamine/asparagine-rich domain, possibly involved in epigenetic regulation; sin-3 has no obvious phenotype in mass RNAi screens; on the basis of its homology, SIN-3, when activated by promoter-specific transcription factors, is expected to work in conjunction with other histone de…
172631	WBGene00008532	F02E9.9	Q9U3K7	3	0															0	WBGene00008532	dpt-1	F02E9.9a	Concise description: none available Provisional description: none available Detailed description: none available
172632	WBGene00004931	F10D11.1	P31161	11	0															0	WBGene00004931	sod-2	F10D11.1	Concise description: sod-2 encodes a iron/manganese superoxide dismutase, predicted to be mitochondrial, that might defend against oxidative stress and promote normal lifespan; sod-2 mRNA levels are diminished by mutation of daf-16, and heterologously expressed SOD-2 in E. coli protects against methyl viologen-induced oxidative stress. Provisional description: This gene encodes a protein predicte…
172635	WBGene00008652	F10D11.6	F10D11.6	2	0															0	WBGene00008652	F10D11.6	F10D11.6a	Concise description: none available Provisional description: none available Detailed description: none available
172639	WBGene00008386	D1081.8	G5EFC4	2	0															0	WBGene00008386	D1081.8	D1081.8	Concise description: none available Provisional description: none available Detailed description: none available
172641	WBGene00010496	K02B12.3	Q21115	1	0															0	WBGene00010496	sec-12	K02B12.3	Concise description: none available Provisional description: none available Detailed description: none available
172643	WBGene00010500	K02B12.7	K02B12.7	1	0															0	WBGene00010500	K02B12.7	K02B12.7	Concise description: none available Provisional description: none available Detailed description: none available
172648	WBGene00004305	R05D11.3	Q21735	8	0															0	WBGene00004305	ran-4	R05D11.3	Concise description: ran-4 encodes a ortholog of NUCLEAR TRANSPORT FACTOR 2 (NTF2) from S. cerevisiae and metazoa, which is predicted to interact with nucleoporins and to promote transport of RAN-1(+GDP) into the nucleus; RAN-4/NTF2 proteins are paralogous to the N-terminal domain of RasGAP SH3 binding proteins such as Drosophila RASPUTIN, and to delta-5-3-ketosteroid isomerases, while having no …
172653	WBGene00011036	R05D11.8	Q21740	3	0															0	WBGene00011036	edc-3	R05D11.8	Concise description: none available Provisional description: none available Detailed description: none available
172655	WBGene00009664	F43G9.1	Q93714	34	0															0	WBGene00009664	idha-1	F43G9.1	Concise description: F43G9.1 encodes the C. elegans homolog of the alpha subunit of an NAD+-dependent mitochondrial isocitrate dehydrogenase; by homology, the product of F43G9.1 is predicted to catalyze the formation of alpha-ketoglutarate from isocitrate as part of the citric acid cycle. Provisional description: F43G9.1 encodes the C. elegans homolog of the alpha subunit of an NAD+-dependent mit…
172657	WBGene00009668	F43G9.5	Q93716	1	0															0	WBGene00009668	cfim-1	F43G9.5	Concise description: F43G9.5 encodes a NUDIX hydrolase that that inhibits DHC-1 in vivo, and is a (perhaps evolutionarily conserved) target of transcriptional activation by DAF-16; F43G9.5(RNAi) suppresses the lethality of conditional dhc-1 mutations, as well as the spindle length and cytokinesis defects of dhc-1(or195), indicating that F43G9.5 negatively regulates dynein; while loss of F43G9.5 f…
172660	WBGene00000777	F43G9.9	G5EFB5	6	0															0	WBGene00000777	cpn-1	F43G9.9	Concise description: cpn-1 encodes a calponin homolog, more closely related to calponin per se than to its paralogs transgelin (SM22 alpha) or neuronal protein NP25, that is is dispensable for viability and gross morphology in mass RNAi screens, and that has no obvious mutant phenotype in a rearrangement that probably disrupts cpn-1. Provisional description: cpn-1 encodes a calponin homolog, more…
172661	WBGene00009671	F43G9.10	Q93712	1	0															0	WBGene00009671	mfap-1	F43G9.10	Concise description: mfap-1 encodes the C. elegans ortholog of the highly conserved mammalian microfibrillar-association protein1 (MFAP1); in C. elegans, MFAP-1 regulates alternative splicing and is essential for development; targets of MFAP-1 regulation include tos-1; MFAP-1 interacts with a number of protein in yeast two-hybrid screens including the products of K04G7.11 and D1054.14 that also e…
172664	WBGene00000890	F39H2.2	G5EEW6	1	0															0	WBGene00000890	sig-7	F39H2.2a	Concise description: sig-7 encodes a predicted cyclophilin; loss of sig-7 activity via large-scale RNAi screens results in embryonic and larval lethality as well as reduced brood sizes, suggesting that SIG-7 plays an essential role during C. elegans development. Provisional description: sig-7 encodes a predicted cyclophilin; loss of sig-7 activity via large-scale RNAi screens results in embryonic…
172667	WBGene00006377	F39H2.4	O62238	1	0															0	WBGene00006377	syp-3	F39H2.4	Concise description: syp-3 encodes a coiled-coil protein; SYP-3 activity is required during meiosis for chromosome synapsis and chiasma formation, specifically for proper assembly of the central region of the synaptonemal complex; thus, SYP-3 is essential activity is essential for normal embryonic development; immunolocalization studies indicate that SYP-3 is likely a structural component of the …
172668	WBGene00009563	F39H2.3	F39H2.3	5	0															0	WBGene00009563	F39H2.3	F39H2.3	Concise description: none available Provisional description: none available Detailed description: none available
172672	WBGene00010622	K07A12.4	K07A12.4	1	0															0	WBGene00010622	K07A12.4	K07A12.4a	Concise description: none available Provisional description: none available Detailed description: none available
172673	WBGene00000209	K07A12.3	P90921	9	0															0	WBGene00000209	asg-1	K07A12.3	Concise description: asg-1 encodes a homolog of the proton-translocating F0 ATP synthase complex subunit g; by homology, ASG-1 is predicted to function in ATP synthesis, although its precise role in ATP anabolism is not yet known; in C. elegans, asg-1 activity is required for transposon silencing in the germline, suggesting that healthy energy metabolism is necessary for this process; in addition…
172674	WBGene00003953	F39H11.5	P90868	7	0															0	WBGene00003953	pbs-7	F39H11.5	Concise description: pbs-7 encodes a B-type subunit of the 26S proteasome's 20S protease core particle; by homology, PBS-7 is predicted to function in ATP/ubiquitin-dependent nonlysosomal protein degradation; loss of pbs-7 activity via large-scale RNAi screens indicates that, in C. elegans, PBS-7 is required for normal movement and for embryonic, germline, and larval development. Provisional desc…
172678	WBGene00000527	C36B1.1	G5EDV5	4	0															0	WBGene00000527	cle-1	C36B1.1a	Concise description: cle-1 encodes the only vertebrate type XV/XVIII collagen homolog in C. elegans and generates multiple developmentally regulated protein isoforms via alternative splicing; cle-1 is required for neuron migrations, including the migration of the HSN, ALM and AVM neurons, axon guidance of the sensory and motor neurons, distal tip cell migration, and for proper morphogenesis of th…
172679	WBGene00003925	C36B1.4	Q95005	22	0															0	WBGene00003925	pas-4	C36B1.4	Concise description: pas-4 encodes a proteasome alpha-type seven subunit of the core 20S proteasome subcomplex; loss of pas-4 activity via RNAi results in a wide variety of defects including embryonic and larval lethality, sterility, abnormal locomotion, slow growth, and abnormal transgene expression and subcellular localization; loss of pas-4 activity also results in activation of SKN-1, a trans…
172680	WBGene00007971	C36B1.3	Q93338	4	0															0	WBGene00007971	rpb-3	C36B1.3	Concise description: none available Provisional description: none available Detailed description: none available
172686	WBGene00006574	DY3.1	O45319	11	0															0	WBGene00006574	tin-13	DY3.1	Concise description: none available Provisional description: none available Detailed description: none available
172689	WBGene00006324	DY3.7	G5EFD9	1	0															0	WBGene00006324	sup-17	DY3.7	Concise description: sup-17 encodes an ADAM protein, an integral membrane disintegrin and zinc-activated metalloproteinase, orthologous to Drosophila and mouse KUZBANIAN and the vertebrate ADAM10 proteins; SUP-17 is required maternally for embryonic development and plays a role in LIN-12/Notch-mediated cell signaling required for several cell fate decisions during vulval development; SUP-17 is al…
172692	WBGene00009454	F36A2.7	F36A2.7	15	0															0	WBGene00009454	F36A2.7	F36A2.7	Concise description: none available Provisional description: none available Detailed description: none available
172697	WBGene00009460	F36A2.13	G5EDT9	1	0															0	WBGene00009460	F36A2.13	F36A2.13	Concise description: none available Provisional description: none available Detailed description: none available
172705	WBGene00011629	T08G11.1	T08G11.1	5	0															0	WBGene00011629	T08G11.1	T08G11.1a	Concise description: none available Provisional description: none available Detailed description: none available
172715	WBGene00009342	F32H2.5	P91871	29	0															0	WBGene00009342	fasn-1	F32H2.5	Concise description: fasn-1 encodes a fatty acid synthase, orthologous to human FASN (OMIM:600212); CEP-1 is required for fully normal fasn-1 expression in vivo; CEP-1 drives transcription of luciferase reporters whose promoters contains either of two putative CEP-1 binding sites (FAS-T1 and FAS-T2) found in the fasn-1 gene, and this activity is partially lost by mutation of conserved CEP-1 resid…
172717	WBGene00006532	F32H2.9	P91873	3	0															0	WBGene00006532	tba-6	F32H2.9	Concise description: tba-6 encodes an alpha-tubulin; tba-6 transcripts are enriched in ciliated neurons, suggesting that TBA-6 is a likely structural component of cilia. Provisional description: tba-6 encodes an alpha-tubulin; tba-6 transcripts are enriched in ciliated neurons, suggesting that TBA-6 is a likely structural component of cilia. Detailed description: none available
172718	WBGene00009478	F36F2.4	O62236	1	0															0	WBGene00009478	syx-7	F36F2.4	Concise description: none available Provisional description: none available Detailed description: none available
172719	WBGene00009479	F36F2.6	Q95QG8	1	0															0	WBGene00009479	fcp-1	F36F2.6	Concise description: fcp-1 encodes the C. elegans ortholog of FCP1 phosphatase, an enzyme required for dephosphorylation of the C-terminal domain (CTD) of RNA polymerase II and hence, transcriptional regulation; loss of fcp-1 via large-scale RNAi experiments results in nearly 100 percentage embryonic lethality. Provisional description: fcp-1 encodes the C. elegans ortholog of FCP1 phosphatase, an…
172722	WBGene00009475	F36F2.1	F36F2.1	1	0															0	WBGene00009475	F36F2.1	F36F2.1a	Concise description: none available Provisional description: none available Detailed description: none available
172726	WBGene00001843	W06D4.1	Q9Y041	26	0															0	WBGene00001843	hgo-1	W06D4.1	Concise description: hgo-1 encodes a putative homogentisate 1,2-dioxygenase, orthologous to human HGD (OMIM:607474, mutated in alkaptonuria), that is required for normal resistance to hypertonic stress; HGO-1 is expressed in larval and adult hypodermis and intestine, and in larval pharynx; HGO-1 is required for the tyrosinemic phenotype of K10C2.4(RNAi) animals. Provisional description: Either hg…
172727	WBGene00012298	W06D4.4	Q9XW42	1	0															0	WBGene00012298	prmt-7	W06D4.4	Concise description: none available Provisional description: none available Detailed description: none available
172734	WBGene00012376	W10D5.2	Q94360	5	0															0	WBGene00012376	nduf-7	W10D5.2	Concise description: W10D5.2 is orthologous to the human gene NADH-UBIQUINONE OXIDOREDUCTASE Fe-S PROTEIN 7 (NDUFS7; OMIM:601825), which when mutated leads to Leigh syndrome (OMIM:256000). Provisional description: This gene encodes a protein predicted by Eisenberg and coworkers, with 52 percentage accuracy, to be mitochondrial. Proteins localized to a given organelle by experiments tend to share …
172736	WBGene00014117	ZK858.3	Q94417	2	0															0	WBGene00014117	clec-91	ZK858.3	Concise description: none available Provisional description: none available Detailed description: none available
172739	WBGene00014119	ZK858.6	ZK858.6	2	0															0	WBGene00014119	ZK858.6	ZK858.6a	Concise description: none available Provisional description: none available Detailed description: none available
172744	WBGene00009126	F25H5.3	B7WNA0	30	0															0	WBGene00009126	pyk-1	F25H5.3a	Concise description: pyk-1 encodes one of two C. elegans pyruvate kinases; large-scale RNAi experiments indicate that pyk-1 is essential for embryonic development and specifically, for normal cortical activity in the AB blastomere; large-scale expression studies show that pyk-1 is expressed in body wall muscle in larvae and in body wall and vulval muscle, as well as in the reproductive system, in…
172750	WBGene00008779	F14B4.1	F14B4.1	1	0															0	WBGene00008779	F14B4.1	F14B4.1	Concise description: none available Provisional description: none available Detailed description: none available
172752	WBGene00008781	F14B4.3	Q27493	2	0															0	WBGene00008781	rpoa-2	F14B4.3	Concise description: none available Provisional description: none available Detailed description: none available
172753	WBGene00009174	F26H9.2	F26H9.2	1	0															0	WBGene00009174	F26H9.2	F26H9.2	Concise description: none available Provisional description: none available Detailed description: none available
172755	WBGene00004268	F26H9.6	P91857	6	0															0	WBGene00004268	rab-5	F26H9.6	Concise description: rab-5 encodes the C. elegans Rab5 GTPase ortholog; RAB-5 activity is required for receptor-mediated yolk endocytosis and for phagosome maturation involved in apoptotic cell clearance; rab-5 mutations also affect localization of P granules and PAR-2, as well as the cytoplasmic appearance of cells in the early embryo and larval development; RAB-5 localizes to early endosomes an…
172756	WBGene00009177	F26H9.5	F26H9.5	2	0															0	WBGene00009177	F26H9.5	F26H9.5	Concise description: none available Provisional description: none available Detailed description: none available
172757	WBGene00002026	C12C8.1	O45246	9	0															0	WBGene00002026	hsp-70	C12C8.1	Concise description: hsp-70 encodes a heat-shock protein that is a member of the hsp70 family of molecular chaperones. Provisional description: hsp-70 encodes a heat-shock protein that is a member of the hsp70 family of molecular chaperones. Detailed description: none available
172759	WBGene00007533	C12C8.2	A5JYW2	4	0															0	WBGene00007533	cbl-1	C12C8.2a	Concise description: cbl-1 encodes a putative cystathionine gamma-lyase orthologous to human CTH (OMIM:607657, mutated in cystathioninuria), and paralogous to CTH-1 and CTH-2; CBL-1, unlike its paralog CTH-2, does not inhibit DHC-1 in vivo. Provisional description: cbl-1 encodes a putative cystathionine gamma-lyase orthologous to human CTH (OMIM:607657, mutated in cystathioninuria), and paralogou…
172761	WBGene00008878	F16A11.3	G5ED93	2	0															0	WBGene00008878	ppfr-1	F16A11.3a	Concise description: none available Provisional description: none available Detailed description: none available
172769	WBGene00007645	C17E4.6	C17E4.6	1	0															0	WBGene00007645	C17E4.6	C17E4.6	Concise description: none available Provisional description: none available Detailed description: none available
172773	WBGene00004808	F46A9.4	G5EDD8	6	0															0	WBGene00004808	skr-2	F46A9.4	Concise description: skr-2 encodes a homolog of Skp1 in S. cerevisiae, a core component of the SCF (Skp1p, Cullin, F-box) ubiquitin-ligase complex that facilitates ubiquitin-mediated protein degradation; SKR-2 is required for the restraint of cell proliferation, progression through the pachytene stage of meiosis, and the formation of bivalent chromosomes at diakinesis; SKR-2::GFP is detected excl…
172775	WBGene00004807	F46A9.5	G5ECU1	19	0															0	WBGene00004807	skr-1	F46A9.5	Concise description: The skr-1 gene encodes a homolog of Skp1 in S. cerevisiae that is required for the restraint of cell proliferation, progression through the pachytene stage of meiosis, and the formation of bivalent chromosomes at diakinesis. Provisional description: The skr-1 gene encodes a homolog of Skp1 in S. cerevisiae that is required for the restraint of cell proliferation, progression …
172776	WBGene00009261	F30A10.2	F30A10.2	2	0															0	WBGene00009261	F30A10.2	F30A10.2	Concise description: none available Provisional description: none available Detailed description: none available
172777	WBGene00006061	F30A10.5	H2FLJ1	2	0															0	WBGene00006061	stl-1	F30A10.5a	Concise description: none available Provisional description: none available Detailed description: none available
172778	WBGene00009264	F30A10.6	Q93641	1	0															0	WBGene00009264	sac-1	F30A10.6	Concise description: none available Provisional description: none available Detailed description: none available
172783	WBGene00004887	C41G7.1	G5EC16	1	0															0	WBGene00004887	smn-1	C41G7.1a	Concise description: smn-1 encodes a homolog of human SMN, which when mutated leads to spinal muscular atrophy (OMIM:253300). Provisional description: smn-1 encodes a homolog of human SMN, which when mutated leads to spinal muscular atrophy (OMIM:253300). Detailed description: none available
172792	WBGene00002276	F42H11.2	G5EGA3	1	0															0	WBGene00002276	lem-3	F42H11.2	Concise description: lem-3 encodes a protein containing ankyrin repeats, a LEM (LAP2-emerin-MAN1) domain and a GIY-YIG nuclease domain; C. elegans has three LEM domain proteins, EMR-1, LEM-2 and LEM-3, also conserved in mammals; the LEM domain binds to a conserved metazoan chromatin protein BAF (Barrier to Autointegration Factor); EMR-1 and LEM-2 bind LMN-1/lamin and BAF-1 and require lamin for t…
172794	WBGene00010609	K07A1.2	G5EET2	1	0															0	WBGene00010609	dut-1	K07A1.2	Concise description: dut-1 encodes a deoxyuridine triphosphate nucleotidohydrolase (dUTPase); by homology, DUT-1 is predicted to catalyze the hydrolysis of dUTP into dUMP and pyrophosphate, thus providing the dUMP substrate for de novo dTMP synthesis; disruption of DUT-1 activity leads to incorporation of uracil into DNA which can be removed by the base excision repair pathway, but eventually giv…
172799	WBGene00002070	K07A1.8	G5EDE8	8	0															0	WBGene00002070	ile-1	K07A1.8	Concise description: ile-1 is orthologous to the human gene human ERGIC-53, which when mutated leads to deficiency of coagulation factors V/VIII (OMIM:227300). Provisional description: ile-1 is orthologous to the human gene human ERGIC-53, which when mutated leads to deficiency of coagulation factors V/VIII (OMIM:227300). Detailed description: none available
172800	WBGene00010615	K07A1.9	K07A1.9	3	0															0	WBGene00010615	K07A1.9	K07A1.9a	Concise description: none available Provisional description: none available Detailed description: none available
172802	WBGene00003036	K07A1.12	P90916	9	0															0	WBGene00003036	lin-53	K07A1.12	Concise description: lin-53 encodes a class B synMuv protein containing a 7 WD-repeat similar to the mammalian homolog RbAp48 (OMIM: 602923), an interaction between LIN-53 and LIN-9 is important for the incorporation of LIN-53 into the DRM complex; a complete loss of LIN-53 disrupts DRM complex formation and result in the degradation of other complex members; Null mutations in lin-53 causes decre…
172803	WBGene00011488	T05F1.1	O18033	5	0															0	WBGene00011488	nra-2	T05F1.1a	Concise description: none available Provisional description: none available Detailed description: none available
172804	WBGene00011489	T05F1.2	T05F1.2	1	0															0	WBGene00011489	T05F1.2	T05F1.2	Concise description: T05F1.2 encodes a novel protein; in situ hybridization studies indicate that T05F1.2 mRNA is expressed in the medial germline. Provisional description: T05F1.2 encodes a novel protein; in situ hybridization studies indicate that T05F1.2 mRNA is expressed in the medial germline. Detailed description: none available
172807	WBGene00011490	T05F1.4	T05F1.4	1	0															0	WBGene00011490	T05F1.4	T05F1.4	Concise description: none available Provisional description: none available Detailed description: none available
172809	WBGene00011493	T05F1.8	T05F1.8	1	0															0	WBGene00011493	T05F1.8	T05F1.8	Concise description: none available Provisional description: none available Detailed description: none available
172813	WBGene00003800	C03D6.4	Q17602	3	0															0	WBGene00003800	npp-14	C03D6.4	Concise description: npp-14 is orthologous to the human gene NUCLEOPORIN, 214-KD (NUP214; OMIM:114350), which encodes part of the nucleopore complex mediating nucleocytoplasmic transport; NUP214, as a fusion gene with DEK (OMIM:125264), is found in a subset of acute myeloid leukemia. Provisional description: npp-14 is orthologous to the human gene NUCLEOPORIN, 214-KD (NUP214; OMIM:114350), which …
172815	WBGene00004437	C03D6.8	Q17606	5	0															0	WBGene00004437	rpl-24.2	C03D6.8	Concise description: rpl-24.2 encodes a large ribosomal subunit L24 protein paralog; its orthologs include ribosomal protein L30 isologs from mammals and 'Ribosomal Like Protein 24' (Rlp24p) from S. cerevisiae; it therefore appears to actually represent an ancient paralogy between two varieties of eukaryotic L24 protein. Provisional description: rpl-24.2 encodes a large ribosomal subunit L24 prot…
172817	WBGene00002069	C04F12.3	G5EFS1	1	0															0	WBGene00002069	ikb-1	C04F12.3	Concise description: ikb-1 encodes an ortholog of human BCL3 (OMIM:109560) that physically interacts with the checkpoint protein MRT-2; ikb-1(nr2019) and ikb-1(nr2027) mutants display no obvious phenotype other than shortened lifespan; mutation of BCL3 is frequently associated with recurring translocations found in the neoplastic cells of patients with chronic lymphocytic leukemia, and has been i…
172820	WBGene00001405	C04F12.10	Q9XVE5	1	0															0	WBGene00001405	fce-1	C04F12.10	Concise description: fce-1 encodes an ortholog of 'farnesylated-proteins converting enzyme 1' (FACE-1), and thus probably enables post-translational processing of proteins (such as LET-60/RAS) carrying a C-terminal CaaX motif; FCE-1 protein probably accounts for the EDTA-sensitive, tosylphenylalanylchloromethane-insensitive component of CaaX-proteolytic activity in membrane extracts from C. elega…
172823	WBGene00001145	C16C2.2	O17589	1	0															0	WBGene00001145	eat-16	C16C2.2a	Concise description: The eat-16 gene encodes an RGS protein that affects movement, pharyngeal pumping, egg laying, and synaptic transmission; it genetically interacts with the egl-30 and goa-1 signaling pathways, and is expressed in excitable cells and in the spermatheca. Provisional description: EAT-16 requires the Gbeta(5) ortholog eat-11 for this activity. In a gpb-2 mutant background, EAT-16 …
172826	WBGene00006352	F26E4.1	G5EDR3	2	0															0	WBGene00006352	sur-6	F26E4.1	Concise description: sur-6 encodes a regulatory (B) subunit of serine/threonine protein phosphatase 2A (PP2A-B); sur-6 was initially identified in screens for mutations that suppress the Multivulva phenotype produced by an activated let-60/Ras mutation and enhance the vulvaless and larval lethality phenotype of a hypomorphic lin-45/Raf mutation; in addition, RNAi experiments demonstrate that sur-…
172827	WBGene00009158	F26E4.3	F26E4.3	5	0															0	WBGene00009158	F26E4.3	F26E4.3	Concise description: none available Provisional description: none available Detailed description: none available
172831	WBGene00006528	F26E4.8	H2L2E8	36	0															0	WBGene00006528	tba-1	F26E4.8a	Concise description: tba-1 encodes one of nine C. elegans alpha-tubulins; in early embryos, tba-1 is required, partially redundantly with the closely related tba-2, for a number of microtubule-dependent processes and hence, for normal embryonic development; wild-type tba-1 activity is also required for cell migrations as well as motor neuron synapse and axon development; tba-1 is transcribed duri…
172832	WBGene00000371	F26E4.9	P90849	15	0															0	WBGene00000371	cco-1	F26E4.9	Concise description: cco-1 encodes the ortholog of the nuclear-encoded cytochrome c oxidase-1 subunit Vb/COX4, a component of the electron transport chain in mitochondria; knock-down of cco-1 via RNA interference in specific tissues like body wall muscle decreases life span, whereas knock-down in the nervous system and intestine increases life-span; the effects of cco-1 on life span indicate that…
172837	WBGene00010730	K10C3.2	Q9XU56	2	0															0	WBGene00010730	ensa-1	K10C3.2	Concise description: ensa-1 encodes the C. elegans ortholog of alpha-endosulfine, a conserved family of cAMP-regulated phosphoproteins; loss of ensa-1 activity results in viable and fertile animals with only slight cell cycle delays in the embryonic blastomeres AB and P1; when expressed in Xenopus oocytes, however, a phosphomimetic ENSA-1 mutant is able to suppress activity of the PP2A/B55 phosph…
172839	WBGene00003639	K10C3.6	E5QCI8	1	0															0	WBGene00003639	nhr-49	K10C3.6a	Concise description: nhr-49 encodes a nuclear hormone receptor (NHR) related to the mammalian HNF4 (hepatocyte nuclear factor 4) family of NHRs; nhr-49 functions as a key regulator of fat metabolism and lifespan by regulating induction of beta-oxidation genes upon food deprivation and activation of stearoyl-CoA desaturase in fed animals, respectively; NHR-49 activates transcription in conjunction…
172857	WBGene00011944	T23D8.3	T23D8.3	1	0															0	WBGene00011944	T23D8.3	T23D8.3	Concise description: T23D8.3 encodes an ortholog of yeast and human LTV1 that inhibits DHC-1 in vivo; in mass RNAi assays, T23D8.3 is required for embryonic and larval development, normally large brood sizes, and normally fast growth. Provisional description: T23D8.3 encodes an ortholog of yeast and human LTV1 that inhibits DHC-1 in vivo; in mass RNAi assays, T23D8.3 is required for embryonic and…
172858	WBGene00001226	T23D8.4	O02328	10	0															0	WBGene00001226	eif-3.C	T23D8.4	Concise description: eif-3.C encodes a putative c subunit of translation initiation factor 3 that is required for fertility and for embryonic osmotic integrity; eif-3.C is orthologous to human EIF3S8 (OMIM:603916) and budding yeast NIP1. Provisional description: eif-3.C encodes a putative c subunit of translation initiation factor 3 that is required for fertility and for embryonic osmotic integri…
172864	WBGene00003803	F10G8.3	Q93454	1	0															0	WBGene00003803	rae-1	F10G8.3	Concise description: none available Provisional description: none available Detailed description: none available
172866	WBGene00003564	F10G8.5	P36609	3	0															0	WBGene00003564	ncs-2	F10G8.5	Concise description: none available Provisional description: none available Detailed description: none available
172868	WBGene00008664	F10G8.6	Q93459	2	0															0	WBGene00008664	nubp-1	F10G8.6	Concise description: F10G8.6 encodes an homolog of S. cerevisiae CFD1 (also known as YIL003W/DRE3), a putative P-loop ATPase conserved in eukaryotes and required in yeast for 4Fe-4S cluster assembly; F10G8.6 is also homologous to yeast NBP35/YGL091C; in C. elegans, F10G8.6 is required for normally rapid growth and maintenance of the germline; F10G8.6 protein was predicted to be mitochondrial on t…
172870	WBGene00008666	F10G8.8	F10G8.8	2	0															0	WBGene00008666	F10G8.8	F10G8.8a	Concise description: none available Provisional description: none available Detailed description: none available
172881	WBGene00007706	C25A1.4	C25A1.4	4	0															0	WBGene00007706	C25A1.4	C25A1.4	Concise description: none available Provisional description: none available Detailed description: none available
172885	WBGene00007709	C25A1.8	Q9XVS3	4	0															0	WBGene00007709	clec-87	C25A1.8	Concise description: clec-87 encodes a C-type lectin, paralogous to CLEC-88, C25B8.4, F26D10.12, and ZK858.3; CLEC-87 has a single chondroitin attachment site verified by mass spectrometry; clec-87 expression is upregulated in response to pathogen infection. Provisional description: clec-87 encodes a C-type lectin, paralogous to CLEC-88, C25B8.4, F26D10.12, and ZK858.3; CLEC-87 has a single chond…
172890	WBGene00000426	Y106G6E.5	V5Z1T2	2	0															0	WBGene00000426	ced-12	Y106G6E.5	Concise description: ced-12 encodes the C. elegans ELMO ortholog; ced-12 is required both for phagocytotic engulfment of apoptotic cells, and for normal migrations of healthy cells during development; CED-12 binds directly to CED-5, the C. elegans DOCK180 ortholog. Provisional description: The CED-12 protein sequence has a pleckstrin homology (PH) domain and an SH3 binding motif, both of which ar…
172895	WBGene00013859	ZC247.1	ZC247.1	15	0															0	WBGene00013859	ZC247.1	ZC247.1	Concise description: none available Provisional description: none available Detailed description: none available
172897	WBGene00011864	T20F10.2	T20F10.2	1	0															0	WBGene00011864	T20F10.2	T20F10.2a	Concise description: none available Provisional description: none available Detailed description: none available
172904	WBGene00001337	ZC434.5	Q23315	30	0															0	WBGene00001337	ears-1	ZC434.5	Concise description: ers-2 encodes a predicted mitochondrial glutamyl-tRNA synthetase (GluRS), a class I aminoacyl-tRNA synthetase that catalyzes the attachment of glutamate to its cognate tRNA and is thus required for protein biosynthesis; ERS-2 contains, at its C-terminus, six tandemly repeated WHEP-TRS domains that have been predicted to function as general RNA-binding domains that may act as …
172905	WBGene00000148	ZC434.6	A5Z2T7	1	0															0	WBGene00000148	aph-2	ZC434.6a	Concise description: aph-2 encodes an ortholog of nicastrin, which associates with presenilin and membrane-bound Notchl in aph-2 mutants, the specification of pi-cells is compromised. Provisional description: aph-2 encodes an ortholog of nicastrin, which associates with presenilin and membrane-bound Notchl in aph-2 mutants, the specification of pi-cells is compromised. Detailed description: none …
172906	WBGene00013893	ZC434.7	ZC434.7	2	0															0	WBGene00013893	ZC434.7	ZC434.7a	Concise description: none available Provisional description: none available Detailed description: none available
172907	WBGene00013894	ZC434.8	ZC434.8	8	0															0	WBGene00013894	ZC434.8	ZC434.8	Concise description: none available Provisional description: none available Detailed description: none available
172910	WBGene00003587	F45H11.2	Q93725	5	0															0	WBGene00003587	ned-8	F45H11.2	Concise description: The ned-8 gene encodes a ubiquitin-like protein that is required for both embryogenesis and terminal hypodermal differentiation. Provisional description: The ned-8 gene encodes a ubiquitin-like protein that is required for both embryogenesis and terminal hypodermal differentiation. Detailed description: none available
172911	WBGene00009744	F45H11.3	Q93726	1	0															0	WBGene00009744	hpo-35	F45H11.3	Concise description: F45H11.3 encodes an unfamiliar 738-aa protein that inhibits DHC-1 in vivo; F45H11.3 has no obvious non-Caenorhabditis homologs, but its C-terminal ~150 residues are similar to K08H2.4 and K08H2.3; F45H11.3 is required for embryonic development in mass RNAi assays. Provisional description: F45H11.3 encodes an unfamiliar 738-aa protein that inhibits DHC-1 in vivo; F45H11.3 has …
172915	WBGene00000843	F25D7.1	Q93561	1	0															0	WBGene00000843	cup-2	F25D7.1	Concise description: The primary phenotype of cup-2 animals is an accumulation of secreted GFP in the pseudocoelom, suggesting a decrease in, or the absence of, endocytosis in coelomocytes. Provisional description: The primary phenotype of cup-2 animals is an accumulation of secreted GFP in the pseudocoelom, suggesting a decrease in, or the absence of, endocytosis in coelomocytes. Detailed descri…
172917	WBGene00003847	F25D7.3	Q93560	1	0															0	WBGene00003847	blmp-1	F25D7.3a	Concise description: blmp-1 encodes a zinc finger and SET domain-containing protein that is the C. elegans BLIMP1 (B lymphocyte-induced maturation protein 1) ortholog; loss of blmp-1 activity via deletion mutation has been reported to result in small, dumpy animals with abnormal fat content, while loss of blmp-1 activity via RNAi reportedly results in animals that are small, dumpy, have an amorph…
172918	WBGene00009113	F25D7.4	A9UJN7	17	0															0	WBGene00009113	F25D7.4	F25D7.4	Concise description: none available Provisional description: none available Detailed description: none available
172921	WBGene00004444	Y106G6H.3	I2HAJ2	38	0															0	WBGene00004444	rpl-30	Y106G6H.3a	Concise description: rpl-30 encodes a large ribosomal subunit L30 protein; by homology, RPL-30 is predicted to function in protein biosynthesis; in C. elegans, loss of rpl-30 function via RNA-mediated interference (RNAi) does not result in any obvious abnormalities. Provisional description: rpl-30 encodes a large ribosomal subunit L30 protein; by homology, RPL-30 is predicted to function in prote…
172922	WBGene00013718	Y106G6H.5	Y106G6H.5	1	0															0	WBGene00013718	Y106G6H.5	Y106G6H.5	Concise description: The Y106G6H.5 gene encodes a homolog of the human gene SARDH, which when mutated leads to sarcosinemia, (OMIM:268900). Provisional description: The Y106G6H.5 gene encodes a homolog of the human gene SARDH, which when mutated leads to sarcosinemia, (OMIM:268900). Detailed description: none available
172924	WBGene00004753	Y106G6H.7	Q9XWS2	1	0															0	WBGene00004753	sec-8	Y106G6H.7	Concise description: sec-8 encodes an ortholog of S. cerevisiae SEC8, a component of the exocyst complex; sec-8 is required for endocytosis, normal cellular morphology in the intestine, normal pharyngeal morphology, and growth at normal rates during development. Provisional description: sec-8 encodes an ortholog of S. cerevisiae SEC8, a component of the exocyst complex; sec-8 is required for endo…
172925	WBGene00001112	Y106G6H.12	U4PMF4	1	0															0	WBGene00001112	duo-3	Y106G6H.12	Concise description: none available Provisional description: none available Detailed description: none available
172928	WBGene00009508	F37D6.2	A5JYT9	2	0															0	WBGene00009508	F37D6.2	F37D6.2a	Concise description: none available Provisional description: none available Detailed description: none available
172930	WBGene00006445	F37D6.6	G5EDS9	1	0															0	WBGene00006445	tag-68	F37D6.6	Concise description: none available Provisional description: none available Detailed description: none available
172933	WBGene00010326	F59C6.5	F59C6.5	11	0															0	WBGene00010326	F59C6.5	F59C6.5	Concise description: none available Provisional description: none available Detailed description: none available
172936	WBGene00006578	F25H2.1	Q93565	1	0															0	WBGene00006578	tli-1	F25H2.1	Concise description: none available Provisional description: none available Detailed description: none available
172940	WBGene00009120	F25H2.6	F25H2.6	2	0															0	WBGene00009120	F25H2.6	F25H2.6	Concise description: none available Provisional description: none available Detailed description: none available
172942	WBGene00003926	F25H2.9	Q95008	18	0															0	WBGene00003926	pas-5	F25H2.9	Concise description: pas-5 encodes a proteasome alpha-type five subunit of the core 20S proteasome subcomplex; loss of pas-5 activity via RNAi results in a variety of defects including embryonic and larval lethality, sterility, and abnormal locomotion; loss of pas-5 activity also results in activation of SKN-1, a transcription factor required in adult worms for the acute response to oxidative str…
172946	WBGene00009124	F25H2.13	Q93575	2	0															0	WBGene00009124	rtel-1	F25H2.13	Concise description: none available Provisional description: none available Detailed description: none available
172949	WBGene00044070	T22A3.4	P91821	3	0															0	WBGene00044070	set-18	T22A3.4a	Concise description: set-18 encodes, by alternative splicing, two isoforms of a divergent ortholog of human SMYD1 (OMIM:606846), SMYD2 (OMIM:610663), and SYMD3 (OMIM:608783); SET-18 is paralogous to SET-10, SET-14, and SET-30. Provisional description: The classification of SET-18 arose from its similarity to human proteins (SMYD1-3) encoding a visible SET domain, C-terminal to a MYND domain. Alth…
172950	WBGene00011908	T22A3.5	U4PRH5	1	0															0	WBGene00011908	pash-1	T22A3.5	Concise description: pash-1 encodes an RNA-binding protein that is orthologous to Drosophila Pasha and mammalian DGCR8; pash-1 activity is required for processing of primary miRNA transripts (pri-miRNAs), such as that of let-7, to generate pre-miRNAs that will then be processed by DCR-1 to generate mature miRNAs; accordingly, pash-1 mutants show defects in let-7-mediated developmental processes, …
172952	WBGene00002248	T22A3.8	G5ECE3	2	0															0	WBGene00002248	lam-3	T22A3.8	Concise description: lam-3 encodes one of two C. elegans a laminin A subunits and is orthologous to human laminin alpha2; LAM-3 is a basement membrane component required for normal tissue development, including pharyngeal development; lam-3 is expressed in the pharynx and hypodermis, and also weakly in the intestine. Provisional description: lam-3 encodes one of two C. elegans a laminin A subunit…
172954	WBGene00015232	B0511.6	B0511.6	2	0															0	WBGene00015232	B0511.6	B0511.6	Concise description: B0511.6 encodes a DEAD-box helicase; loss of B0511.6 activity via RNAi indicates that B0511.6 activity is required for larval development. Provisional description: B0511.6 encodes a DEAD-box helicase; loss of B0511.6 activity via RNAi indicates that B0511.6 activity is required for larval development. Detailed description: none available
172957	WBGene00044321	B0511.8	O61818	1	0															0	WBGene00044321	mrps-30	B0511.8	Concise description: none available Provisional description: none available Detailed description: none available
172959	WBGene00001228	B0511.10	O61820	14	0															0	WBGene00001228	eif-3.E	B0511.10	Concise description: eif-3.E encodes the C. elegans ortholog of the translation initiation factor 3 subunit e (eIF3e/Int-6); by homology, EIF-3.E is predicted to be a component of three different protein complexes, the eIF3 translation initiation factor, the 26S proteasome, and the COP9 signalosome; such association suggests that EIF-3.E may serve as a regulatory factor that coordinates the trans…
172961	WBGene00015237	B0511.12	B0511.12	1	0															0	WBGene00015237	B0511.12	B0511.12a	Concise description: B0511.12 encodes an ortholog of Drosophila PECANEX, and thus may participate in GLP-1/LIN-12 signalling. Provisional description: B0511.12 encodes an ortholog of Drosophila PECANEX, and thus may participate in GLP-1/LIN-12 signalling. Detailed description: none available
172966	WBGene00016391	C34B2.6	C34B2.6	1	0															0	WBGene00016391	C34B2.6	C34B2.6	Concise description: C34B2.6 encodes a homolog of the Lon mitochondrial protease; loss of C34B2.6 activity results in impaired proteolysis of the ATFS-1 bZip transcription factor that partitions between the mitochondria and the nucleus and functions as part of the mitochondrial unfolded protein response (UPRmt). Provisional description: C34B2.6 encodes a homolog of the Lon mitochondrial protease;…
172968	WBGene00016392	C34B2.7	O44954	28	0															0	WBGene00016392	sdha-2	C34B2.7	Concise description: sdha-2 encodes one of two C. elegans flavoprotein subunits of the mitochondrial succinate dehydrogenase complex (Complex II). Provisional description: sdha-2 encodes one of two C. elegans flavoprotein subunits of the mitochondrial succinate dehydrogenase complex (Complex II). Detailed description: none available
172969	WBGene00016393	C34B2.8	C34B2.8	5	0															0	WBGene00016393	C34B2.8	C34B2.8	Concise description: none available Provisional description: none available Detailed description: none available
172971	WBGene00016396	C34B2.11	C34B2.11	1	0															0	WBGene00016396	C34B2.11	C34B2.11	Concise description: none available Provisional description: none available Detailed description: none available
172977	WBGene00004466	B0205.3	O61742	11	0															0	WBGene00004466	rpn-10	B0205.3	Concise description: rpn-10 encodes a protein that contains two ubiquitin interaction motifs and is a member of the von Willebrand factor, type A superfamily similar to the mouse 26S proteasome non-ATP regulatory subunit 4. Provisional description: rpn-10 encodes a protein that contains two ubiquitin interaction motifs and is a member of the von Willebrand factor, type A superfamily similar to th…
172978	WBGene00002191	B0205.7	P18334	18	0															0	WBGene00002191	kin-3	B0205.7	Concise description: kin-3 encodes an ortholog of the catalytic subunit of casein kinase II alpha, which in Drosophila and mammals is required for normal circadian rhythms, and which directly phosphorylates the Drosophila PERIOD protein (which itself regulates circadian rhythms); by analogy, KIN-3 might be expected to help regulate heterochronic functions dependent on such proteins as LIN-42. Pro…
172979	WBGene00015021	B0205.6	B0205.6	8	0															0	WBGene00015021	B0205.6	B0205.6	Concise description: none available Provisional description: none available Detailed description: none available
172984	WBGene00018849	F55A3.3	Q9N5R9	1	0															0	WBGene00018849	F55A3.3	F55A3.3	Concise description: none available Provisional description: none available Detailed description: none available
172986	WBGene00018847	F55A3.1	Q400N4	1	0															0	WBGene00018847	2018-03-06	F55A3.1	Concise description: none available Provisional description: none available Detailed description: none available
172993	WBGene00016453	C35E7.1	H1ZUW7	1	0															0	WBGene00016453	vet-2	C35E7.1a	Concise description: none available Provisional description: none available Detailed description: none available
172996	WBGene00000780	F49D11.8	O44727	4	0															0	WBGene00000780	cpn-4	F49D11.8	Concise description: cpn-4 encodes a calponin homolog, most closely related to its paralog CPN-3 in C. elegans; CPN-4 is somewhat more similar to calponins per se (such as CLP1 and CLP2 in humans) than to the to the calponin paralogs transgelin (SM22 alpha) or neuronal protein NP25. Provisional description: cpn-4 encodes a calponin homolog, most closely related to its paralog CPN-3 in C. elegans;…
172997	WBGene00018632	F49D11.9	A7DT41	4	0															0	WBGene00018632	tag-296	F49D11.9	Concise description: none available Provisional description: none available Detailed description: none available
172999	WBGene00018625	F49D11.1	O44729	1	0															0	WBGene00018625	prp-17	F49D11.1	Concise description: none available Provisional description: none available Detailed description: none available
173000	WBGene00013605	Y95D11A.1	Y95D11A.1	1	0															0	WBGene00013605	Y95D11A.1	Y95D11A.1	Concise description: none available Provisional description: none available Detailed description: none available
173002	WBGene00013123	Y52B11A.3	Y52B11A.3	2	0															0	WBGene00013123	Y52B11A.3	Y52B11A.3a	Concise description: none available Provisional description: none available Detailed description: none available
173007	WBGene00001980	W02B9.1	Q967F4	1	0															0	WBGene00001980	hmr-1	W02B9.1a	Concise description: hmr-1 encodes two isoforms of a classical cadherin that contain extracellular cadherin, EGF-like, and laminin G domains as well as a highly conserved intracellular domain that binds beta-catenin; by homology, the HMR-1 proteins are predicted to function as calcium-dependent, homophilic cell-cell adhesion receptors; in vivo, HMR-1A activity is required for mediating the cell m…
173009	WBGene00013928	ZK39.3	Q9XUI1	1	0															0	WBGene00013928	clec-94	ZK39.3	Concise description: none available Provisional description: none available Detailed description: none available
173022	WBGene00010416	H25P06.1	Q9XU15	3	0															0	WBGene00010416	H25P06.1	H25P06.1	Concise description: H25P06.1 encodes one of three C. elegans hexokinases; in one large-scale RNAi screen, loss of H25P06.1 activity was reported to result in embryonic lethality and reduced brood size; an H25P06.1::GFP fusion protein is localized to mitochondria. Provisional description: H25P06.1 encodes one of three C. elegans hexokinases; in one large-scale RNAi screen, loss of H25P06.1 activi…
173024	WBGene00010157	F56G4.1	G5EFU4	1	0															0	WBGene00010157	oac-34	F56G4.1	Concise description: none available Provisional description: none available Detailed description: none available
173028	WBGene00010160	F56G4.5	Q9TW67	1	0															0	WBGene00010160	png-1	F56G4.5	Concise description: png-1 encodes a peptide-N[4]-(N-acetyl-beta-D-glucosaminyl) asparagine amidase (i.e., peptide:N-glycanase or PNGase) orthologous to budding yeast PNG1 and human NGLY1; PNG-1 is atypically organized, with an N-terminal thioredoxin-like domain, a central transglutaminase domain, and a C-terminal DUF750 domain, while lacking the PUB domain found in mammalian or insect PNGases; b…
173038	WBGene00001131	F15D3.1	V6CJE3	3	0															0	WBGene00001131	dys-1	F15D3.1a	Concise description: The dys-1 gene encodes an ortholog of human DMD, which when mutated leads to Duchenne muscular dystrophy (OMIM:310200). Provisional description: DYS-1 protein is bound by DYB-1 both in yeast two-hybrid assays and in vitro. Detailed description: none available
173041	WBGene00008857	F15D3.7	Q9XVQ2	3	0															0	WBGene00008857	F15D3.7	F15D3.7	Concise description: none available Provisional description: none available Detailed description: none available
173060	WBGene00011388	T02G6.5	T02G6.5	1	0															0	WBGene00011388	T02G6.5	T02G6.5a	Concise description: This gene encodes a protein containing an F-box, a motif predicted to mediate protein-protein interactions either with homologs of yeast Skp-1p or with other proteins; its encoded protein also contains a Pfam-B45 motif of presently unknown function. Provisional description: The F-box motif consists of roughly 50 amino acids. There are at least 11 F-box genes encoded by the ge…
173061	WBGene00012947	Y47H9C.1	Y47H9C.1	1	0															0	WBGene00012947	Y47H9C.1	Y47H9C.1	Concise description: none available Provisional description: none available Detailed description: none available
173065	WBGene00001045	Y47H9C.5	Q9XWE1	14	0															0	WBGene00001045	dnj-27	Y47H9C.5a	Concise description: This gene encodes a protein containing a DnaJ ('J') domain. Provisional description: Hsp70 chaperones assist many diverse protein-folding processes within cells, including folding of newly synthesized proteins in the cytosol, translocation of proteins into organelles, assembly and disassembly of protein complexes, control of the biological activity of folded regulatory protei…
173067	WBGene00012950	Y47H9C.7	Y47H9C.7	1	0															0	WBGene00012950	Y47H9C.7	Y47H9C.7	Concise description: Y47H9C.7 is orthologous to the human gene EUKARYOTIC TRANSLATION INITIATION FACTOR 2B, SUBUNIT 2 (BETA, 39KD) (EIF2B2; OMIM:606454), which when mutated leads to disease. Provisional description: Y47H9C.7 is orthologous to the human gene EUKARYOTIC TRANSLATION INITIATION FACTOR 2B, SUBUNIT 2 (BETA, 39KD) (EIF2B2; OMIM:606454), which when mutated leads to disease. Detailed desc…
173070	WBGene00011155	R09B3.2	R09B3.2	15	0															0	WBGene00011155	R09B3.2	R09B3.2	Concise description: none available Provisional description: none available Detailed description: none available
173072	WBGene00006707	R09B3.4	Q9XVK5	3	0															0	WBGene00006707	ubc-12	R09B3.4	Concise description: The ubc-12 gene encodes a ubiquitin-conjugating enzyme whose substrate is NED-8, and which is required for both embryogenesis and terminal hypodermal differentiation; ubc-12(RNAi) mutants either arrest during embryonic development or show pleotropic defects (e.g., vulval eversion during the L4 stage), as well as defective alae. Provisional description: The ubc-12 gene encodes…
173073	WBGene00003123	R09B3.5	P49029	7	0															0	WBGene00003123	mag-1	R09B3.5	Concise description: none available Provisional description: none available Detailed description: none available
173076	WBGene00011059	R06C1.4	R06C1.4	11	0															0	WBGene00011059	R06C1.4	R06C1.4	Concise description: none available Provisional description: none available Detailed description: none available
173081	WBGene00000023	Y53C10A.9	Q9XW49	1	0															0	WBGene00000023	abt-5	Y53C10A.9	Concise description: abt-5 encodes a predicted ATP-binding cassette (ABC) transporter that is a member of the ABCA subfamily of transport proteins; ABT-5 is predicted to function as a transmembrane protein that couples energy to transport of various molecules across membranes, but as loss of abt-5 activity via RNAi results in no obvious defects, the precise role of abt-5 in C. elegans development…
173086	WBGene00002000	F58D5.1	Q9NLD1	17	0															0	WBGene00002000	hrp-2	F58D5.1a	Concise description: none available Provisional description: none available Detailed description: none available
173089	WBGene00000544	Y47H10A.1	Q9U2B2	1	0															0	WBGene00000544	clp-3	Y47H10A.1	Concise description: A calpain protease involved in neurodegeneration caused by necrotic cell death. Provisional description: A calpain protease involved in neurodegeneration caused by necrotic cell death. Detailed description: none available
173092	WBGene00004509	M01G12.12	G5EFA8	2	0															0	WBGene00004509	rrf-2	M01G12.12	Concise description: rrf-2 encodes an RNA-directed RNA polymerase (RdRP) homolog of unknown function; RRF-2 is not obviously required for either somatic or germline RNAi, or for transitive RNAi. Provisional description: RRF-2 is paralogous to three other RdRP homologs: RRF-1, RRF-3 (required for somatic RNAi), and EGO-1 (required for germline development); EGO-1 is homologous to tomato RNA-direct…
173099	WBGene00007601	C15C6.2	C15C6.2	1	0															0	WBGene00007601	C15C6.2	C15C6.2a	Concise description: none available Provisional description: none available Detailed description: none available
173108	WBGene00001642	T15D6.3	O02315	1	0															0	WBGene00001642	gly-17	T15D6.3	Concise description: gly-17 encodes a protein similar to 2/I N-acetylglucosaminyltransferase. Provisional description: gly-17 encodes a protein similar to 2/I N-acetylglucosaminyltransferase. Detailed description: none available
173131	WBGene00010399	H16D19.1	G5ED09	1	0															0	WBGene00010399	clec-13	H16D19.1	Concise description: none available Provisional description: none available Detailed description: none available
173133	WBGene00010420	H28O16.2	G5ED60	1	0															0	WBGene00010420	H28O16.2	H28O16.2	Concise description: none available Provisional description: none available Detailed description: none available
173136	WBGene00012037	T26E3.4	T26E3.4	2	0															0	WBGene00012037	T26E3.4	T26E3.4	Concise description: none available Provisional description: none available Detailed description: none available
173139	WBGene00011545	T06G6.3	T06G6.3	1	0															0	WBGene00011545	T06G6.3	T06G6.3a	Concise description: none available Provisional description: none available Detailed description: none available
173141	WBGene00006889	T06G6.9	O18054	5	0															0	WBGene00006889	pfd-3	T06G6.9	Concise description: pfd-3 encodes a putative prefoldin, orthologous to human VBP1 (OMIM:300133), that is required for normal alpha-tubulin synthesis, microtubule growth, mitotic spindle formation and positioning, early embryonic cell division, and embryonic and larval viability; PFD-3 is expressed cytoplasmically in most, if not all, tissues. Provisional description: pfd-3 encodes a putative pre…
173146	WBGene00000138	B0019.1	Q9XXU5	3	0															0	WBGene00000138	amx-2	B0019.1	Concise description: none available Provisional description: none available Detailed description: none available
173149	WBGene00001746	Y18D10A.5	Q9U2Q9	9	0															0	WBGene00001746	gsk-3	Y18D10A.5	Concise description: gsk-3 encodes the C. elegans glycogen synthase kinase ortholog; during embryonic development, GSK-3 functions in the Wnt signaling pathway that restricts specification of mesendodermal tissue to the appropriate blastomere; GSK-3 also functions in a Wnt pathway that regulates anteroposterior axon guidance; GSK-3 plays a role in regulating the oocyte-to-embryo transition, by ph…
173151	WBGene00012478	Y18D10A.8	Y18D10A.8	1	0															0	WBGene00012478	Y18D10A.8	Y18D10A.8	Concise description: none available Provisional description: none available Detailed description: none available
173156	WBGene00003905	Y18D10A.13	Q9XW10	1	0															0	WBGene00003905	pad-1	Y18D10A.13	Concise description: The pad-1 gene encodes a highly conserved, but unfamiliar, protein that is required for embryonic development. Provisional description: The pad-1 gene encodes a highly conserved, but unfamiliar, protein that is required for embryonic development. Detailed description: none available
173162	WBGene00008564	F08A8.1	Q2L6T9	2	0															0	WBGene00008564	acox-1	F08A8.1a	Concise description: acox-1 is orthologous to the human gene ACYL-CoA OXIDASE 1, PALMITOYL (ACOX1; OMIM:264470), which when mutated leads to pseudoneonatal adrenoleukodystrophy. Provisional description: acox-1 is orthologous to the human gene ACYL-CoA OXIDASE 1, PALMITOYL (ACOX1; OMIM:264470), which when mutated leads to pseudoneonatal adrenoleukodystrophy. Detailed description: none available
173163	WBGene00008565	F08A8.2	O62137	4	0															0	WBGene00008565	F08A8.2	F08A8.2	Concise description: none available Provisional description: none available Detailed description: none available
173164	WBGene00008567	F08A8.4	F08A8.4	4	0															0	WBGene00008567	F08A8.4	F08A8.4	Concise description: none available Provisional description: none available Detailed description: none available
173167	WBGene00006529	C47B2.3	P34690	35	0															0	WBGene00006529	tba-2	C47B2.3	Concise description: tba-2 encodes an alpha-tubulin. Provisional description: In large-scale RNAi assays, tba-2 was found to affect embryonic viability and spindle structure. Detailed description: none available
173168	WBGene00003948	C47B2.4	O62102	6	0															0	WBGene00003948	pbs-2	C47B2.4	Concise description: none available Provisional description: none available Detailed description: none available
173169	WBGene00001234	C47B2.5	O62106	9	0															0	WBGene00001234	eif-6	C47B2.5	Concise description: eif-6 encodes the C. elegans ortholog of vertebrate anti-association factor eIF6 and Saccharomyces cerevisiae Tif6p; EIF-6 is required for lin-4 miRNA-mediated repression of lin-14 and lin-28 mRNA and protein levels and in addition, is required for normal rates of growth and control of cell division in the germ line; eif-6 is expressed ubiquitously (or nearly so) in somatic l…
173171	WBGene00008132	C47B2.6	O62107	7	0															0	WBGene00008132	gale-1	C47B2.6a	Concise description: gale-1 encodes a putative UDP-galactose-4-epimerase, orthologous to human GALE (OMIM:606953, mutated in galactose epimerase deficiency); GALE-1 is thought to interconvert UDP-N-acetylglucosamine and UDP-N-acetylgalactosamine at the end of the hexosamine pathway; gale-1 is expressed in neurons, intestine and the developing reproductive system, but has no observed function in m…
173177	WBGene00012274	W05B5.1	W05B5.1	1	0															0	WBGene00012274	W05B5.1	W05B5.1a	Concise description: none available Provisional description: none available Detailed description: none available
173180	WBGene00009064	F22G12.4	F22G12.4	2	0															0	WBGene00009064	F22G12.4	F22G12.4a	Concise description: none available Provisional description: none available Detailed description: none available
173181	WBGene00009065	F22G12.5	F22G12.5	1	0															0	WBGene00009065	F22G12.5	F22G12.5a	Concise description: none available Provisional description: none available Detailed description: none available
173182	WBGene00008905	F17B5.1	F17B5.1	5	0															0	WBGene00008905	F17B5.1	F17B5.1a	Concise description: none available Provisional description: none available Detailed description: none available
173203	WBGene00012343	W08E3.2	W08E3.2	4	0															0	WBGene00012343	W08E3.2	W08E3.2	Concise description: none available Provisional description: none available Detailed description: none available
173204	WBGene00004915	W08E3.1	P91918	9	0															0	WBGene00004915	snr-2	W08E3.1	Concise description: none available Provisional description: none available Detailed description: none available
173205	WBGene00012344	W08E3.3	E2JL06	29	0															0	WBGene00012344	tag-210	W08E3.3a	Concise description: none available Provisional description: none available Detailed description: none available
173206	WBGene00007217	C01A2.5	O02209	2	0															0	WBGene00007217	C01A2.5	C01A2.5	Concise description: none available Provisional description: none available Detailed description: none available
173207	WBGene00007215	C01A2.3	O02207	1	0															0	WBGene00007215	C01A2.3	C01A2.3	Concise description: none available Provisional description: none available Detailed description: none available
173212	WBGene00012740	Y40B1B.8	Y40B1B.8	1	0															0	WBGene00012740	Y40B1B.8	Y40B1B.8	Concise description: none available Provisional description: none available Detailed description: none available
173213	WBGene00012738	Y40B1B.5	Q9XWP7	8	0															0	WBGene00012738	eif-3.J	Y40B1B.5	Concise description: none available Provisional description: none available Detailed description: none available
173214	WBGene00005010	Y40B1B.6	Q9XWP6	1	0															0	WBGene00005010	spr-5	Y40B1B.6	Concise description: spr-5 encodes H3K4me2 demethylase containing amine oxidase domain that functions to mediate chromatin remodeling and transcriptional regulation orthologous to human histone demethylase LSD1 (lysine-specific demethylase 1 (OMIM: 609132)); loss of spr-5 activity suppresses Egl phenotype of mutations in sel-12/presenilin and derepresses expression of hop-1, which encodes the sec…
173217	WBGene00013020	Y48G10A.3	Y48G10A.3	1	0															0	WBGene00013020	Y48G10A.3	Y48G10A.3	Concise description: none available Provisional description: none available Detailed description: none available
173220	WBGene00013018	Y48G10A.1	Y48G10A.1	3	0															0	WBGene00013018	Y48G10A.1	Y48G10A.1	Concise description: none available Provisional description: none available Detailed description: none available
173224	WBGene00006936	Y87G2A.5	Q9U1Q4	31	0															0	WBGene00006936	vars-2	Y87G2A.5	Concise description: vrs-2 encodes a predicted cytoplasmic valyl-tRNA synthetase (ValRS), a class I aminoacyl-tRNA synthetase that catalyzes the attachment of valine to its cognate tRNA and is thus required for protein biosynthesis; in C. elegans, VRS-2 activity is required for embryonic and germline development. Provisional description: vrs-2 encodes a predicted cytoplasmic valyl-tRNA synthetase…
173225	WBGene00000891	Y87G2A.6	Q9U1Q3	2	0															0	WBGene00000891	cyn-15	Y87G2A.6	Concise description: cyn-15 encodes a little-characterized cyclophilin homolog. Provisional description: cyn-15 encodes a little-characterized cyclophilin homolog. Detailed description: none available
173226	WBGene00013596	Y87G2A.7	Q9NA28	1	0															0	WBGene00013596	Y87G2A.7	Y87G2A.7	Concise description: none available Provisional description: none available Detailed description: none available
173227	WBGene00013597	Y87G2A.8	Q7K707	14	0															0	WBGene00013597	gpi-1	Y87G2A.8a	Concise description: gpi-1 encodes two isoforms of a putative glucose 6-phosphate isomerase orthologous to human GPI (OMIM:172400, mutated in chronic hemolytic anemia); gpi-1 is required both for embryonic viability and (paradoxically) for normally short lifespan; gpi-1 is expressed in neurons and intestine. Provisional description: gpi-1 encodes two isoforms of a putative glucose 6-phosphate iso…
173228	WBGene00006709	Y87G2A.9	Q9U1Q1	1	0															0	WBGene00006709	ubc-14	Y87G2A.9	Concise description: ubc-14 encodes an E2 ubiquitin-conjugating enzyme; by homology, UBC-14 is predicted to function in the covalent attachment of ubiquitin molecules to protein substrates, via its association with an E3 ubiquitin-protein ligase; loss of ubc-14 activity via RNAi results in embryonic lethality at a stage after gastrulation but prior to muscle twitching, and in abnormal larval tail…
173229	WBGene00013598	Y87G2A.10	Q9NA26	12	0															0	WBGene00013598	vps-28	Y87G2A.10a	Concise description: vps-28 encodes the C. elegans ortholog of S. cerevisiae vacuolar protein sorting protein Vps28p and human VPS28; VPS-28 is a component of the C. elegans ESCRT-1 (Endosomal Sorting Complex Required for Transport, other members include VPS-37, MVB-12, and TSG-101) that is required for cell surface receptor degradation via the multivesicular body sorting pathway and hence, downr…
173233	WBGene00006793	W09C5.2	Q9U334	2	0															0	WBGene00006793	unc-59	W09C5.2	Concise description: unc-59, by alternative splicing, encodes two septin isoforms required (like the septins UNC-61A/B) for normal axonal migration, distal tip cell migration, and postembryonic cytokinesis (at the cellular level) and for normal locomotion and formation of the postembryonic vulva, somatic gonad, and male tail (at the organismal level); both UNC-59 and UNC-61A/B are dispensable for…
173234	WBGene00012352	W09C5.5	Q9XUJ7	1	0															0	WBGene00012352	dkf-1	W09C5.5	Concise description: dkf-1 encodes one of two C. elegans novel protein kinase Ds; dkf-1 activity is essential for regulation of locomotion and body size; a dkf-1::gfp promoter fusion is expressed in neurons. Provisional description: dkf-1 encodes one of two C. elegans novel protein kinase Ds; dkf-1 activity is essential for regulation of locomotion and body size; a dkf-1::gfp promoter fusion is e…
173235	WBGene00004445	W09C5.6	Q9U332	34	0															0	WBGene00004445	rpl-31	W09C5.6a	Concise description: rpl-31 encodes a large ribosomal subunit L31 protein. Provisional description: rpl-31 encodes a large ribosomal subunit L31 protein. Detailed description: none available
173237	WBGene00012354	W09C5.8	W09C5.8	16	0															0	WBGene00012354	W09C5.8	W09C5.8	Concise description: W09C5.8 encodes the C. elegans ortholog of the cytochrome c oxidase (COX) subunit IV (COX IV); loss of W09C5.8 activity via RNAi results in a shortened life span, reduced fertility, and defects in mitochondrial respiratory chain function. Provisional description: W09C5.8 encodes the C. elegans ortholog of the cytochrome c oxidase (COX) subunit IV (COX IV); loss of W09C5.8 act…
173248	WBGene00012366	W09G3.2	O18188	2	0															0	WBGene00012366	maea-1	W09G3.2	Concise description: none available Provisional description: none available Detailed description: none available
173266	WBGene00002107	ZC334.3	Q9U1P6	1	0															0	WBGene00002107	ins-24	ZC334.3	Concise description: ins-24 encodes an insulin-like peptide of the insulin superfamily of proteins (OMIM:176730, 147440); INS-24 is one of 38 insulin-like peptides in C. elegans, but as loss of INS-24 function via RNA-mediated interference does not result in any abnormalities, the precise role of INS-24 in C. elegans development is not yet clear. Provisional description: ins-24 encodes an insulin…
173272	WBGene00009824	F47G4.3	Q9XTS4	1	0															0	WBGene00009824	gpdh-1	F47G4.3	Concise description: gpdh-1 encodes one of two C. elegans glycerol 3-phosphate dehydrogenases; gpdh-1 mRNA expression is upregulated in response to hypertonicity, suggesting that GPDH-1 does play a role in osmotic stress adaptation in C. elegans via glycerol biosynthesis; regulation of gpdh-1 expression is controlled, in part, by a pathway that includes the OSM-8 mucin and the PTR-23 Patched-like…
173277	WBGene00006565	Y63D3A.5	Q9U1W1	21	0															0	WBGene00006565	tfg-1	Y63D3A.5	Concise description: tfg-1 encodes a tumor suppressor gene homologous to human TRK-fused gene (TFG)(OMIM: 602498); TFG-1 is sufficient and necessary to inhibit the normal apoptotic pathway; TFG-1 influences body size and responsible for determining the size of adults; TFG-1 functions in a novel pathway independent of TGF-&#946; and insulin signaling to control cell growth and size; TFG-1 directly…
173278	WBGene00001047	Y63D3A.6	Q9U1W0	1	0															0	WBGene00001047	dnj-29	Y63D3A.6a	Concise description: This gene encodes a protein containing a DnaJ ('J') domain. Provisional description: Hsp70 chaperones assist many diverse protein-folding processes within cells, including folding of newly synthesized proteins in the cytosol, translocation of proteins into organelles, assembly and disassembly of protein complexes, control of the biological activity of folded regulatory protei…
173279	WBGene00013406	Y63D3A.7	Y63D3A.7	9	0															0	WBGene00013406	Y63D3A.7	Y63D3A.7	Concise description: Y63D3A.7 encodes the C. elegans ortholog of the NDUFA2/B8 subunit of the mitochondrial NADH dehydrogenase (ubiquinone) complex (complex I). Provisional description: Y63D3A.7 encodes the C. elegans ortholog of the NDUFA2/B8 subunit of the mitochondrial NADH dehydrogenase (ubiquinone) complex (complex I). Detailed description: none available
173280	WBGene00013407	Y63D3A.8	Y63D3A.8	1	0															0	WBGene00013407	Y63D3A.8	Y63D3A.8	Concise description: none available Provisional description: none available Detailed description: none available
173288	WBGene00014100	ZK849.1	ZK849.1	1	0															0	WBGene00014100	ZK849.1	ZK849.1	Concise description: none available Provisional description: none available Detailed description: none available
173299	WBGene00013668	Y105E8A.3	Y105E8A.3	1	0															0	WBGene00013668	Y105E8A.3	Y105E8A.3	Concise description: none available Provisional description: none available Detailed description: none available
173300	WBGene00001156	Y105E8A.4	Q9NEZ8	4	0															0	WBGene00001156	ech-7	Y105E8A.4	Concise description: none available Provisional description: none available Detailed description: none available
173304	WBGene00000158	Y105E8A.9	Q8WQB3	3	0															0	WBGene00000158	apg-1	Y105E8A.9	Concise description: apg-1 encodes an adaptin: specifically, it encodes an ortholog of the gamma subunit of adaptor protein complex 1 (AP-1). Provisional description: apg-1 encodes an adaptin: specifically, it encodes an ortholog of the gamma subunit of adaptor protein complex 1 (AP-1). Detailed description: none available
173307	WBGene00013672	Y105E8A.12	G5EBE7	1	0															0	WBGene00013672	catp-1	Y105E8A.12a	Concise description: catp-1 encodes an alpha subunit of the Na+/K+- and H+/K+-pump P-type ATPase family; catp-1 was identified in screens for animals resistant to developmental defects seen in larvae treated with the nicotinic agonist DMPP; genetic analyses indicate that catp-1 likely functions together with the let-60/Ras and daf-2/insulin-like receptor signaling pathways to regulate L2 larval d…
173311	WBGene00013677	Y105E8A.19	G5ED95	5	0															0	WBGene00013677	Y105E8A.19	Y105E8A.19	Concise description: none available Provisional description: none available Detailed description: none available
173317	WBGene00013680	Y105E8A.23	Q8WQA3	1	0															0	WBGene00013680	Y105E8A.23	Y105E8A.23a	Concise description: none available Provisional description: none available Detailed description: none available
173323	WBGene00013690	Y105E8B.5	Q9NF11	8	0															0	WBGene00013690	Y105E8B.5	Y105E8B.5	Concise description: Y105E8B.5 encodes an ortholog of human HYPOXANTHINE PHOSPHORIBOSYLTRANSFERASE 1 (HPRT1), which when mutated leads to Lesch-Nyhan syndrome (OMIM:308000). Provisional description: J gene encodes an ortholog of the human gene HYPOXANTHINE PHOSPHORIBOSYLTRANSFERASE 1 (HPRT1), which when mutated leads to Lesch-Nyhan syndrome (OMIM:308000). Detailed description: none available
173328	WBGene00013198	Y54E5A.2	Y54E5A.2	1	0															0	WBGene00013198	Y54E5A.2	Y54E5A.2	Concise description: none available Provisional description: none available Detailed description: none available
173330	WBGene00013200	Y54E5A.5	Y54E5A.5	14	0															0	WBGene00013200	Y54E5A.5	Y54E5A.5	Concise description: none available Provisional description: none available Detailed description: none available
173332	WBGene00013202	Y54E5A.7	Y54E5A.7	1	0															0	WBGene00013202	Y54E5A.7	Y54E5A.7a	Concise description: none available Provisional description: none available Detailed description: none available
173334	WBGene00003951	K05C4.1	Q9XUV0	7	0															0	WBGene00003951	pbs-5	K05C4.1	Concise description: none available Provisional description: none available Detailed description: none available
173335	WBGene00010579	K05C4.2	K05C4.2	4	0															0	WBGene00010579	K05C4.2	K05C4.2	Concise description: none available Provisional description: none available Detailed description: none available
173338	WBGene00001979	K05C4.6	H2L2I2	1	0															0	WBGene00001979	hmp-2	K05C4.6a	Concise description: hmp-2 encodes a beta-catenin; HMP-2 activity is required during embryonic development for cell adhesion at adherens junctions, cell migration, and body morphogenesis; as a beta-catenin, HMP-2 likely functions solely as part of a cadherin-catenin complex, as in yeast two-hybrid assays, HMP-2 is the only C. elegans beta-catenin that binds HMP-1/alpha-catenin and HMR-1/cadherin;…
173339	WBGene00010582	K05C4.5	K05C4.5	1	0															0	WBGene00010582	K05C4.5	K05C4.5	Concise description: none available Provisional description: none available Detailed description: none available
173341	WBGene00001030	F39B2.10	O45502	16	0															0	WBGene00001030	dnj-12	F39B2.10	Concise description: This gene encodes a protein containing a DnaJ ('J') domain. Provisional description: Hsp70 chaperones assist many diverse protein-folding processes within cells, including folding of newly synthesized proteins in the cytosol, translocation of proteins into organelles, assembly and disassembly of protein complexes, control of the biological activity of folded regulatory protei…
173345	WBGene00006349	F39B2.4	Q10669	2	0															0	WBGene00006349	sur-2	F39B2.4a	Concise description: sur-2 encodes a novel protein that is orthologous to the Drosophila and human MED23 mediator subunits; sur-2 is a downstream component of the let-60-ras-mediated signaling pathway and likely functions by regulating transcription of genes essential for a number of developmental processes, including vulval development, larval development, and formation of the gonad and male tai…
173346	WBGene00009554	F39B2.3	F39B2.3	6	0															0	WBGene00009554	F39B2.3	F39B2.3	Concise description: none available Provisional description: none available Detailed description: none available
173347	WBGene00006730	F39B2.2	O45495	4	0															0	WBGene00006730	uev-1	F39B2.2	Concise description: uev-1 encodes a ubiquitin-conjugating enzyme (UBC or E2) variant that contains the characteristic UBC motif, but lacks the critical active-site cysteine residue necessary for catalytic activity; UEV-1 activity is required cell autonomously for normal trafficking of the GLR-1 glutamate receptor and consequently, for normal locomotory behavior; UEV-1 physically interacts with t…
173349	WBGene00010766	K11B4.1	K11B4.1	1	0															0	WBGene00010766	K11B4.1	K11B4.1	Concise description: none available Provisional description: none available Detailed description: none available
173357	WBGene00009306	F32A7.5	H2FLK1	22	0															0	WBGene00009306	F32A7.5	F32A7.5a	Concise description: none available Provisional description: none available Detailed description: none available
173360	WBGene00001488	ZK270.2	G5EEP9	15	0															0	WBGene00001488	frm-1	ZK270.2a	Concise description: none available Provisional description: none available Detailed description: none available
173362	WBGene00004237	ZK270.1	G5EE13	2	0															0	WBGene00004237	ptr-23	ZK270.1	Concise description: ptr-23 encodes a nematode-specific member of the sterol sensing domain (SSD) proteins, distantly paralogous to Drosophila PATCHED (PTC) and human PTCH (OMIM:601309, mutated in basal cell nevus syndrome); PTR-23 is strongly required for normal molting from L4 to adult stages (a role conserved in C. briggsae); PTR_23 also functions in a pathway with the mucin-like protein OSM-8…
173367	WBGene00013969	ZK337.1	Q7JKM0	1	0															0	WBGene00013969	tep-1	ZK337.1a	Concise description: none available Provisional description: none available Detailed description: none available
173372	WBGene00009367	F33H2.3	F33H2.3	2	0															0	WBGene00009367	F33H2.3	F33H2.3	Concise description: none available Provisional description: none available Detailed description: none available
173373	WBGene00009284	F31C3.2	F31C3.2	1	0															0	WBGene00009284	F31C3.2	F31C3.2a	Concise description: F31C3.2 encodes, by alternative splicing, two isoforms of a putative nucleotidyl tranferase orthologous to human PAPD4, and paralogous to GLD-2 and MUT-2; although it is homologous to GLD-2, CID-1, and related polynucleotide polymerases, F31C3.2 neither promotes mRNA translation nor exhibits poly(A) or poly(U) activity on mRNA substrates when tested in Xenopus oocytes; in mas…
173374	WBGene00000881	F31C3.1	P52013	14	0															0	WBGene00000881	cyn-5	F31C3.1	Concise description: cyn-5 encodes a cyclophilin that is functional in vitro and is predicted to be a secreted protein that is structurally most similar to human cyclophilin B; expressed in the intestine. Provisional description: cyn-5 encodes a cyclophilin that is functional in vitro and is predicted to be a secreted protein that is structurally most similar to human cyclophilin B; expressed in …
173382	WBGene00005017	C01B12.1	O17209	4	0															0	WBGene00005017	sqt-2	C01B12.1	Concise description: sqt-2 encodes a collagen required for normal alae formation and body morphology; sqt-2 mutants exhibit a slightly dumpy phenotype and the bodies of mutants are helically twisted. Provisional description: sqt-2 encodes a collagen required for normal alae formation and body morphology; sqt-2 mutants exhibit a slightly dumpy phenotype and the bodies of mutants are helically twis…
173384	WBGene00004504	F23F1.8	O17071	29	0															0	WBGene00004504	rpt-4	F23F1.8a	Concise description: rpt-4 encodes a predicted ATPase subunit of the 19S regulatory complex of the proteasome that affects body morphology, embryonic viability, growth, movement, and fertility; interacts with itself in yeast two-hybrid assays. Provisional description: rpt-4 encodes a predicted ATPase subunit of the 19S regulatory complex of the proteasome that affects body morphology, embryonic v…
173389	WBGene00016020	C23H3.4	A0A0K3ARH7	4	0															0	WBGene00016020	sptl-1	C23H3.4a	Concise description: sptl-1 encodes a putative serine palmitoyltransferase required for normal embryonic and larval developement, locomotion, and speed of growth. Provisional description: C23H3.4 is predicted to be mitochondrial. This gene encodes a protein predicted by Eisenberg and coworkers, with 68 percentage accuracy, to be mitochondrial. Proteins localized to a given organelle by experiment…
173390	WBGene00016018	C23H3.2	C23H3.2	3	0															0	WBGene00016018	C23H3.2	C23H3.2a	Concise description: none available Provisional description: none available Detailed description: none available
173393	WBGene00016810	C50D2.7	C50D2.7	1	0															0	WBGene00016810	C50D2.7	C50D2.7	Concise description: none available Provisional description: none available Detailed description: none available
173394	WBGene00016808	C50D2.5	C50D2.5	2	0															0	WBGene00016808	C50D2.5	C50D2.5	Concise description: none available Provisional description: none available Detailed description: none available
173396	WBGene00016805	C50D2.1	C50D2.1	1	0															0	WBGene00016805	C50D2.1	C50D2.1	Concise description: none available Provisional description: none available Detailed description: none available
173399	WBGene00000857	K10B4.6	P34888	1	0															0	WBGene00000857	cwn-1	K10B4.6a	Concise description: cwn-1 encodes one of five C. elegans Wnt signaling ligands; during embryogenesis cwn-1 likely functions as a downstream target of the PAL-1 homeodomain protein in the regulatory network that specifies cell fates in the C lineage that gives rise to ectodermal and muscle tissue; consistent with this role, loss of cwn-1 activity via RNAi results in rare larval tail defects that …
173414	WBGene00015186	B0432.4	P90992	7	0															0	WBGene00015186	misc-1	B0432.4	Concise description: none available Provisional description: none available Detailed description: none available
173416	WBGene00015184	B0432.2	P90994	4	0															0	WBGene00015184	djr-1.1	B0432.2	Concise description: djr-1.1 encodes an ortholog of DJ-1 (OMIM:602533, mutated in early-onset Parkinson disease); DJR-1.1 is required for resistance to rotenone, a mitochondrial complex I inhibitors that mimics Parkinson disease (PD); djr-1.1(RNAi) animals are partly rescued from PD-like sensitivity by D-beta-hydroxybutyrate or tauroursodeoxycholic acid, and fully rescued by both; by orthology wi…
173421	WBGene00001391	K01A2.2	H2KY95	3	0															0	WBGene00001391	far-7	K01A2.2a	Concise description: none available Provisional description: none available Detailed description: none available
173431	WBGene00016074	C24H12.5	C24H12.5	1	0															0	WBGene00016074	C24H12.5	C24H12.5a	Concise description: none available Provisional description: none available Detailed description: none available
173436	WBGene00021133	W10D9.5	O17287	2	0															0	WBGene00021133	tomm-22	W10D9.5	Concise description: none available Provisional description: none available Detailed description: none available
173437	WBGene00021073	W07E6.1	Q9TYV5	7	0															0	WBGene00021073	nol-1	W07E6.1	Concise description: none available Provisional description: none available Detailed description: none available
173440	WBGene00004188	W07E6.4	G5ECL3	4	0															0	WBGene00004188	prp-21	W07E6.4	Concise description: none available Provisional description: none available Detailed description: none available
173443	WBGene00020836	T27A1.4	O17274	6	0															0	WBGene00020836	lgc-34	T27A1.4	Concise description: none available Provisional description: none available Detailed description: none available
173449	WBGene00021097	W08F4.8	Q336L8	7	0															0	WBGene00021097	cdc-37	W08F4.8a	Concise description: none available Provisional description: none available Detailed description: none available
173450	WBGene00021093	W08F4.3	W08F4.3	1	0															0	WBGene00021093	W08F4.3	W08F4.3	Concise description: none available Provisional description: none available Detailed description: none available
173452	WBGene00003599	W04H10.3	F8Y420	2	0															0	WBGene00003599	nhl-3	W04H10.3a	Concise description: none available Provisional description: none available Detailed description: none available
173453	WBGene00020207	T04B8.5	T04B8.5	5	0															0	WBGene00020207	T04B8.5	T04B8.5a	Concise description: none available Provisional description: none available Detailed description: none available
173457	WBGene00019495	K07E8.3	O16689	4	0															0	WBGene00019495	sdz-24	K07E8.3	Concise description: none available Provisional description: none available Detailed description: none available
173459	WBGene00020181	T02H6.11	T02H6.11	10	0															0	WBGene00020181	T02H6.11	T02H6.11	Concise description: none available Provisional description: none available Detailed description: none available
173466	WBGene00017874	F28A10.6	Q95YB2	15	0															0	WBGene00017874	acdh-9	F28A10.6	Concise description: none available Provisional description: none available Detailed description: none available
173468	WBGene00000106	T07D3.7	O16720	9	0															0	WBGene00000106	alg-2	T07D3.7a	Concise description: alg-2 encodes a PAZ and PIWI-domain containing protein that is a member of the highly conserved eukaryotic RDE-1/AGO1/PIWI family of proteins that regulate posttranscriptional gene silencing (PTGS); ALG-2 functions with ALG-1 to control specific developmental timing events by positively regulating expression of small temporal RNAs (stRNAs) encoded by lin-4 and let-7; ALG-2 an…
173471	WBGene00020311	T07D3.9	T07D3.9	1	0															0	WBGene00020311	T07D3.9	T07D3.9a	Concise description: none available Provisional description: none available Detailed description: none available
173474	WBGene00019923	R07C3.7	A3KFD9	1	0															0	WBGene00019923	fbxc-29	R07C3.7	Concise description: none available Provisional description: none available Detailed description: none available
173480	WBGene00018459	F45D11.14	F45D11.14	7	0															0	WBGene00018459	F45D11.14	F45D11.14	Concise description: none available Provisional description: none available Detailed description: none available
173488	WBGene00019311	K02E7.6	K02E7.6	1	0															0	WBGene00019311	K02E7.6	K02E7.6	Concise description: none available Provisional description: none available Detailed description: none available
173493	WBGene00004902	T13B5.1	G5EBN9	4	0															0	WBGene00004902	snf-3	T13B5.1	Concise description: none available Provisional description: none available Detailed description: none available
173497	WBGene00021103	W09B6.3	Q9GZI7	2	0															0	WBGene00021103	eri-3	W09B6.3	Concise description: none available Provisional description: none available Detailed description: none available
173500	WBGene00004076	W09B6.1	Q7KQ29	15	0															0	WBGene00004076	pod-2	W09B6.1a	Concise description: pod-2 encodes an acetyl-CoA carboxylase; by sequence similarity, POD-2 is predicted to catalyze the first step in de novo fatty acid biosynthesis; pod-2 is required for proper embryonic polarity and for osmotic protection of the eggshell; pod-2 activity is also required for molting. Provisional description: pod-2 encodes an acetyl-CoA carboxylase; by sequence similarity, POD-…
173509	WBGene00021973	Y57G7A.10	O76630	5	0															0	WBGene00021973	Y57G7A.10	Y57G7A.10	Concise description: none available Provisional description: none available Detailed description: none available
173510	WBGene00000112	F56D12.1	Q86N72	9	0															0	WBGene00000112	alh-6	F56D12.1a	Concise description: alh-6 is orthologous to the human gene ALDEHYDE DEHYDROGENASE 4 FAMILY, MEMBER A1 (ALDH4A1; OMIM:606811), which when mutated leads to hyperprolinemia type II. Provisional description: alh-6 is orthologous to the human gene ALDEHYDE DEHYDROGENASE 4 FAMILY, MEMBER A1 (ALDH4A1; OMIM:606811), which when mutated leads to hyperprolinemia type II. Detailed description: none available
173517	WBGene00021785	Y51H7C.7	Y51H7C.7	1	0															0	WBGene00021785	Y51H7C.7	Y51H7C.7	Concise description: none available Provisional description: none available Detailed description: none available
173524	WBGene00019209	H17B01.4	Q86S39	1	0															0	WBGene00019209	H17B01.4	H17B01.4a	Concise description: none available Provisional description: none available Detailed description: none available
173525	WBGene00019207	H17B01.1	O44827	8	0															0	WBGene00019207	fgt-1	H17B01.1a	Concise description: none available Provisional description: none available Detailed description: none available
173536	WBGene00022562	ZC204.12	ZC204.12	1	0															0	WBGene00022562	ZC204.12	ZC204.12	Concise description: none available Provisional description: none available Detailed description: none available
173538	WBGene00019041	F58E1.10	Q9TZG2	1	0															0	WBGene00019041	fbxc-22	F58E1.10	Concise description: none available Provisional description: none available Detailed description: none available
173539	WBGene00018438	F45C12.7	O16741	1	0															0	WBGene00018438	btb-6	F45C12.7	Concise description: none available Provisional description: none available Detailed description: none available
173540	WBGene00018437	F45C12.6	O16744	1	0															0	WBGene00018437	btb-8	F45C12.6	Concise description: none available Provisional description: none available Detailed description: none available
173563	WBGene00017208	F07E5.2	P91222	3	0															0	WBGene00017208	fbxb-35	F07E5.2	Concise description: This gene encodes a protein containing an F-box, a motif predicted to mediate protein-protein interactions either with homologs of yeast Skp-1p or with other proteins; its encoded protein also contains a Pfam-B45 motif of presently unknown function. Provisional description: The F-box motif consists of roughly 50 amino acids. There are at least 11 F-box genes encoded by the ge…
173576	WBGene00021985	Y59C2A.2	Y59C2A.2	1	0															0	WBGene00021985	Y59C2A.2	Y59C2A.2	Concise description: none available Provisional description: none available Detailed description: none available
173579	WBGene00018784	F54A3.5	F54A3.5	10	0															0	WBGene00018784	F54A3.5	F54A3.5	Concise description: none available Provisional description: none available Detailed description: none available
173581	WBGene00018782	F54A3.3	Q9N4J8	30	0															0	WBGene00018782	cct-3	F54A3.3	Concise description: cct-3 encodes a putative gamma subunit of the eukaryotic cytosolic ('T complex') chaperonin, orthologous to human CCT3 (OMIM:600114); in early embryos, CCT-3 is required for normally fast microtubule elongation; CCT-3 is also required to repress SKN-1-dependent transcription of gst-4; in mass RNAi assays, CCT-3 is required for normal embryonic and larval viability, and for fe…
173583	WBGene00019586	K09F6.3	K09F6.3	1	0															0	WBGene00019586	K09F6.3	K09F6.3	Concise description: none available Provisional description: none available Detailed description: none available
173597	WBGene00018355	F42G2.6	O17102	1	0															0	WBGene00018355	ceh-86	F42G2.6	Concise description: none available Provisional description: none available Detailed description: none available
173625	WBGene00017245	F08D12.1	P91240	6	0															0	WBGene00017245	F08D12.1	F08D12.1	Concise description: none available Provisional description: none available Detailed description: none available
173656	WBGene00021292	Y25C1A.5	Q9TYL9	19	0															0	WBGene00021292	copb-1	Y25C1A.5	Concise description: Y25C1A.5 encodes a beta subunit of the coatomer (COPI) complex; in mass RNAi assays, Y25C1A.5 is required for fertility, adult viability, osmoregulation, and general health. Provisional description: Y25C1A.5 encodes a beta subunit of the coatomer (COPI) complex; in mass RNAi assays, Y25C1A.5 is required for fertility, adult viability, osmoregulation, and general health. Detai…
173657	WBGene00021296	Y25C1A.13	Y25C1A.13	3	0															0	WBGene00021296	Y25C1A.13	Y25C1A.13	Concise description: none available Provisional description: none available Detailed description: none available
173668	WBGene00015913	C17F4.7	C17F4.7	3	0															0	WBGene00015913	C17F4.7	C17F4.7	Concise description: none available Provisional description: none available Detailed description: none available
173683	WBGene00017554	F18A12.5	O16789	1	0															0	WBGene00017554	nep-9	F18A12.5	Concise description: F18A12.5 encodes a neprilysin; neprilysins are thermolysin-like zinc metallopeptidases, found on the outer surface of animal cells, that negatively regulate small signalling peptides (e.g., enkephalin, tachykinin, insulin, and natriuretic peptides) by cleaving them; F18A12.5 has no clear orthologs in other organisms. Provisional description: F18A12.5 encodes a neprilysin; nep…
173684	WBGene00017555	F18A12.6	O16790	2	0															0	WBGene00017555	nep-10	F18A12.6	Concise description: F18A12.6 encodes a neprilysin; neprilysins are thermolysin-like zinc metallopeptidases, found on the outer surface of animal cells, that negatively regulate small signalling peptides (e.g., enkephalin, tachykinin, insulin, and natriuretic peptides) by cleaving them; F18A12.6 has no clear orthologs in other organisms. Provisional description: F18A12.6 encodes a neprilysin; nep…
173695	WBGene00000647	Y49F6B.10	Q9N4U2	6	0															0	WBGene00000647	col-71	Y49F6B.10	Concise description: none available Provisional description: none available Detailed description: none available
173703	WBGene00021134	W10G11.1	W10G11.1	1	0															0	WBGene00021134	W10G11.1	W10G11.1	Concise description: none available Provisional description: none available Detailed description: none available
173742	WBGene00019487	K07D4.7	O76572	1	0															0	WBGene00019487	tag-218	K07D4.7a	Concise description: none available Provisional description: none available Detailed description: none available
173744	WBGene00004467	K07D4.3	O76577	21	0															0	WBGene00004467	rpn-11	K07D4.3	Concise description: rpn-11 encodes a predicted non-ATPase subunit of the 19S regulatory complex of the proteasome that affects adult viability, osmoregulation, embryonic viability, and movement; interacts with itself, RPN-9, and F55A11.3, based on yeast two-hybrid assays. Provisional description: rpn-11 encodes a predicted non-ATPase subunit of the 19S regulatory complex of the proteasome that a…
173747	WBGene00020007	R11F4.1	R11F4.1	1	0															0	WBGene00020007	R11F4.1	R11F4.1	Concise description: The R11F4.1 gene encodes a putative glycerol kinase and is orthologous to human glycerol kinase (GK); glycerol kinase catalyses the phosphorylation of glycerol to glycerol-3 phosphate; in elegans, glycerol kinase is enriched in the dauer stage and is one of several genes involved in energy metabolism that are upregulated, when worms are grown in a nutrient deficient medium. P…
173750	WBGene00018969	F56D3.1	F56D3.1	14	0															0	WBGene00018969	F56D3.1	F56D3.1	Concise description: none available Provisional description: none available Detailed description: none available
173753	WBGene00006495	F31D5.3	H2KYS9	1	0															0	WBGene00006495	cpna-1	F31D5.3a	Concise description: none available Provisional description: none available Detailed description: none available
173762	WBGene00015298	C01F1.3	C01F1.3	3	0															0	WBGene00015298	C01F1.3	C01F1.3a	Concise description: none available Provisional description: none available Detailed description: none available
173767	WBGene00003390	H20J04.8	Q9BLB6	7	0															0	WBGene00003390	mog-2	H20J04.8	Concise description: mog-2 encodes a U2 snRNP protein that functions as a component of a ubiquitous machinery used for the sperm/oocyte switch during hermaphrodite germline development; mog-2 is defined by a single mutation that results in masculinization of the germ line at 25 degrees C, and maternal-effect embryonic and larval lethality at 15 degrees C; genetic epistasis tests indicate that mog…
173768	WBGene00019220	H20J04.5	Q9N5M2	7	0															0	WBGene00019220	pfd-2	H20J04.5	Concise description: pfd-2 encodes a putative prefoldin subunit 2, orthologous to human PFDN2, that is required for normal microtubule growth; pfd-2(RNAi) animals have sterile progeny, and pfd-2(RNAi) embryos show a reduced microtubule growth rate; in mass RNAi assays, PFD-2 is required for normal pronuclear migration, embryonic and larval viability, body shape, and locomotion. Provisional descri…
173772	WBGene00015116	B0286.3	B0286.3	2	0															0	WBGene00015116	B0286.3	B0286.3	Concise description: none available Provisional description: none available Detailed description: none available
173773	WBGene00003825	B0286.4	Q10923	2	0															0	WBGene00003825	ntl-2	B0286.4a	Concise description: none available Provisional description: none available Detailed description: none available
173779	WBGene00022739	ZK430.1	Q23495	4	0															0	WBGene00022739	toe-1	ZK430.1	Concise description: none available Provisional description: none available Detailed description: none available
173783	WBGene00021058	W06B4.3	Q23194	1	0															0	WBGene00021058	vps-18	W06B4.3	Concise description: vps-18 encodes the C. elegans ortholog of the vacuolar sorting protein VPS18/Vps18p; vps-18 activity is essential for formation of early endosomes, late endosomes, and lysosomes and thus, for endosome-lysosome trafficking and lysosomal protein degradation; vps-18 thus also plays a role in phagosome maturation during apoptotic cell degradation. Provisional description: vps-18 …
173793	WBGene00000928	M03A1.7	Q86LS4	12	0															0	WBGene00000928	dao-2	M03A1.7	Concise description: dao-2 encodes a (putatively) secreted protein with a DB module; dao-2 is down-regulated in daf-2 mutant adults by comparison with normal adults, and thus may be involved in dauer formation. Provisional description: DAO-2 is relatively small (136 residues) and shows 31 percentage identity and 45 percentage similarity to human bronectin in an 80 residue region. It has two prote…
173797	WBGene00018045	F35D11.4	F35D11.4	5	0															0	WBGene00018045	F35D11.4	F35D11.4	Concise description: none available Provisional description: none available Detailed description: none available
173801	WBGene00018051	F35D11.11	Q8MQ60	4	0															0	WBGene00018051	dyf-14	F35D11.11a	Concise description: dyf-14 encodes, by alternative splicing, at least four isoforms of a rootletin ortholog required for ciliogenesis; dyf-14(ks69) mutants have strong but not absolute defects in cilium initiation, forming 1-2 short cilia per amphid channel and showing intraflagellar transport (IFT) along these vestigial cilia; dyf-14(ks69) mutants have no remaining cilia in their phasmid channe…
173805	WBGene00001976	T05A7.4	G5EEL9	15	0															0	WBGene00001976	hmg-11	T05A7.4	Concise description: none available Provisional description: none available Detailed description: none available
173807	WBGene00004461	F10G7.8	Q19324	18	0															0	WBGene00004461	rpn-5	F10G7.8	Concise description: none available Provisional description: none available Detailed description: none available
173811	WBGene00006626	F10G7.2	Q19328	28	0															0	WBGene00006626	tsn-1	F10G7.2	Concise description: tsn-1 encodes the C. elegans ortholog of Tudor-SN (tudor staphylococcal nuclease); TSN-1 is a component of the RNA-induced silencing complex (RISC) and its activity is required for proper function of the let-7 miRNA in vivo; TSN-1 is found in both the nucleus and the cytosol. Provisional description: tsn-1 encodes the C. elegans ortholog of Tudor-SN (tudor staphylococcal nucl…
173812	WBGene00006497	F10G7.1	Q19329	1	0															0	WBGene00006497	tag-151	F10G7.1	Concise description: none available Provisional description: none available Detailed description: none available
173813	WBGene00017373	F10G7.10	F10G7.10	1	0															0	WBGene00017373	F10G7.10	F10G7.10a	Concise description: none available Provisional description: none available Detailed description: none available
173818	WBGene00018271	F41C3.5	F41C3.5	22	0															0	WBGene00018271	F41C3.5	F41C3.5	Concise description: F41C3.5 encodes a serine carboxypeptidase that is related to human cathepsin A (CTSA, OMIM:256540, mutations are associated with galactosialidosis: beta-galactosidase and alpha-neuraminidase deficiency); microarray experiments have shown that F41C3.5 mRNA levels are reduced in a lin-14 loss-of-function mutant background, suggesting that F41C3.5 expression is positively regula…
173820	WBGene00018269	F41C3.3	Q20264	10	0															0	WBGene00018269	acs-11	F41C3.3	Concise description: none available Provisional description: none available Detailed description: none available
173827	WBGene00016353	C33F10.4	C33F10.4	1	0															0	WBGene00016353	C33F10.4	C33F10.4	Concise description: none available Provisional description: none available Detailed description: none available
173828	WBGene00016354	C33F10.5	Q8MQA8	1	0															0	WBGene00016354	rig-6	C33F10.5a	Concise description: rig-6 encodes a protein with immunoglobulin and fibronectin type III domains and is similar to vertebrate contactins; based upon large-scale RNAi screens, rig-6 activity appears to be required for reproduction and positive regulation of body size; rig-6::gfp reporter fusion are expressed in neurons, particularly the URX ring interneurons. Provisional description: rig-6 encode…
173841	WBGene00001754	F11G11.3	P91252	1	0															0	WBGene00001754	gst-6	F11G11.3	Concise description: gst-6 encodes a predicted glutathione S-transferase. Provisional description: gst-6 encodes a predicted glutathione S-transferase. Detailed description: none available
173842	WBGene00001755	F11G11.2	P91253	34	0															0	WBGene00001755	gst-7	F11G11.2	Concise description: gst-7 encodes a predicted glutathione S-transferase. Provisional description: gst-7 encodes a predicted glutathione S-transferase. Detailed description: none available
173843	WBGene00019890	R05F9.6	R05F9.6	18	0															0	WBGene00019890	R05F9.6	R05F9.6	Concise description: none available Provisional description: none available Detailed description: none available
173846	WBGene00019893	R05F9.10	Q21746	23	0															0	WBGene00019893	sgt-1	R05F9.10	Concise description: none available Provisional description: none available Detailed description: none available
173848	WBGene00019895	R05F9.12	Q21750	3	0															0	WBGene00019895	aagr-2	R05F9.12	Concise description: none available Provisional description: none available Detailed description: none available
173854	WBGene00022765	ZK546.14	ZK546.14	1	0															0	WBGene00022765	ZK546.14	ZK546.14a	Concise description: none available Provisional description: none available Detailed description: none available
173858	WBGene00003949	Y38A8.2	Q23237	10	0															0	WBGene00003949	pbs-3	Y38A8.2	Concise description: pbs-3 encodes a B-type subunit of the 26S proteasome's 20S protease core particle; by homology, PBS-3 is predicted to function in ATP/ubiquitin-dependent nonlysosomal protein degradation; loss of pbs-3 activity via large-scale RNAi screens indicates that, in C. elegans, PBS-3 is required for embryonic and germline development, movement, normal body coloration, and normal body…
173859	WBGene00006737	Y38A8.3	Q23238	2	0															0	WBGene00006737	ulp-2	Y38A8.3	Concise description: none available Provisional description: none available Detailed description: none available
173870	WBGene00018017	F33G12.5	Q19989	2	0															0	WBGene00018017	F33G12.5	F33G12.5	Concise description: none available Provisional description: none available Detailed description: none available
173874	WBGene00016151	C27A2.1	Q18237	2	0															0	WBGene00016151	smc-5	C27A2.1	Concise description: none available Provisional description: none available Detailed description: none available
173891	WBGene00016415	C34F11.3	H2KZ19	9	0															0	WBGene00016415	C34F11.3	C34F11.3a	Concise description: none available Provisional description: none available Detailed description: none available
173901	WBGene00022781	ZK622.3	Q86NB3	4	0															0	WBGene00022781	pmt-1	ZK622.3a	Concise description: pmt-1 encodes, by alternative splicing, four isoforms of an experimentally validated phosphoethanolamine N-methyltransferase required for phosphocholine biosynthesis and viability; PMT-1 lacks known mammalian orthologs, but has orthologs in parasitic nematodes, fish, amphibians, echinoderms, plants, alveolata, and bacteria; PMT-1 is distantly paralogous to PMT-2; PMT-1 cataly…
173907	WBGene00017285	F09E5.7	F09E5.7	1	0															0	WBGene00017285	F09E5.7	F09E5.7	Concise description: none available Provisional description: none available Detailed description: none available
173909	WBGene00017292	F09E5.16	F09E5.16	1	0															0	WBGene00017292	F09E5.16	F09E5.16	Concise description: none available Provisional description: none available Detailed description: none available
173911	WBGene00017283	F09E5.3	F09E5.3	15	0															0	WBGene00017283	F09E5.3	F09E5.3	Concise description: none available Provisional description: none available Detailed description: none available
173918	WBGene00017137	EEED8.9	Q09298	3	0															0	WBGene00017137	pink-1	EEED8.9	Concise description: pink-1 encodes a predicted serine/threonine kinase that is most similar to the Drosophila and human PINK1 (PTEN-induced kinase-1) protein kinases, the latter of which has been implicated in familial forms of Parkinson's disease; in C. elegans, pink-1 activity is required for normal response to oxidative stress, mitochondrial homeostasis, proper CAN neurite outgrowth, and wild…
173927	WBGene00017217	F07F6.4	F07F6.4	2	0															0	WBGene00017217	F07F6.4	F07F6.4	Concise description: none available Provisional description: none available Detailed description: none available
173931	WBGene00000935	F56D1.7	Q20870	1	0															0	WBGene00000935	daz-1	F56D1.7	Concise description: daz-1 encodes a protein containing an RNA recognition motif that is required for the progression of meiosis during oogenesis; DAZ-1 is expressed in the germline, and expression levels peak in the proximal pachytene region; cpb-3(bt17);daz-1(tj3) hermaphrodites have a synthetic phenotype of total sterility and masculinization; DAZ-1 colocalizes with CPB-3 in vivo, coimmunoprec…
173942	WBGene00015887	C17C3.1	C17C3.1	1	0															0	WBGene00015887	C17C3.1	C17C3.1a	Concise description: none available Provisional description: none available Detailed description: none available
173943	WBGene00020803	T25E4.1	T25E4.1	2	0															0	WBGene00020803	T25E4.1	T25E4.1	Concise description: none available Provisional description: none available Detailed description: none available
173945	WBGene00000383	C17G10.4	A0A0K3ARH1	1	0															0	WBGene00000383	cdc-14	C17G10.4a	Concise description: cdc-14 encodes a dual-specificity phosphatase, homologous to Cdc14p in S. cerevisiae; cdc-14 regulates developmental cell cycle arrest during post-embryonic development; in regulating cell cycle arrest, CDC-14 appears to function via regulation of CKI-1 levels in the nucleus; CDC-14 is widely expressed and its localization is dynamic, localizing to the cytoplasm during the G1…
173946	WBGene00015916	C17G10.2	C17G10.2	1	0															0	WBGene00015916	C17G10.2	C17G10.2	Concise description: none available Provisional description: none available Detailed description: none available
173961	WBGene00016116	C25H3.7	C25H3.7	3	0															0	WBGene00016116	C25H3.7	C25H3.7	Concise description: none available Provisional description: none available Detailed description: none available
173962	WBGene00016117	C25H3.8	C25H3.8	3	0															0	WBGene00016117	C25H3.8	C25H3.8	Concise description: none available Provisional description: none available Detailed description: none available
173963	WBGene00016118	C25H3.9	C25H3.9	1	0															0	WBGene00016118	C25H3.9	C25H3.9a	Concise description: C25H3.9 encodes the C. elegans ortholog of the NDUFB5/SGDH subunit of the mitochondrial NADH dehydrogenase (ubiquinone) complex (complex I). Provisional description: C25H3.9 encodes the C. elegans ortholog of the NDUFB5/SGDH subunit of the mitochondrial NADH dehydrogenase (ubiquinone) complex (complex I). Detailed description: none available
173965	WBGene00016119	C25H3.10	C25H3.10	1	0															0	WBGene00016119	C25H3.10	C25H3.10a	Concise description: none available Provisional description: none available Detailed description: none available
173967	WBGene00015943	C18A3.5	Q8IG49	3	0															0	WBGene00015943	tiar-1	C18A3.5a	Concise description: none available Provisional description: none available Detailed description: none available
173968	WBGene00015941	C18A3.3	C18A3.3	1	0															0	WBGene00015941	C18A3.3	C18A3.3	Concise description: none available Provisional description: none available Detailed description: none available
173971	WBGene00004267	C18A3.6	I7F488	3	0															0	WBGene00004267	rab-3	C18A3.6a	Concise description: rab-3 encodes a rab3 homolog, a member of the Ras GTPase superfamily, and affects sensitivity to aldicarb and the distribution of synaptic vesicle populations and thereby affects synaptic transmission, track amplitude and speed of movement, chemotaxis to isoamyl alcohol, affects pharyngeal pump durations, and may only slightly affect male mating behavior; requires aex-3 for l…
173980	WBGene00003456	K05F1.7	Q21244	2	0															0	WBGene00003456	msp-63	K05F1.7	Concise description: msp-63 encodes a protein that belongs to a family of proteins called the Major Sperm Proteins (MSPs) that is conserved in nematodes; this family consists of closely related, small, basic proteins that make up 15 percentage of sperm protein; this multigene family consists of over fifty genes, including many pseudogenes; MSPs are involved in both extracellular signaling and cyt…
173985	WBGene00001224	ZK1248.3	Q9BIF4	2	0															0	WBGene00001224	ehs-1	ZK1248.3a	Concise description: The ehs-1 gene encodes an ortholog of mammalian EPS15 that probably functions in endocytosis. Provisional description: EHS-1 and EPS15, along with their C. elegans paralog RME-1, belong to a family of proteins bearing the EH domain (a module for protein-protein interactions) and that are implicated in several aspects of intracellular vesicular sorting. ehs-1(ok146) mutant wor…
173990	WBGene00001509	ZK1248.14	Q23424	1	0															0	WBGene00001509	fzo-1	ZK1248.14	Concise description: fzo-1 encodes a GTPase orthologous to MFN1(Mitofusin)/FZO1, a conserved mitochondrial transmembrane protein essential for mitochondrial fusion; in C. elegans, fzo-1 is also required for mitochondrial fusion and organization and accordingly, is essential for reproduction, embryonic development, and normal growth rates. Provisional description: fzo-1 encodes a GTPase orthologou…
173992	WBGene00002268	ZK1248.16	G5EFI4	13	0															0	WBGene00002268	lec-5	ZK1248.16	Concise description: none available Provisional description: none available Detailed description: none available
174006	WBGene00000403	B0034.3	G5ED46	2	0															0	WBGene00000403	casy-1	B0034.3a	Concise description: casy-1 encodes a type I transmembrane protein with two extracellular cadherin domains and an LG/LNS domain that is the sole C. elegans calsyntenin/alcadein ortholog; genetic studies indicate that in C. elegans casy-1 activity is required, in parallel to the insulin-like signaling pathway, for several types of learning, including salt chemotaxis learning, temperature learning,…
174008	WBGene00022649	ZK84.1	ZK84.1	13	0															0	WBGene00022649	ZK84.1	ZK84.1	Concise description: none available Provisional description: none available Detailed description: none available
174010	WBGene00020025	R12C12.5	R12C12.5	1	0															0	WBGene00020025	R12C12.5	R12C12.5	Concise description: none available Provisional description: none available Detailed description: none available
174011	WBGene00004306	R12C12.2	Q21961	1	0															0	WBGene00004306	ran-5	R12C12.2	Concise description: ran-5 encodes a protein containing a RanBP1 domain, domains which are predicted to interact with Ran proteins to inhibit dissociation of GTP and to stimulate GAP-mediated GTP hydrolysis by Ran, that affects body morphology, locomotion, and embryonic viability. Provisional description: ran-5 encodes a protein containing a RanBP1 domain, domains which are predicted to interact …
174012	WBGene00020022	R12C12.1	R12C12.1	9	0															0	WBGene00020022	R12C12.1	R12C12.1a	Concise description: R12C12.1 is orthologous to human GLYCINE DECARBOXYLASE (GLDC; OMIM:238300), which when mutated leads to glycine encephalopathy. Provisional description: R12C12.1 is orthologous to human GLYCINE DECARBOXYLASE (GLDC; OMIM:238300), which when mutated leads to glycine encephalopathy. Detailed description: none available
174018	WBGene00017686	F21H12.6	Q09541	12	0															0	WBGene00017686	tpp-2	F21H12.6	Concise description: F21H12.6 encodes the C. elegans tripeptidyl peptidase II ortholog; loss of F21H12.6 activity via RNAi indicates that the product of F21H12.6 promotes fat formation; an F21H12.6::GFP reporter fusion is expressed in the intestine, the site of fat storage, and in a subset of nerve ring neurons. Provisional description: F21H12.6 encodes the C. elegans tripeptidyl peptidase II ort…
174021	WBGene00016237	C29H12.6	C29H12.6	1	0															0	WBGene00016237	C29H12.6	C29H12.6	Concise description: none available Provisional description: none available Detailed description: none available
174022	WBGene00016235	C29H12.2	C29H12.2	1	0															0	WBGene00016235	C29H12.2	C29H12.2	Concise description: none available Provisional description: none available Detailed description: none available
174023	WBGene00004680	C29H12.1	Q18316	6	0															0	WBGene00004680	rars-2	C29H12.1	Concise description: none available Provisional description: none available Detailed description: none available
174029	WBGene00077732	C30B5.1	Q18320	1	0															0	WBGene00077732	szy-4	C30B5.1	Concise description: szy-4 was identified in screens for suppressors of the embryonic lethality seen in zyg-1(it25) loss-of-function mutants in which centrosome duplication fails; szy-4 is defined by three mutations that partially suppress the embryonic lethality, of zyg-1(it25) animals; one szy-4 mutation tested, bs17, fully suppresses the centrosome duplication defects of zyg-1(it25). Provision…
174031	WBGene00020784	T24H7.5	Q7JPE3	1	0															0	WBGene00020784	tat-4	T24H7.5a	Concise description: tat-4 encodes one of six C. elegans subfamily IV P-type ATPase that, by sequence similarity, is proposed to function as an aminophospholipid translocase (flippase); loss of tat-4 function via RNAi or deletion mutation results in no obvious developmental or morphological defects, however tat-4 deletion mutants are hypersensitive to sterol deprivation and this hypersensitivity …
174033	WBGene00020781	T24H7.2	T24H7.2	2	0															0	WBGene00020781	T24H7.2	T24H7.2	Concise description: T24H7.2 encodes an ortholog of hypoxia-upregulated vertebrate proteins such as human HYOU1; T24H7.2, its C. elegans paralog T14G8.3, and HYOU1 are ER resident hsp70 family molecular chaperone homologs; the grp (glucose regulated protein) 170 family is a collection of related large hsp70 chaperones confined to the ER; members of this family are present in all eukaryotes, parti…
174034	WBGene00004015	T24H7.1	P50093	26	0															0	WBGene00004015	phb-2	T24H7.1	Concise description: phb-2 encodes the C. elegans ortholog of prohibitin PHB2; loss of phb-2 activity via RNAi indicates that phb-2 function is required for mitochondrial organization and morphology and for embryonic, germline, and somatic gonad development; PHB-2, along with prohibitin subunit PHB-1, forms a macromolecular complex that localizes to mitochondrial membranes; PHB-1 and PHB-2 are de…
174039	WBGene00000259	F13H8.10	G5EFB4	1	0															0	WBGene00000259	bpl-1	F13H8.10a	Concise description: bpl-1 encodes an ortholog of biotin ligase/holocarboxylase synthetase (called biotin ligase in bacteria, and holocarboxylase synthetase in mammalian or animal systems); it is orthologous to human HOLOCARBOXYLASE SYNTHETASE (HLCS; OMIM:253270), which when mutated leads to HLCS deficiency. Provisional description: bpl-1 encodes an ortholog of biotin ligase/holocarboxylase synth…
174040	WBGene00017440	F13H8.7	Q19437	7	0															0	WBGene00017440	upb-1	F13H8.7	Concise description: upb-1 encodes the C. elegans ortholog of 3-ureidopropionase; UPB-1 exhibits enzymatic activity in vitro, catalyzing the catabolism of 3-ureidopropionate and 2-methyl-3-ureidopropionate; a UPB-1::GFP fusion is expressed throughout larval development and in adults; UPB-1::GFP localizes to the dense body of striated body wall muscles, suggesting that UPB-1 may play a role in syn…
174041	WBGene00016210	C29F5.1	C29F5.1	2	0															0	WBGene00016210	C29F5.1	C29F5.1	Concise description: none available Provisional description: none available Detailed description: none available
174043	WBGene00016312	C32D5.4	C32D5.4	1	0															0	WBGene00016312	C32D5.4	C32D5.4	Concise description: none available Provisional description: none available Detailed description: none available
174048	WBGene00016316	C32D5.8	C32D5.8	5	0															0	WBGene00016316	C32D5.8	C32D5.8a	Concise description: none available Provisional description: none available Detailed description: none available
174051	WBGene00016317	C32D5.10	C32D5.10	1	0															0	WBGene00016317	C32D5.10	C32D5.10	Concise description: none available Provisional description: none available Detailed description: none available
174052	WBGene00016318	C32D5.11	C32D5.11	2	0															0	WBGene00016318	C32D5.11	C32D5.11	Concise description: none available Provisional description: none available Detailed description: none available
174056	WBGene00019606	K10B2.3	H2KZ57	2	0															0	WBGene00019606	clec-88	K10B2.3a	Concise description: clec-88 encodes, by alternative splicing, two isoforms of a putatively secreted C-type lectin paralogous to CLEC-87, C25B8.4, F26D10.12, and ZK858.3; CLEC-88 has a single chondroitin attachment site verified by mass spectrometry; CLEC-88 has no obvious function in mass RNAi assays. Provisional description: clec-88 encodes, by alternative splicing, two isoforms of a putatively…
174057	WBGene00019605	K10B2.2	Q86NG2	1	0															0	WBGene00019605	K10B2.2	K10B2.2a	Concise description: none available Provisional description: none available Detailed description: none available
174063	WBGene00004996	T25D10.3	Q10018	1	0															0	WBGene00004996	spp-11	T25D10.3	Concise description: none available Provisional description: none available Detailed description: none available
174065	WBGene00019426	K06A1.3	Q09586	1	0															0	WBGene00019426	cutl-16	K06A1.3	Concise description: none available Provisional description: none available Detailed description: none available
174067	WBGene00019427	K06A1.5	Q09406	1	0															0	WBGene00019427	atg-16.2	K06A1.5	Concise description: atg-16.2 encodes a divergent ortholog of the autophagic budding yeast protein Atg16p, and of human ATG16L1 (OMIM:610767, associated with Crohn disease) and ATG16L2; ATG-16.2 is paralogous to ATG-16.1; ATG-16.2 has no obvious function in mass RNAi assays. Provisional description: atg-16.2 encodes a divergent ortholog of the autophagic budding yeast protein Atg16p, and of human…
174072	WBGene00004916	T28D9.10	M1ZJ32	14	0															0	WBGene00004916	snr-3	T28D9.10	Concise description: snr-3 encodes an ortholog of human small nuclear ribonucleoprotein Sm D1, a protein that forms part of a heptameric complex required for biogenesis and function of the snRNPs that catalyze mRNA splicing; in combination with the gene that encodes the human Sm D2 ortholog (snr-4), snr-3 affects embryonic viability and nuclear association and localization of P granules in embryo…
174074	WBGene00020894	T28D9.1	T28D9.1	11	0															0	WBGene00020894	T28D9.1	T28D9.1	Concise description: none available Provisional description: none available Detailed description: none available
174090	WBGene00002045	C56C10.8	Q18885	30	0															0	WBGene00002045	icd-1	C56C10.8	Concise description: icd-1 encodes the C. elegans ortholog of the beta-subunit of the nascent polypeptide-associated complex (betaNAC); during development, icd-1 activity is required for prevention of ced-4-dependent, but ced-3-independent, programmed cell death and for normal embryonic development; ICD-1 is widely expressed throughout development and colocalizes primarily with mitochondria. Prov…
174091	WBGene00016961	C56C10.3	Q18886	10	0															0	WBGene00016961	vps-32.1	C56C10.3	Concise description: none available Provisional description: none available Detailed description: none available
174096	WBGene00020579	T19D12.4	T19D12.4	3	0															0	WBGene00020579	T19D12.4	T19D12.4a	Concise description: none available Provisional description: none available Detailed description: none available
174102	WBGene00016005	C18H9.8	Q18106	2	0															0	WBGene00016005	ift-74	C18H9.8	Concise description: ift-74 encodes a protein that interacts with the intraflagellar transport (IFT) component IFT-81; ift-74 along with ift-81 is involved in growth, chemotaxis, intraflagellar transport and the morphogenesis of cilia; ift-74 colocalizes with ift-81 in the ciliary transition zone; ift-74 binds ift-81 in protien binding assays; the physical interaction of ift-74 and ift-81 and the…
174103	WBGene00016002	C18H9.3	C18H9.3	5	0															0	WBGene00016002	C18H9.3	C18H9.3	Concise description: none available Provisional description: none available Detailed description: none available
174106	WBGene00001072	T14B4.7	P35800	1	0															0	WBGene00001072	dpy-10	T14B4.7a	Concise description: A cuticle collagen protein that afffects body morphology and movement and genetically interacts with the sqt-1 collagen gene. Provisional description: A cuticle collagen protein that afffects body morphology and movement and genetically interacts with the sqt-1 collagen gene. Detailed description: none available
174107	WBGene00001064	T14B4.6	P35799	1	0															0	WBGene00001064	dpy-2	T14B4.6	Concise description: The dpy-2 gene encodes an unusual cuticular collagen that is required for maintaining the normal body length of the animal in later larval stages; dpy-2 interacts with other cuticular collagens such as dpy-10 and sqt-1, and suppresses mutations in glp-1, mup-1, and emb-5. Provisional description: The dpy-2 gene encodes an unusual cuticular collagen that is required for mainta…
174113	WBGene00018299	F41G3.2	F41G3.2	1	0															0	WBGene00018299	F41G3.2	F41G3.2	Concise description: none available Provisional description: none available Detailed description: none available
174122	WBGene00001023	C04A2.7	Q8MQF1	1	0															0	WBGene00001023	dnj-5	C04A2.7a	Concise description: This gene encodes a protein containing a DnaJ ('J') domain. Provisional description: Hsp70 chaperones assist many diverse protein-folding processes within cells, including folding of newly synthesized proteins in the cytosol, translocation of proteins into organelles, assembly and disassembly of protein complexes, control of the biological activity of folded regulatory protei…
174126	WBGene00004058	C44B7.8	Q18597	1	0															0	WBGene00004058	pmp-1	C44B7.8	Concise description: pmp-1 encodes an ATP-binding cassette (ABC) transporter most closely related to the peroxisomal membrane proteins; pmp-1 activity is required for efficient RNA interference (RNAi) of a germline-expressed target, pop-1. Provisional description: pmp-1 encodes an ATP-binding cassette (ABC) transporter most closely related to the peroxisomal membrane proteins; pmp-1 activity is r…
174127	WBGene00004059	C44B7.9	Q18598	4	0															0	WBGene00004059	pmp-2	C44B7.9	Concise description: none available Provisional description: none available Detailed description: none available
174131	WBGene00000211	B0252.2	Q10916	1	0															0	WBGene00000211	asm-1	B0252.2	Concise description: asm-1 encodes a protein similar to human acid sphingomyelinase (ASM) or sphingomyelin phosphodiesterase; the ASM-1 protein has a putative secretory signal peptide at the N-terminus, saposin-like and proline-rich domains and putative N-linked glycosylation sites; asm-1 shows phosphodiesterase activity when expressed in COS-7 cells; while mammalian ASM is detected as both intra…
174137	WBGene00006605	C15F1.3	G8JY28	1	0															0	WBGene00006605	tra-2	C15F1.3a	Concise description: tra-2 encodes a transmembrane receptor that functions in the sex determination pathway to specify female fates in hermaphroditic XX animals; tra-2 encodes two proteins: TRA-2A, the major protein expressed at all developmental stages, and TRA-2B, a form specific to the hermaphrodite germ line; in hermaphrodites, direct interaction between the TRA-2A intracellular domain inhibi…
174138	WBGene00004090	C15F1.4	P80361	1	0															0	WBGene00004090	ppp-1	C15F1.4	Concise description: ppp-1 encodes the C. elegans ortholog of the gamma subunit of translation initiation factor eIF2B, the guanine-nucleotide-exchange factor for translation initiation factor 2 (eIF2); loss of ppp-1 activity via RNAi in a wild-type background results in embryonic and larval lethality, as well as reduced brood sizes and adult sterility, while loss of ppp-1 activity in mutant back…
174140	WBGene00000198	C15F1.6	Q9N5Y2	12	0															0	WBGene00000198	art-1	C15F1.6	Concise description: a protein similar to synaptic glycoprotein SC2 from mammals. Provisional description: a protein similar to synaptic glycoprotein SC2 from mammals. Detailed description: none available
174141	WBGene00004930	C15F1.7	P34697	22	0															0	WBGene00004930	sod-1	C15F1.7a	Concise description: sod-1 encodes the copper/zinc superoxide dismustase, an enzyme that is known to protect cells from oxidative damage; superoxide dismutase activity can be detected in worm extracts; sod-1 activity has been implicated in the increased life-span of dauer larvae where this enzyme demonstrates the highest activity compared to other life-stages as well as in the increased life span…
174143	WBGene00015795	C15F1.2	C15F1.2	5	0															0	WBGene00015795	C15F1.2	C15F1.2	Concise description: none available Provisional description: none available Detailed description: none available
174146	WBGene00016889	C52E12.4	Q18780	1	0															0	WBGene00016889	C52E12.4	C52E12.4	Concise description: none available Provisional description: none available Detailed description: none available
174148	WBGene00016888	C52E12.1	C52E12.1	1	0															0	WBGene00016888	C52E12.1	C52E12.1	Concise description: none available Provisional description: none available Detailed description: none available
174149	WBGene00022853	ZK1127.6	ZK1127.6	1	0															0	WBGene00022853	ZK1127.6	ZK1127.6	Concise description: none available Provisional description: none available Detailed description: none available
174150	WBGene00022855	ZK1127.9	Q95PX8	1	0															0	WBGene00022855	tcer-1	ZK1127.9a	Concise description: none available Provisional description: none available Detailed description: none available
174153	WBGene00022851	ZK1127.4	ZK1127.4	1	0															0	WBGene00022851	ZK1127.4	ZK1127.4	Concise description: none available Provisional description: none available Detailed description: none available
174155	WBGene00022856	ZK1127.10	P55216	10	0															0	WBGene00022856	cth-2	ZK1127.10	Concise description: cth-2 encodes a putative cystathionine gamma-lyase; CTH-2 is orthologous to human CTH (OMIM:607657, mutated in cystathioninuria), extremely similar to its paralog CTH-1, and also paralogous to CBL-1; either CTH-2, or CTH-1, or both proteins weakly inhibit DHC-1 in vivo; CTH-2 is expressed in both larval and adult hypodermis, anal depressor muscle, and body wall muscle, as wel…
174157	WBGene00001872	ZK1127.11	Q23405	8	0															0	WBGene00001872	him-14	ZK1127.11	Concise description: him-14 encodes a germline-specific member of the MutS family of DNA mismatch repair (MMR) proteins that is orthologous to human MSH4 and Saccharomyces cerevisiae Msh4p; during the pachytene stage of meiosis, HIM-14 activity is required for promoting crossing over between homologous chromosomes and thus, for chiasmata formation and proper chromosome segregation; in contrast, H…
174158	WBGene00003784	ZK1127.1	Q23406	3	0															0	WBGene00003784	nos-2	ZK1127.1	Concise description: nos-2 encodes one of three genes in C. elegans that contains a putative zinc-binding domain similar to the one found in Drosophila nanos; nos-2 affects incorporation of primordial germ cells into the somatic gonad, is required redundantly with nos-1 to prevent primordial germ cells from dividing in starved animals and to maintain germ cell viability during larval development …
174159	WBGene00002238	T02G5.9	Q95ZQ3	24	0															0	WBGene00002238	kars-1	T02G5.9a	Concise description: none available Provisional description: none available Detailed description: none available
174161	WBGene00002183	T02G5.8	Q22100	12	0															0	WBGene00002183	kat-1	T02G5.8	Concise description: kat-1 encodes a predicted 3-ketoacyl-coA thiolase, a conserved enzyme in the mitochondrial fatty acid beta-oxidation pathway; kat-1 acts synergistically with tub-1 and together with the Bardet-Biedl syndrome protein BBS1 ortholog, bbs-1, to regulate lipid accumulation; genetic interaction studies of kat-1 with che-2, osm-5 and daf-6, genes that are required for ciliary struct…
174164	WBGene00020169	T02G5.13	Q22111	4	0															0	WBGene00020169	mmaa-1	T02G5.13a	Concise description: none available Provisional description: none available Detailed description: none available
174176	WBGene00016172	C27H5.2	C27H5.2	1	0															0	WBGene00016172	C27H5.2	C27H5.2a	Concise description: none available Provisional description: none available Detailed description: none available
174180	WBGene00017125	E04F6.5	Q19057	23	0															0	WBGene00017125	acdh-12	E04F6.5a	Concise description: E04F6.5 is orthologous to the human gene ACYL-CoA DEHYDROGENASE, VERY LONG-CHAIN (OMIM:201475), which when mutated leads to VLCAD deficiency, an inborn error of mitochondrial beta-oxidation. Provisional description: E04F6.5 is orthologous to the human gene ACYL-CoA DEHYDROGENASE, VERY LONG-CHAIN (OMIM:201475), which when mutated leads to VLCAD deficiency, an inborn error of m…
174181	WBGene00017123	E04F6.3	Q19058	2	0															0	WBGene00017123	maoc-1	E04F6.3	Concise description: maoc-1 encodes an ortholog of human HSD17B4 (OMIM:601860, mutated in D-bifunctional protein deficiency); MAOC-1 contains a MaoC-like domain found in diverse enzymes (HSD17B4, peroxisomal hydratase-dehydrogenase-epimerase, and the fatty acid synthase beta subunit) and by homology, is predicted to function in peroxisomal fatty acid beta-oxidation; loss of maoc-1 activity via RN…
174184	WBGene00017127	E04F6.8	E04F6.8	5	0															0	WBGene00017127	E04F6.8	E04F6.8	Concise description: none available Provisional description: none available Detailed description: none available
174185	WBGene00017128	E04F6.9	E04F6.9	7	0															0	WBGene00017128	E04F6.9	E04F6.9	Concise description: none available Provisional description: none available Detailed description: none available
174188	WBGene00017970	F32A5.4	F32A5.4	11	0															0	WBGene00017970	F32A5.4	F32A5.4a	Concise description: none available Provisional description: none available Detailed description: none available
174189	WBGene00017969	F32A5.3	F32A5.3	1	0															0	WBGene00017969	F32A5.3	F32A5.3	Concise description: none available Provisional description: none available Detailed description: none available
174191	WBGene00017968	F32A5.2	Q95QH5	2	0															0	WBGene00017968	F32A5.2	F32A5.2a	Concise description: none available Provisional description: none available Detailed description: none available
174193	WBGene00003078	F32A5.7	Q19952	1	0															0	WBGene00003078	lsm-4	F32A5.7	Concise description: none available Provisional description: none available Detailed description: none available
174194	WBGene00017967	F32A5.1	Q19953	1	0															0	WBGene00017967	ada-2	F32A5.1a	Concise description: none available Provisional description: none available Detailed description: none available
174195	WBGene00016274	C30G12.2	C30G12.2	4	0															0	WBGene00016274	C30G12.2	C30G12.2	Concise description: none available Provisional description: none available Detailed description: none available
174196	WBGene00016277	C30G12.6	C30G12.6	1	0															0	WBGene00016277	C30G12.6	C30G12.6a	Concise description: none available Provisional description: none available Detailed description: none available
174198	WBGene00000839	F45E12.3	Q17392	1	0															0	WBGene00000839	cul-4	F45E12.3	Concise description: cul-4 encodes one of six C. elegans cullin proteins; CUL-4 activity is essential for negative regulation of DNA-replication licensing and thus, for maintenance of genome stability; in regulating DNA replication, CUL-4 functions as part of a CUL-4/DDB-1 ubiquitin ligase complex that degrades the replication licensing factor CDT-1 and indirectly promotes nuclear export of the r…
174199	WBGene00000271	F45E12.2	Q20429	1	0															0	WBGene00000271	brf-1	F45E12.2	Concise description: brf-1 encodes an ortholog of mammalian B-RELATED FACTOR (also known as BRF, TDS4, PCF4, or hTFIIIB90); BRF is thought to act as a molecular bridge between TATA-binding protein (TBP) associated factors that functions in TFIIIB (RNA polymerase III associated transcription factors). Provisional description: brf-1 encodes an ortholog of mammalian B-RELATED FACTOR (also known as B…
174207	WBGene00018395	F43E2.7	Q8I7N5	15	0															0	WBGene00018395	mtch-1	F43E2.7a	Concise description: none available Provisional description: none available Detailed description: none available
174209	WBGene00015569	C07D10.5	C07D10.5	1	0															0	WBGene00015569	C07D10.5	C07D10.5	Concise description: none available Provisional description: none available Detailed description: none available
174215	WBGene00017023	D1022.4	D1022.4	7	0															0	WBGene00017023	D1022.4	D1022.4	Concise description: none available Provisional description: none available Detailed description: none available
174216	WBGene00000101	D1022.7	Q18930	1	0															0	WBGene00000101	aka-1	D1022.7a	Concise description: aka-1 encodes an A kinase anchor protein that has mutiple isoforms, all of which have a zinc-finger domain of the FYVE type; interacts with KIN-2 in vitro. Provisional description: aka-1 encodes an A kinase anchor protein that has mutiple isoforms, all of which have a zinc-finger domain of the FYVE type; interacts with KIN-2 in vitro. Detailed description: none available
174223	WBGene00006947	ZK1290.12	Q94128	3	0															0	WBGene00006947	wrt-1	ZK1290.12	Concise description: none available Provisional description: none available Detailed description: none available
174226	WBGene00004398	ZK1290.3	P18831	6	0															0	WBGene00004398	rol-8	ZK1290.3a	Concise description: rol-8 encodes a collagen that is enriched in dauer larvae; mutations cause adults to become left-handed rollers. Provisional description: rol-8 encodes a collagen that is enriched in dauer larvae; mutations cause adults to become left-handed rollers. Detailed description: none available
174230	WBGene00006363	F35D2.5	Q86NH1	1	0															0	WBGene00006363	syd-1	F35D2.5a	Concise description: syd-1 encodes a protein that contains a Rho-GTPase-like activating domain as well as PDZ and C2 domains; during neuronal development, SYD-1 is required cell autonomously to positively regulate synaptogenesis; in regulating synapse development, SYD-1 functions as a positive regulator of SYD-2/liprin through direct interaction with ELKS-1, a pre-synaptic protein also required f…
174231	WBGene00019941	R07G3.5	Q09422	11	0															0	WBGene00019941	pgam-5	R07G3.5	Concise description: none available Provisional description: none available Detailed description: none available
174232	WBGene00019940	R07G3.3	Q5WRT9	9	0															0	WBGene00019940	npp-21	R07G3.3a	Concise description: none available Provisional description: none available Detailed description: none available
174233	WBGene00000390	R07G3.1	Q05062	3	0															0	WBGene00000390	cdc-42	R07G3.1	Concise description: cdc-42 encodes a RHO GTPase; cdc-42 controls polarity of both individual cells and developing embryos by regulating the localization of PAR proteins; cdc-42 is also required for regulation of receptor-mediated endocytosis; CDC-42 is widely expressed and localizes to a number of different locations, including the cell cortex, centrosomes, recycling endosomes, and at the time o…
174235	WBGene00020114	R153.1	S6FCW6	1	0															0	WBGene00020114	pde-4	R153.1a	Concise description: pde-4 encodes a cAMP phosphodiesterase orthologous to Drosophila dunce and the mammalian PDE4 family of phosphodiesterases; genetic analysis indicates that pde-4 activity is required for negative regulation of cAMP pools in the synaptic signaling network that controls locomotory rates and for regulation of sleep-like behavior (lethargus) during larval development; antibody st…
174238	WBGene00017546	F18A1.5	Q19537	5	0															0	WBGene00017546	rpa-1	F18A1.5	Concise description: rpa-1 encodes the C. elegans ortholog of the replication protein A (RPA) large subunit; by homology, RPA-1 is predicted to function as a DNA-binding and oligonucleotide oligosaccharide-binding (OB) protein that is required for DNA replication, repair, and recombination; large-scale RNAi screens indicate that rpa-1 is essential for embryonic development; RPA-1 physically inter…
174241	WBGene00017545	F18A1.1	F18A1.1	1	0															0	WBGene00017545	F18A1.1	F18A1.1	Concise description: none available Provisional description: none available Detailed description: none available
174244	WBGene00015203	B0495.2	B0495.2	1	0															0	WBGene00015203	B0495.2	B0495.2	Concise description: none available Provisional description: none available Detailed description: none available
174245	WBGene00015206	B0495.7	B0495.7	1	0															0	WBGene00015206	B0495.7	B0495.7	Concise description: none available Provisional description: none available Detailed description: none available
174246	WBGene00015207	B0495.8	B0495.8	3	0															0	WBGene00015207	B0495.8	B0495.8a	Concise description: none available Provisional description: none available Detailed description: none available
174247	WBGene00015208	B0495.9	B0495.9	1	0															0	WBGene00015208	B0495.9	B0495.9	Concise description: none available Provisional description: none available Detailed description: none available
174252	WBGene00015064	B0228.7	B0228.7	1	0															0	WBGene00015064	B0228.7	B0228.7	Concise description: none available Provisional description: none available Detailed description: none available
174253	WBGene00015516	C06A8.6	C06A8.6	1	0															0	WBGene00015516	C06A8.6	C06A8.6	Concise description: none available Provisional description: none available Detailed description: none available
174254	WBGene00015512	C06A8.1	Q17693	11	0															0	WBGene00015512	mthf-1	C06A8.1a	Concise description: mthf-1 encodes a gene that is orthologous to human methylenetetrahydrofolate reductase (MTHFR), based on sequence comparison; mthf-1 is among several genes that are upregulated in a gene expression profiling study of the oxidative stress response of aak-2 (homolog of alpha-subunit of AMP-activated protein kinase) mutants. Provisional description: mthf-1 encodes a gene that is…
174259	WBGene00015514	C06A8.3	C06A8.3	34	0															0	WBGene00015514	C06A8.3	C06A8.3	Concise description: C06A8.3 encodes, along with ZK970.7, one of two C. elegans proteins with similarity to the Onchocerca volvulus Ov17 hypodermal antigen. Provisional description: C06A8.3 encodes, along with ZK970.7, one of two C. elegans proteins with similarity to the Onchocerca volvulus Ov17 hypodermal antigen. Detailed description: none available
174264	WBGene00011635	T09A5.7	T09A5.7	2	0															0	WBGene00011635	T09A5.7	T09A5.7	Concise description: none available Provisional description: none available Detailed description: none available
174266	WBGene00011637	T09A5.9	P45969	1	0															0	WBGene00011637	T09A5.9	T09A5.9	Concise description: none available Provisional description: none available Detailed description: none available
174268	WBGene00011638	T09A5.11	P45971	6	0															0	WBGene00011638	ostb-1	T09A5.11	Concise description: none available Provisional description: none available Detailed description: none available
174272	WBGene00006913	T01H3.1	G5EDB8	5	0															0	WBGene00006913	vha-4	T01H3.1	Concise description: vha-4 encodes an ortholog of subunit c'' of the membrane-bound (V0) domain of vacuolar proton-translocating ATPase (V-ATPase); VHA-4 is a predicted V-ATPase transmembrane rotor component; VHA-4 is paralogous to the c subunits VHA-1/-2/-3, and is predicted to help carry protons from the cytosol to a-subunits (VHA-5, VHA-6, VHA-7, or UNC-32) for transmembrane export; VHA-4 is r…
174279	WBGene00014054	ZK669.4	ZK669.4	26	0															0	WBGene00014054	ZK669.4	ZK669.4	Concise description: ZK669.4 is orthologous to the human gene DIHYDROLIPOAMIDE BRANCHED CHAIN TRANSACYLASE (E2 COMPONENT OF BRANCHED CHAIN KETO ACID DEHYDROGENASE COMPLEX; (DBT), which when mutated leads to maple syrup urine disease, type II (OMIM:248610); the ZK669.4 protein is predicted to be mitochondrial with 68 percentage accuracy. Provisional description: Proteins localized to a given organ…
174280	WBGene00014055	ZK669.5	ZK669.5	1	0															0	WBGene00014055	ZK669.5	ZK669.5a	Concise description: none available Provisional description: none available Detailed description: none available
174289	WBGene00006724	C08B11.7	Q09444	14	0															0	WBGene00006724	ubh-4	C08B11.7	Concise description: none available Provisional description: none available Detailed description: none available
174290	WBGene00011507	T05H10.1	T05H10.1	3	0															0	WBGene00011507	T05H10.1	T05H10.1	Concise description: none available Provisional description: none available Detailed description: none available
174295	WBGene00006734	T05H10.5	Q95QB5	1	0															0	WBGene00006734	ufd-2	T05H10.5a	Concise description: ufd-2 encodes an E4 ubiquitin conjugation factor orthologous to Saccharomyces cerevisiae Ufd2p which catalyzes multiubiquitin chain assembly; during development, UFD-2 acts in a complex with the C. elegans CHIP ortholog CHN-1 and the ubiquitin-selective chaperone CDC-48.1 to ubiquitinate, and thus negatively regulate, the UNC-45 myosin chaperone whose activity is essential fo…
174299	WBGene00010503	K02C4.5	K02C4.5	1	0															0	WBGene00010503	K02C4.5	K02C4.5	Concise description: none available Provisional description: none available Detailed description: none available
174305	WBGene00002147	C41C4.4	E5QCG0	1	0															0	WBGene00002147	ire-1	C41C4.4a	Concise description: ire-1 encodes a transmembrane serine/threonine protein kinase and site-specific endoribonuclease orthologous to Saccharomyces cerevisiae inositol-requiring 1 protein kinase (Ire1) and human endoplasmic reticulum-to-nucleus signaling 1 (ERN1, OMIM:604033); IRE-1 is required for the unfolded protein response (UPR) that counteracts cellular stress induced by accumulation of unfo…
174309	WBGene00008053	C41C4.8	P54812	25	0															0	WBGene00008053	cdc-48.2	C41C4.8	Concise description: cdc-48.2 encodes a AAA (ATPase associated with various cellular activities) ATPase that is one of two C. elegans p97/VCP/CDC48 homologs; cdc-48.2 acts redundantly with cdc-48.1 in endoplasmic reticulum-associated protein degradation (ERAD); in addition, cdc-48.1 and cdc-48.2 together provide an essential function during embryonic development; CDC-48.2 exhibits ATPase activity…
174315	WBGene00004510	F10B5.7	G5EE53	2	0															0	WBGene00004510	rrf-3	F10B5.7	Concise description: rrf-3 encodes an RNA-directed RNA polymerase (RdRP) homolog that inhibits somatic RNAi, and thus promotes activity of repeated genes (e.g., multicopy transgenic arrays); the effect of RRF-3 on RNAi is opposite to that of RRF-1 (which stimulates somatic RNAi), which might arise from competition by RRF-3 with RRF-1 or EGO-1 in RNAi formation; rrf-3(allele) or rrf-3(allele2) mut…
174318	WBGene00000377	T05C12.7	P41988	33	0															0	WBGene00000377	cct-1	T05C12.7	Concise description: cct-1 encodes a putative alpha subunit of the eukaryotic cytosolic ('T complex') chaperonin, orthologous to human TCP1 (OMIM:186980), and required for normal pronuclear-centrosome rotation, positioning of the mitotic spindle, meiosis, and distal tip cell migration; CCT-1 is also required to repress SKN-1-dependent transcription of gst-4, and for fertility and viability; CCT-1…
174319	WBGene00004264	T05C12.10	G5EC21	3	0															0	WBGene00004264	qua-1	T05C12.10	Concise description: qua-1 encodes a hedgehog-like protein, with (from N- to C-terminus) a signal sequence, a Qua domain, a 5W repeat, an extended region of low-complexity sequence, and a Hint/Hog domain; QUA-1 is conserved among nematodes from Caenorhabditis to Brugia; QUA-1 is expressed prior to molting in hyp1 to hyp11 hypodermal cells, but not in seam cells, and ceases to be expressed after e…
174320	WBGene00000652	M110.1	Q21528	1	0															0	WBGene00000652	col-76	M110.1	Concise description: none available Provisional description: none available Detailed description: none available
174322	WBGene00002066	M110.4	B5BM24	20	0															0	WBGene00002066	ifg-1	M110.4a	Concise description: ifg-1 encodes, by alternative splicing, two orthologs of the translation initiation factor 4F, ribosome/mRNA-bridging subunit (eIF-4G); by homology, IFG-1 is predicted to function in poly(A) tail-dependent translation initiation; loss of ifg-1 activity in adult animals extends lifespan. Provisional description: The protein product of this gene is predicted to contain a glutam…
174323	WBGene00000894	M110.5	A5JYR4	2	0															0	WBGene00000894	dab-1	M110.5a	Concise description: dab-1 encodes an ortholog of the cytoplasmic adaptor protein DISABLED, required for normal molting and meiotic arrest; DAB-1 is also required for EGL-17 secretion from vulval cells, and thus indirectly for normal sex myoblast (SM) migration and egg-laying; DAB-1 contains a conserved PTB domain and signals that confer localization to Golgi-proximal vesicles, and DAB-1 localize…
174329	WBGene00003821	K01C8.9	Q21086	5	0															0	WBGene00003821	nst-1	K01C8.9	Concise description: nst-1 encodes a homolog of human GNL3 (OMIM:608011, nucleostemin) and GNL3L, and of S. cerevisiae NUG1; NST-1 may suppress tumorous growth in the germ line by ensuring robust larval germline proliferation; like PRO-1, -2, and -3, NST-1 is probably required for ribosome biogenesis, suggesting a link between biogenesis in the distal sheath and control of cell division in the ge…
174330	WBGene00000379	K01C8.10	P47208	29	0															0	WBGene00000379	cct-4	K01C8.10	Concise description: cct-4 encodes a putative delta subunit of the eukaryotic cytosolic ('T complex') chaperonin, orthologous to human CCT4 (OMIM:605142); CCT-4 represses SKN-1-dependent transcription of gst-4; CCT-4 is expressed in pharynx, pharyngeal gland cells, intestine, renal gland cells, and neurons; CCT-4 is expressed in touch receptor neurons in a MEC-3-dependent fashion. Provisional des…
174332	WBGene00004304	C26D10.1	Q18211	5	0															0	WBGene00004304	ran-3	C26D10.1	Concise description: none available Provisional description: none available Detailed description: none available
174333	WBGene00001840	C26D10.2	Q18212	26	0															0	WBGene00001840	hel-1	C26D10.2a	Concise description: hel-1 encodes an ortholog of human 56-kD U2AF65 associated protein (UAP56) that is required for exporting mRNAs from the nucleus; unlike animals with RNAi against several other splicing factors, hel-1(RNAi) animals fail to export transgenic GFP mRNA from the nucleus; conversely, hel-1 overexpression is lethal, with failed transgene expression as well. Provisional description:…
174334	WBGene00001159	C26D10.5	G5EBM0	3	0															0	WBGene00001159	eff-1	C26D10.5a	Concise description: eff-1 encodes novel, nematode-specific type I transmembrane and secreted glycoproteins; during development, EFF-1 functions as a fusogen required, in both fusion partners, for the initiation and expansion of membrane mergers that characterize cell fusions; eff-1(hy21) mutants are viable, but have severe body morphology defects associated with cell fusion failure; eff-1::GFP r…
174336	WBGene00000653	M195.1	Q21562	1	0															0	WBGene00000653	col-77	M195.1	Concise description: col-77 encodes a cuticular collagen; as loss of col-77 activity via RNAi screens results in no obvious defects, the precise role of col-77 in C. elegans development and/or behavior is not yet known. Provisional description: col-77 encodes a cuticular collagen; as loss of col-77 activity via RNAi screens results in no obvious defects, the precise role of col-77 in C. elegans d…
174340	WBGene00009897	F49E12.1	Q20616	5	0															0	WBGene00009897	F49E12.1	F49E12.1	Concise description: none available Provisional description: none available Detailed description: none available
174346	WBGene00001230	F22B5.2	Q19706	5	0															0	WBGene00001230	eif-3.G	F22B5.2a	Concise description: eif-3.G encodes a homolog of eukaryotic translation initiation factor 3, subunit 4 that affects embryonic viability, fertility, and growth. Provisional description: G encodes a homolog of eukaryotic translation initiation factor 3, subunit 4 that affects embryonic viability, fertility, and growth. Detailed description: none available
174347	WBGene00009041	F22B5.3	Q19707	1	0															0	WBGene00009041	cut-3	F22B5.3	Concise description: none available Provisional description: none available Detailed description: none available
174350	WBGene00006994	F22B5.7	G5EEM5	4	0															0	WBGene00006994	zyg-9	F22B5.7	Concise description: zyg-9 encodes a predicted microtubule-association protein (MAP) of the XMAP215 family; during early embryonic development, maternal zyg-9 activity is required for microtubule-dependent processes such as meiotic and mitotic spindle organization and pronuclear migration; further, zyg-9 is essential for formation of long astral microtubules; ZYG-9 is required for centrosomal loc…
174351	WBGene00001498	F22B5.9	Q19713	11	0															0	WBGene00001498	fars-3	F22B5.9	Concise description: none available Provisional description: none available Detailed description: none available
174352	WBGene00009045	F22B5.10	F22B5.10	1	0															0	WBGene00009045	F22B5.10	F22B5.10	Concise description: none available Provisional description: none available Detailed description: none available
174353	WBGene00010875	M05D6.2	M05D6.2	3	0															0	WBGene00010875	M05D6.2	M05D6.2	Concise description: none available Provisional description: none available Detailed description: none available
174358	WBGene00001523	M05D6.7	Q21526	1	0															0	WBGene00001523	gbh-2	M05D6.7	Concise description: gbh-2 encodes an ortholog of human gamma butyrobetaine hydroxilase 2 involved in carnitine biosynthesis; RNA interference of gbh-2 results in malformation of the gonad and accumulation of fat in the pseudocoelomic cavity and in intestinal cells; the GBH-2-GFP fusion protein is predominantly expressed in intestinal cells from early embryogenesis. Provisional description: gbh-2…
174362	WBGene00011761	T13H5.8	T13H5.8	1	0															0	WBGene00011761	T13H5.8	T13H5.8	Concise description: T13H5.8 is the closest C. elegans homolog of the human gene CRR9, which promotes cisplatin-induced apoptosis in ovarian cancer cells, and of CLPTM1, a human gene associated with cleft lip and palate. Provisional description: More divergent homologs are R166.2 and C36B7.6. CRR9, the human homolog of T13H5.8, is itself a novel gene induced in ovarian cancer cells by treatment w…
174364	WBGene00011758	T13H5.4	T13H5.4	1	0															0	WBGene00011758	T13H5.4	T13H5.4	Concise description: none available Provisional description: none available Detailed description: none available
174370	WBGene00000615	F54C9.4	Q20754	7	0															0	WBGene00000615	col-38	F54C9.4	Concise description: col-38 encodes a member of the collagen superfamily containing collagen triple helix repeats (20 copies) required for normal body morphology. Provisional description: col-38 encodes a member of the collagen superfamily containing collagen triple helix repeats (20 copies) required for normal body morphology. Detailed description: none available
174373	WBGene00004241	F54C9.8	Q20757	1	0															0	WBGene00004241	puf-5	F54C9.8	Concise description: puf-5 encodes a Pumilio protein; PUF-5 is required, redundantly with PUF-6/7, for translational repression of glp-1 mRNA in oocytes (via specific elements in the 3' UTR site), and for normal oocyte maturation (growth, organization, nuclear enlargement, yolk uptake, and localization of RME-2 to the plasma membrane) and early embryogenesis (cell divisions and eggshell formation…
174375	WBGene00000187	F54C9.10	Q20758	1	0															0	WBGene00000187	arl-1	F54C9.10	Concise description: arl-1 encodes a member of the GTP-binding ADP-ribosylation factor family; Arl1 is an essential gene in Drosophila but not in S. cerevisiae; arl-1 is expressed in head neurons, the ventral nerve cord and the intestine. Provisional description: arl-1 encodes a member of the GTP-binding ADP-ribosylation factor family; Arl1 is an essential gene in Drosophila but not in S. cerevis…
174376	WBGene00009202	F28C6.1	Q19863	1	0															0	WBGene00009202	F28C6.1	F28C6.1	Concise description: F28C6.1 encodes an AP-2-like transcription factor that is ~60 percentage identical to that of F28C6.2 which lies immediately adjacent to F28C6.1 on chromosome II; loss of F28C6.1 activity via large-scale RNAi experiments results in embryonic and larval lethality. Provisional description: F28C6.1 encodes an AP-2-like transcription factor that is ~60 percentage identical to tha…
174381	WBGene00009207	F28C6.8	F28C6.8	1	0															0	WBGene00009207	F28C6.8	F28C6.8a	Concise description: none available Provisional description: none available Detailed description: none available
174382	WBGene00009209	F28C6.10	F28C6.10	1	0															0	WBGene00009209	F28C6.10	F28C6.10	Concise description: none available Provisional description: none available Detailed description: none available
174385	WBGene00004259	D2085.1	Q18990	23	0															0	WBGene00004259	pyr-1	D2085.1	Concise description: pyr-1 encodes the C. elegans protein CAD which is orthologous to the human gene CARBAMYL PHOSPHATE SYNTHETASE I (CPS1, which when mutated leads to hyperammonemia (OMIM:237300); pyr-1 encodes a single protein with predicted carbamoyl phosphate synthetase, aspartate transcarbamoylase, and dihydroorotase activities (CAD), which is involved in pyrimidine biosynthesis; pyr-1 mutan…
174387	WBGene00008428	D2085.3	D2085.3	1	0															0	WBGene00008428	D2085.3	D2085.3	Concise description: D2085.3 encodes the C. elegans ortholog of the epsilon subunit of translation initiation factor eIF2B. Provisional description: D2085.3 encodes the C. elegans ortholog of the epsilon subunit of translation initiation factor eIF2B. Detailed description: none available
174394	WBGene00000887	T01B7.4	P52018	2	0															0	WBGene00000887	cyn-11	T01B7.4	Concise description: cyn-11 encodes a divergent cyclophilin D isoform, with alterations in the normally well-conserved cyclophilin-binding domain, and a central 7-8 residue insert not usually found in cyclophilins, except from plants; CYN-11 has sluggish but detectable peptidyl-prolyl isomerase activity in vitro, suggesting that it has a specialized substrate in vivo; CYN-11 is dispensable for vi…
174397	WBGene00004397	T01B7.7	P20784	7	0															0	WBGene00004397	rol-6	T01B7.7	Concise description: The rol-6 gene encodes a cuticle collagen related to human collagen alpha 1 (III) chain precursor (OMIM:120180), and is required for normal cuticular morphology; ROL-6 interacts with SQT-1, a closely related cuticle collagen, and is expressed at all stages from L2 to adult with transcripts detected at each of the molts preceding these stages. Provisional description: The rol-…
174401	WBGene00000240	K08F8.4	Q9XYQ5	8	0															0	WBGene00000240	pah-1	K08F8.4a	Concise description: pah-1 encodes a biochemically active phenylalanine-4-hydroxylase orthologous to human PAH (OMIM:261600, mutated in phenylketonuria); recombinant PAH-1 has hydroxylase activity on phenylalanine and tryptophan substrates in vitro; pah-1 is expressed in seam cells, tail hypodermal cells, and ventral hypodermis, with stronger posterior than anterior expression; PAH-1 might help p…
174413	WBGene00009781	F46C5.6	F46C5.6	1	0															0	WBGene00009781	F46C5.6	F46C5.6	Concise description: none available Provisional description: none available Detailed description: none available
174414	WBGene00011767	T14D7.1	Q94055	2	0															0	WBGene00011767	T14D7.1	T14D7.1	Concise description: T14D7.1 is orthologous to the human gene ALANINE-GLYOXYLATE AMINOTRANSFERASE HOMOLOG (AGXT; OMIM:604285), which when mutated leads to disease. Provisional description: T14D7.1 is also homologous to human SPT, which when mutated leads to hyperoxaluria, type I (OMIM:259900). Detailed description: none available
174416	WBGene00011579	T07D4.2	T07D4.2	1	0															0	WBGene00011579	T07D4.2	T07D4.2a	Concise description: T07D4.2 encodes one of three C. elegans metallophoshopesterase that are related to human 239FB, which is encoded by a gene in the 11p13-p14 chromosomal region associated with various tumors and WAGR (Wilms' tumor, aniridia, genitourinary anomalies, and mental retardation) syndrome. Provisional description: T07D4.2 encodes one of three C. elegans metallophoshopesterase that ar…
174418	WBGene00011580	T07D4.4	O62372	4	0															0	WBGene00011580	ddx-19	T07D4.4a	Concise description: ddx-19 encodes a DEAD-box helicase; ddx-19(RNAi) in a mpk-1(ga111ts) mutant background results in germline developmental defects, including disruption of membrane organization in pachytene cells and disorganized oocytes; DDX-19 can be phosphorylated by murine ERK2 in vitro, suggesting that it is a substrate for the RTK-RAS-ERK pathway in vivo; consistent with this, DDX-19 pho…
174419	WBGene00002251	B0457.1	G5EDW2	1	0															0	WBGene00002251	lat-1	B0457.1a	Concise description: lat-1 encodes a seven transmembrane domain receptor that is a member of the adhesion class of G protein-couple receptors (aGPRCs) and the nematode homolog of Latrophilin/CIRL/LPHN/CL; lat-1 is required for embryonic elongation, pharyngeal development, and sperm development and/or function; LAT-1 is expressed in developing epithelia, specifically in left epidermoblasts during …
174421	WBGene00000378	T21B10.7	P47207	28	0															0	WBGene00000378	cct-2	T21B10.7	Concise description: cct-2 encodes a putative beta subunit of the eukaryotic cytosolic ('T complex') chaperonin, orthologous to human CCT2 (OMIM:605139); CCT-2 is expressed in most, if not all, tissues; CCT-2 represses SKN-1-dependent transcription of gst-4; CCT-2 is expressed in touch receptor neurons in a MEC-3-dependent fashion; in mass RNAi assays, CCT-2 is required for normal transgene repre…
174424	WBGene00011885	T21B10.3	T21B10.3	1	0															0	WBGene00011885	T21B10.3	T21B10.3	Concise description: none available Provisional description: none available Detailed description: none available
174428	WBGene00007684	C18E9.4	C18E9.4	5	0															0	WBGene00007684	C18E9.4	C18E9.4	Concise description: C18E9.4 encodes the C. elegans ortholog of the NDUFB3/B12 subunit of the mitochondrial NADH dehydrogenase (ubiquinone) complex (complex I). Provisional description: C18E9.4 encodes the C. elegans ortholog of the NDUFB3/B12 subunit of the mitochondrial NADH dehydrogenase (ubiquinone) complex (complex I). Detailed description: none available
174429	WBGene00007683	C18E9.2	C18E9.2	2	0															0	WBGene00007683	C18E9.2	C18E9.2a	Concise description: none available Provisional description: none available Detailed description: none available
174431	WBGene00007686	C18E9.6	tomm-40	4	0															0	WBGene00007686	tomm-40	C18E9.6	Concise description: none available Provisional description: none available Detailed description: none available
174435	WBGene00009712	F44G4.2	F44G4.2	2	0															0	WBGene00009712	F44G4.2	F44G4.2	Concise description: none available Provisional description: none available Detailed description: none available
174438	WBGene00001527	F37B12.2	Q20117	2	0															0	WBGene00001527	gcs-1	F37B12.2	Concise description: gcs-1 encodes the C. elegans ortholog of gamma-glutamine cysteine synthetase heavy chain (GCS(h)); GCS-1 is predicted to function, in a conserved oxidative stress response pathway, as a phase II detoxification enzyme that catalyzes the rate-limiting first step in glutathione biosynthesis; a GCS-1::GFP reporter fusion is expressed in larvae and adults in the pharynx, ASI chemo…
174443	WBGene00004446	T24B8.1	B7WN95	44	0															0	WBGene00004446	rpl-32	T24B8.1a	Concise description: rpl-32 encodes a large ribosomal subunit L32 protein. Provisional description: rpl-32 encodes a large ribosomal subunit L32 protein. Detailed description: none available
174444	WBGene00011977	T24B8.3	T24B8.3	7	0															0	WBGene00011977	T24B8.3	T24B8.3a	Concise description: none available Provisional description: none available Detailed description: none available
174446	WBGene00011978	T24B8.4	T24B8.4	2	0															0	WBGene00011978	T24B8.4	T24B8.4a	Concise description: none available Provisional description: none available Detailed description: none available
174455	WBGene00012324	W07A12.7	Q9XVW1	1	0															0	WBGene00012324	rhy-1	W07A12.7	Concise description: none available Provisional description: none available Detailed description: none available
174459	WBGene00004752	T23G7.4	Q22706	1	0															0	WBGene00004752	sec-5	T23G7.4	Concise description: The sec-5 gene encodes an ortholog of SEC5 in S. cerevisiae, a component of the exocyst complex required genetically for endocytosis and for normal cellular morphology in the intestine. Provisional description: Inactivation of sec-5 by RNAi induces a defect in encocytotic uptake of secreted GFP into coelomocytes from pseudocoelomic fluid. In addition, sec-8(RNAi) mutants exhi…
174460	WBGene00011967	T23G7.5	Q22707	1	0															0	WBGene00011967	pir-1	T23G7.5a	Concise description: none available Provisional description: none available Detailed description: none available
174462	WBGene00002299	ZK1067.1	B5BM27	2	0															0	WBGene00002299	let-23	ZK1067.1a	Concise description: let-23 encodes an EGF-receptor-family transmembrane tyrosine kinase that affects viability, inductive signaling during development of the vulva, male spicule formation, posterior development of the epidermis, ovulation and behavioral quiescience during lethargus; it is genetically upstream of the let-60/RAS pathway with respect to viability and vulval development, is upstream…
174467	WBGene00000170	C01G6.1	Q17571	14	0															0	WBGene00000170	aqp-2	C01G6.1a	Concise description: aqp-2 encodes, by alternative splicing, two isoforms of an biochemically atypical aquaglyceroporin; when expressed in Xenopus oocytes, AQP-2 increases water permeability 5- to 11-fold, and urea permeability 4.5-fold, but has no effect on glycerol permeability; AQP-2::GFP fusion proteins are expressed predominantly in the excretory cell and more weakly in muscle, motor neurons…
174469	WBGene00007225	C01G6.3	C01G6.3	1	0															0	WBGene00007225	C01G6.3	C01G6.3	Concise description: none available Provisional description: none available Detailed description: none available
174470	WBGene00007227	C01G6.5	C01G6.5	1	0															0	WBGene00007227	C01G6.5	C01G6.5	Concise description: none available Provisional description: none available Detailed description: none available
174471	WBGene00006510	C01G6.6	Q17574	5	0															0	WBGene00006510	mtrr-1	C01G6.6a	Concise description: C01G6.6 encodes an ortholog of the human gene METHIONINE SYNTHASE REDUCTASE (MTRR), which when mutated leads to homocystinuria (OMIM:236270) Provisional description: C01G6.6 encodes an ortholog of the human gene METHIONINE SYNTHASE REDUCTASE (MTRR), which when mutated leads to homocystinuria (OMIM:236270) Detailed description: none available
174473	WBGene00000289	C01G6.8	G5EGK5	1	0															0	WBGene00000289	cam-1	C01G6.8a	Concise description: cam-1 encodes a receptor tyrosine kinase of the immunoglobulin superfamily that is orthologous to human ROR1 (OMIM:602336) and ROR2 (OMIM:602337, mutation of which leads to type B brachydactyly); cam-1 is required for locomotion, cell migration, asymmetric cell division, axon outgrowth, and dauer formation; CAM-1, along with LIN-17, CWN-2, and DSH-1, functions as part of a Wn…
174475	WBGene00008402	D2013.2	Q18964	2	0															0	WBGene00008402	wdfy-2	D2013.2	Concise description: wdfy-2 encodes a WD40- and FYVE-domain containing protein that is orthologous to mammalian WDFY2; WDFY-2 is one of twelve C. elegans FYVE-domain-containing proteins; wdfy-2 activity is essential for wild-type levels of endocytosis. Provisional description: wdfy-2 encodes a WD40- and FYVE-domain containing protein that is orthologous to mammalian WDFY2; WDFY-2 is one of twelve…
174476	WBGene00001134	D2013.5	Q18965	2	0															0	WBGene00001134	eat-3	D2013.5	Concise description: eat-3 encodes a mitochondrial dynamin family member, closely related to bacterial dynamin-like proteins, that is orthologous to human Opa1 (OMIM:203740, mutated in autosomal dominant optic atrophy) and budding yeast Mgm1; eat-3 is required for proper regulation of inner mitochondrial membrane fusion and normal mitochondrial function (oxidative phosphorylation); accordingly, e…
174478	WBGene00001229	D2013.7	Q18967	17	0															0	WBGene00001229	eif-3.F	D2013.7	Concise description: none available Provisional description: none available Detailed description: none available
174480	WBGene00008405	D2013.9	Q09512	1	0															0	WBGene00008405	ttll-12	D2013.9	Concise description: ttll-12 encodes a putative tubulin polyaminoacid ligase (possibly a polyglycylase) orthologous to human TTLL12; TTLL-12 is expressed in intestine and renal gland cells. Provisional description: There is a possible antagonism between tubulin polyaminoacid ligases (e.g., tubulin polyglutamylases or polyglycylases) and tubulin carboxypeptidases, analogous to the antagonism betwe…
174481	WBGene00009626	F42A8.1	F42A8.1	4	0															0	WBGene00009626	F42A8.1	F42A8.1	Concise description: none available Provisional description: none available Detailed description: none available
174482	WBGene00006433	F42A8.2	Q09545	30	0															0	WBGene00006433	sdhb-1	F42A8.2	Concise description: sdhb-1 encodes the C. elegans ortholog of human succinate dehydrogenase subunit B (SDHB; OMIM:185470, mutations lead to extraadrenal pheochromocytoma) which contains several iron-sulfur (Fe-S) clusters and functions to transfer electrons from the A (SDHA) subunit to the membrane-associated C (SDHC) subunit; RNAi screens indicate that sdhb-1 activity is essential for embryonic…
174493	WBGene00010941	M176.2	Q21549	1	0															0	WBGene00010941	gss-1	M176.2	Concise description: gss-1 encodes a protein orthologous to the human gene GLUTATHIONE SYNTHETASE (GSS; OMIM:601002), which when mutated leads to 5-oxoprolinuria, or to GSS deficiency restricted to erythrocytes and associated only with hemolytic anemia. Provisional description: gss-1 encodes a protein orthologous to the human gene GLUTATHIONE SYNTHETASE (GSS; OMIM:601002), which when mutated lead…
174494	WBGene00010942	M176.3	Q21551	8	0															0	WBGene00010942	chch-3	M176.3	Concise description: none available Provisional description: none available Detailed description: none available
174511	WBGene00008458	E02H1.6	E02H1.6	1	0															0	WBGene00008458	E02H1.6	E02H1.6	Concise description: E02H1.6 encodes an ortholog of human TAF9 (OMIM:600822; also known as AK6, adrenal gland protein AD-004 like protein, ADLP) and of S. cerevisiae Fap7p; like its human ortholog, E02H1.6 is nuclear, and is predicted to likewise be a TATA box binding protein (TBP)-associated factor mediating activation of RNA polymerase II; E02H1.6 prefers ATP and dATP as phosphate donors; E02H1…
174515	WBGene00014249	ZK1307.8	ZK1307.8	2	0															0	WBGene00014249	ZK1307.8	ZK1307.8	Concise description: none available Provisional description: none available Detailed description: none available
174517	WBGene00005026	ZK1307.5	Q09363	2	0															0	WBGene00005026	sqv-8	ZK1307.5	Concise description: The sqv-8 gene encodes a glucuronyl transferase, biochemically active in vitro, that is required for cytokinesis of one-cell embryos and for vulval morphogenesis; SQV-8 is homologous to three distinct glucuronyl transferases (GlcAT-I, GlcAT-P and GlcAT-D) that play a role in the synthesis of different glycoconjugates; the common requirement for SQV-8 in both cytokinesis and m…
174519	WBGene00014244	ZK1307.1	ZK1307.1	2	0															0	WBGene00014244	ZK1307.1	ZK1307.1a	Concise description: none available Provisional description: none available Detailed description: none available
174520	WBGene00014252	ZK1320.2	ZK1320.2	4	0															0	WBGene00014252	ZK1320.2	ZK1320.2	Concise description: none available Provisional description: none available Detailed description: none available
174526	WBGene00014258	ZK1320.9	ZK1320.9	11	0															0	WBGene00014258	ZK1320.9	ZK1320.9	Concise description: none available Provisional description: none available Detailed description: none available
174528	WBGene00013139	Y53C12A.3	Y53C12A.3	1	0															0	WBGene00013139	Y53C12A.3	Y53C12A.3	Concise description: none available Provisional description: none available Detailed description: none available
174543	WBGene00007463	C08H9.2	B3GWB2	31	0															0	WBGene00007463	C08H9.2	C08H9.2a	Concise description: none available Provisional description: none available Detailed description: none available
174545	WBGene00009147	F26C11.3	F26C11.3	1	0															0	WBGene00009147	F26C11.3	F26C11.3a	Concise description: none available Provisional description: none available Detailed description: none available
174548	WBGene00007330	C05C10.3	C05C10.3	16	0															0	WBGene00007330	C05C10.3	C05C10.3	Concise description: C05C10.3 is orthologous to the human gene 3-OXOACID COA TRANSFERASE (also called succinyl-CoA:3-ketoacid CoA transferase; OXCT; OMIM:245050), which when mutated leads to episodic ketoacidosis. Provisional description: C05C10.3 is orthologous to the human gene 3-OXOACID COA TRANSFERASE (also called succinyl-CoA:3-ketoacid CoA transferase; OXCT; OMIM:245050), which when mutated…
174553	WBGene00011272	R53.2	Q22018	1	0															0	WBGene00011272	R53.2	R53.2	Concise description: none available Provisional description: none available Detailed description: none available
174554	WBGene00011273	R53.4	R53.4	20	0															0	WBGene00011273	R53.4	R53.4	Concise description: none available Provisional description: none available Detailed description: none available
174557	WBGene00002266	ZK892.1	I2HAG1	16	0															0	WBGene00002266	lec-3	ZK892.1a	Concise description: none available Provisional description: none available Detailed description: none available
174562	WBGene00009947	F52H3.5	F52H3.5	1	0															0	WBGene00009947	F52H3.5	F52H3.5	Concise description: none available Provisional description: none available Detailed description: none available
174571	WBGene00003928	ZK945.2	Q09583	13	0															0	WBGene00003928	pas-7	ZK945.2	Concise description: pas-7 encodes a proteasome alpha-type three subunit of the core 20S proteasome subcomplex; loss of pas-7 activity via RNAi results in several defects including embryonic and larval lethality, sterility, and abnormal meiotic progression. Provisional description: pas-7 encodes a proteasome alpha-type three subunit of the core 20S proteasome subcomplex; loss of pas-7 activity vi…
174572	WBGene00014165	ZK945.3	Q09622	6	0															0	WBGene00014165	puf-12	ZK945.3	Concise description: none available Provisional description: none available Detailed description: none available
174576	WBGene00003058	ZK945.9	Q09624	1	0															0	WBGene00003058	lov-1	ZK945.9	Concise description: lov-1 encodes a transmembrane protein orthologous to human PKD1; lov-1 is required for two aspects of male mating behavior: response to hermaphrodite contact and vulva location and acts with PKD-2, a TRPP cation channel; LOV-1 is expressed in three types of male-specific neurons and localizes to the cell bodies and cilia; EGL-44 and EGL-46 regulate cell-specific expression of…
174581	WBGene00011039	R05H5.4	R05H5.4	1	0															0	WBGene00011039	R05H5.4	R05H5.4	Concise description: none available Provisional description: none available Detailed description: none available
174582	WBGene00011038	R05H5.3	R05H5.3	7	0															0	WBGene00011038	R05H5.3	R05H5.3	Concise description: none available Provisional description: none available Detailed description: none available
174586	WBGene00004038	T01E8.3	Q22070	1	0															0	WBGene00004038	plc-3	T01E8.3	Concise description: plc-3 encodes a phospholipase C gamma homolog; PLC-3 activity is required for regulation of a number of biological processes, including ovulatory sheath contractions, nose touch, behavioral quiescence, oscillatory Ca2+ signaling in the intestine, and innate immunity; plc-3 reporter fusions are expressed in sheath cells and the spermatheca, the intestine, embryonic cells inclu…
174590	WBGene00010015	F54B3.3	Q20748	10	0															0	WBGene00010015	atad-3	F54B3.3	Concise description: atad-3 encodes the ortholog of the vertebrate mitochondrial protein ATAD3; both vertebrate and elegans ATAD-3 contain the conserved AAA (ATPases associated with a variety of cellular activities) domain; atad-3 is required for normal mitochondrial morphology and activity as atad-3 mutants show reduced complex I and citrate synthase activities; atad-3 is also required for embry…
174594	WBGene00014172	ZK970.2	Q27539	1	0															0	WBGene00014172	clpp-1	ZK970.2a	Concise description: clpp-1 encodes a mitochondrial protein, homologous to bacterial ClpP, required to initiate the stress response to unfolded mitochondrial proteins; as with its bacterial ortholog, CLPP-1 is predicted to be a proteolytic subunit of a Clp-like protease, with an N-terminal region required for mitochondrial localization, and a C-terminal region of ClpP similarity; in response to a…
174596	WBGene00006918	ZK970.4	Q23680	20	0															0	WBGene00006918	vha-9	ZK970.4	Concise description: vha-9 encodes an ortholog of subunit F of the cytoplasmic (V1) domain of vacuolar proton-translocating ATPase (V-ATPase); VHA-9 is a predicted cytosolic rotor (stalk) component. Provisional description: vha-9 encodes an ortholog of subunit F of the cytoplasmic (V1) domain of vacuolar proton-translocating ATPase (V-ATPase); VHA-9 is a predicted cytosolic rotor (stalk) componen…
174601	WBGene00007414	C07E3.3	C07E3.3	1	0															0	WBGene00007414	C07E3.3	C07E3.3a	Concise description: none available Provisional description: none available Detailed description: none available
174603	WBGene00001683	T09F3.3	P04970	26	0															0	WBGene00001683	gpd-1	T09F3.3	Concise description: gpd-1 encodes one of four C. elegans glyceraldehyde-3-phosphate dehydrogenases (GAPDHs); by homology, GPD-1 is predicted to reversibly catalyze the oxidation and phosphorylation of glyceraldehyde-3-phosphate to 1,3-diphosphoglycerate during glycolysis; GPD-1 is required for embryogenesis, normal body morphology, and gonad development; in C. elegans, GPD-1 and GPD-4 constitute…
174606	WBGene00008480	E04D5.1	E04D5.1	4	0															0	WBGene00008480	E04D5.1	E04D5.1a	Concise description: none available Provisional description: none available Detailed description: none available
174608	WBGene00014058	ZK673.2	ZK673.2	1	0															0	WBGene00014058	ZK673.2	ZK673.2	Concise description: none available Provisional description: none available Detailed description: none available
174612	WBGene00006583	ZK673.7	Q09665	9	0															0	WBGene00006583	tnc-2	ZK673.7	Concise description: tnc-2 encodes pharyngeal muscle troponin C, the calcium-binding component of the troponin complex of actin thin filaments; TNC-2 is essential for postembryonic development, and by homology, likely functions to regulate pharyngeal muscle contraction in response to changes in intracellular calcium; TNC-2 is expressed exclusively in pharyngeal muscle. Provisional description: tn…
174614	WBGene00004134	F59B10.1	G5EFI7	1	0															0	WBGene00004134	pqn-47	F59B10.1	Concise description: pqn-47 encodes a protein with a glutamine/asparagine-rich domain, homologous to human C11orf9 and Drosophila CG3328, that is required for locomotion, vulval development, full body size, cuticular integrity, and general health in mass RNAi assays; pqn-47(cxP5915) homozygotes are sluggish. Provisional description: The protein product of this gene is predicted to contain a gluta…
174617	WBGene00010322	F59B10.6	F59B10.6	1	0															0	WBGene00010322	F59B10.6	F59B10.6	Concise description: none available Provisional description: none available Detailed description: none available
174620	WBGene00011302	R166.2	R166.2	1	0															0	WBGene00011302	R166.2	R166.2	Concise description: none available Provisional description: none available Detailed description: none available
174623	WBGene00011304	R166.5	Q8I113	1	0															0	WBGene00011304	mnk-1	R166.5a	Concise description: mnk-1 encodes the C. elegans ortholog of the Mnk MAP kinase-interacting kinase Provisional description: mnk-1 encodes the C. elegans ortholog of the Mnk MAP kinase-interacting kinase Detailed description: none available
174624	WBGene00007352	C06A1.1	P54811	23	0															0	WBGene00007352	cdc-48.1	C06A1.1	Concise description: cdc-48.1 encodes a type II AAA ATPase, homologous to yeast Cdc48 and mammalian p97/VCP, that functions as a ubiquitin-selective chaperone; cdc-48.1 acts redundantly with cdc-48.2 and in conjunction with ufd-1 and npl-4 in endoplasmic reticulum-associated protein degradation (ERAD); in addition, CDC-48.1, UFD-2 and chn-1 function together to regulate myosin assembly and muscle…
174632	WBGene00007564	C14A4.14	Q9U3Q0	2	0															0	WBGene00007564	mrps-22	C14A4.14	Concise description: none available Provisional description: none available Detailed description: none available
174637	WBGene00007560	C14A4.9	C14A4.9	2	0															0	WBGene00007560	C14A4.9	C14A4.9	Concise description: none available Provisional description: none available Detailed description: none available
174645	WBGene00010896	M28.5	M28.5	27	0															0	WBGene00010896	M28.5	M28.5	Concise description: none available Provisional description: none available Detailed description: none available
174646	WBGene00004704	D2089.1	O01159	1	0															0	WBGene00004704	rsp-7	D2089.1a	Concise description: rsp-7 encodes the C. elegans ortholog of the vertebrate p54 splicing factor and member of the SR protein family of nuclear phosphoproteins that are required for constitutive splicing and influence alternative splicing regulation. Provisional description: rsp-7 encodes the C. elegans ortholog of the vertebrate p54 splicing factor and member of the SR protein family of nuclear …
174651	WBGene00000616	C09G5.4	Q09455	3	0															0	WBGene00000616	col-39	C09G5.4	Concise description: col-39 encodes a collagen that is individually dispensable for viability and gross morphology in mass RNAi screens; the amino- and carboxyl-terminal cysteine-rich regions of COL-39 are most closely related to those of COL-8, COL-19, and COL-35. Provisional description: col-39 encodes a collagen that is individually dispensable for viability and gross morphology in mass RNAi s…
[truncated: 2,788 more rows]
