# Supplementary material for: Germ granule compartments coordinate specialized small RNA production
Source: Nat Commun. 2024 Jul 10;15:5799. doi: 10.1038/s41467-024-50027-3 (PMC11236994; doi:10.1038/s41467-024-50027-3)
Supplement: Supplementary file 5 — Supplementary Data 2 [file 41467_2024_50027_MOESM5_ESM.xlsx]

## Sheet: E-class genes
gene_name
AH6.5
B0001.7
B0001.8
B0024.10
B0024.11
B0025.1
B0035.11
B0035.12
B0035.6
B0041.2
B0205.3
B0205.7
B0205.9
B0238.10
B0238.11
B0240.4
B0244.8
B0250.1
B0261.1
B0261.4
B0261.7
B0273.3
B0286.4
B0303.3
B0304.2
B0336.2
B0336.3
B0336.6
B0336.9
B0348.5
B0348.6
B0361.4
B0365.3
B0379.3
B0412.3
B0414.5
B0414.6
B0432.13
B0464.5
B0478.2
B0491.1
B0491.7
B0495.8
B0495.9
B0511.10
B0511.8
B0523.5
B0546.2
B0547.1
C01B10.9
C01F1.1
C01G10.8
C01G5.2
C01G5.6
C01G6.6
C01G8.1
C01G8.5
C01G8.9
C01H6.7
C01H6.9
C02B10.4
C02B8.2
C02F5.1
C02F5.4
C02F5.7
C03C10.1
C03C10.3
C03D6.4
C03D6.8
C03H5.3
C04E7.3
C04G6.1
C05C10.2
C05C10.6
C05C8.2
C05C8.4
C05C8.6
C05D11.10
C05D11.11
C05D11.2
C05D11.9
C05D2.5
C05D2.6
C05D2.8
C05D9.12
C05H8.1
C06A1.1
C06A5.1
C06B8.7
C06E1.10
C06E7.1
C06G3.2
C06G4.1
C06H2.2
C06H2.7
C07A9.7
C07D8.6
C07E3.1
C07E3.2
C07G1.4
C07G1.5
C07G2.1
C07H6.4
C07H6.5
C08B11.1
C08B11.3
C08B11.9
C08B6.7
C08E3.9
C08H9.2
C08H9.3
C09D4.4
C09E7.8
C09G4.5
C09G5.7
C09H10.10
C09H10.5
C09H10.7
C10C5.1
C10C6.6
C10G11.7
C10H11.9
C11H1.12
C12C8.3
C12D8.1
C12D8.10
C13B4.2
C13B9.3
C13F10.4
C13F10.6
C13G3.3
C14A4.1
C14A4.14
C14A4.4
C14A4.5
C14B1.1
C14B1.12
C14B9.4
C14C10.3
C14C10.4
C14C10.5
C14C11.6
C15C6.3
C15C7.5
C15H11.3
C15H11.5
C15H11.7
C15H11.9
C16A11.3
C16A11.4
C16A11.5
C16A3.1
C16A3.3
C16A3.6
C16A3.7
C16C10.3
C16C4.6
C16H3.3
C17C3.1
C17C3.15
C17E4.3
C17E4.6
C17G10.2
C17H12.1
C18A3.3
C18B10.6
C18D11.1
C18D4.2
C18E3.7
C18E9.3
C18E9.6
C18G1.4
C18G1.5
C18H9.3
C23G10.4
C23G10.7
C23G10.8
C24A11.8
C24A11.9
C24G6.3
C24G6.8
C24H11.7
C24H12.4
C25A1.12
C25A1.16
C25A1.8
C25D7.15
C25D7.6
C25G4.5
C25G6.5
C26B2.1
C26C6.1
C26D10.1
C26D10.2
C26E6.4
C26E6.6
C26E6.9
C26F1.3
C26G2.1
C26G2.9
C26H9A.1
C27A2.1
C27A2.6
C27B7.1
C27B7.5
C27D11.1
C27F2.4
C28A5.1
C28A5.2
C28A5.6
C28C12.10
C28C12.9
C28D4.3
C28H8.3
C28H8.9
C29A12.1
C29A12.3
C29E4.2
C29E4.4
C29E4.8
C29H12.5
C30B5.1
C30C11.1
C30C11.2
C30C11.4
C30G12.6
C30G12.7
C31C9.5
C31E10.8
C32B5.14
C32D5.10
C32D5.11
C32E8.11
C32F10.5
C33A12.3
C33H5.12
C34B2.7
C34B7.4
C34C12.7
C34C12.9
C34D4.14
C34E10.1
C34E10.6
C35D10.7
C36A4.5
C36B1.3
C36B1.4
C36B1.5
C36B1.8
C36C9.1
C36E6.2
C36E8.1
C36E8.5
C37C3.2
C37H5.5
C37H5.6
C38C10.5
C38C3.5
C38D4.3
C38D4.4
C38D4.5
C39E9.12
C39E9.14
C39F7.4
C41C4.8
C41G7.2
C41G7.3
C41G7.4
C42C1.14
C42C1.4
C43E11.1
C43E11.10
C43E11.3
C43E11.7
C43E11.9
C44B12.3
C44B9.4
C44B9.5
C44C1.1
C44E4.4
C45B11.1
C45G3.1
C45G3.5
C46A5.5
C46A5.6
C47B2.2
C47B2.3
C47B2.4
C47B2.5
C47D12.1
C47E12.5
C47E12.7
C47E8.5
C47G2.3
C47G2.5
C48A7.2
C48B4.10
C48E7.2
C48E7.3
C48G7.3
C49H3.11
C49H3.5
C50C3.6
C50E3.5
C50F2.3
C50F4.11
C52E12.1
C52E12.4
C52E2.3
C52E4.6
C53H9.2
C55A6.9
C55B7.1
C55B7.11
C55B7.5
C55C3.3
C56C10.1
C56C10.3
C56E6.3
C56G2.7
C56G3.2
CC4.3
CC8.2
CD4.10
CD4.4
D1007.16
D1007.5
D1037.4
D1043.1
D1044.6
D1054.14
D1054.2
D1081.7
D2005.4
D2005.5
D2013.9
D2030.6
D2030.8
D2045.1
D2045.2
D2045.6
D2085.4
D2085.5
D2089.5
D2096.8
DY3.2
E01A2.2
E01A2.4
E01A2.6
E02H1.3
E04A4.7
E04F6.5
F01F1.12
F01F1.4
F01F1.6
F01F1.7
F01F1.8
F01F1.9
F01G10.1
F01G4.1
F01G4.4
F01G4.6
F02E8.1
F02E9.10
F02E9.7
F02E9.9
F02H6.4
F07A11.2
F07A11.6
F08D12.1
F08F3.2
F08F8.2
F08F8.8
F08G12.4
F08H9.1
F09E8.3
F09F7.3
F09F7.4
F09F7.6
F09G2.9
F10B5.1
F10C2.2
F10C5.1
F10E9.2
F10G7.1
F10G7.2
F10G7.3
F10G7.4
F10G7.8
F11A5.18
F11E6.7
F11G11.7
F12E12.4
F12E12.8
F12F6.1
F12F6.6
F13B10.2
F13B12.1
F13B9.1
F13D12.5
F13H10.5
F13H8.2
F15B10.2
F15B9.4
F15D3.7
F15E6.1
F16A11.3
F16B4.8
F16D3.2
F16D3.7
F16F9.4
F17A9.2
F17A9.4
F17C11.10
F17C11.8
F17C11.9
F18C12.2
F18C12.3
F19B6.1
F19F10.9
F20B4.2
F20C5.3
F20D12.1
F20D12.4
F20D12.5
F20D6.4
F20G4.3
F20H11.3
F21C3.4
F21D5.1
F21D5.2
F21D5.6
F21D9.7
F21D9.8
F21E9.1
F21G4.2
F21H12.5
F22B3.4
F22B5.2
F22B5.7
F22B7.13
F22B7.9
F22D3.2
F22D6.2
F22F7.1
F22G12.5
F23B12.6
F23B12.7
F23B12.8
F23C8.4
F23C8.8
F23F1.8
F23F12.6
F23H11.4
F25B3.1
F25B3.6
F25B4.5
F25B5.2
F25B5.4
F25D1.1
F25D7.4
F25E5.6
F25G6.2
F25G6.9
F25H2.11
F25H2.9
F25H5.5
F26A3.3
F26B1.2
F26B1.3
F26D10.3
F26D10.9
F26D2.2
F26E4.10
F26E4.8
F26E4.9
F26F12.7
F26F4.5
F26H11.2
F26H9.1
F27B3.5
F27C1.6
F28B12.3
F28B3.7
F28B3.8
F28C6.6
F28D9.1
F28F8.5
F28F8.6
F28H1.3
F28H6.4
F29B9.12
F29B9.2
F29C4.6
F29C4.7
F29F11.1
F29G9.5
F30A10.10
F30F8.9
F31A9.4
F31C3.2
F31C3.6
F31C3.9
F31D4.3
F31E3.4
F32A7.5
F32B6.9
F32D1.1
F32D1.10
F32D1.9
F32E10.1
F32E10.4
F32E10.6
F32H2.1
F32H2.3
F33A8.1
F33C8.1
F33D11.12
F33D4.5
F33G12.3
F33G12.5
F33H1.2
F33H2.1
F33H2.2
F33H2.5
F34D10.2
F34D10.4
F35F11.1
F35F11.2
F35G12.8
F35G2.1
F36A2.13
F36A4.7
F36A4.8
F36D4.3
F36F2.3
F36H1.6
F36H12.2
F36H2.1
F37A4.8
F37B1.5
F37C12.13
F37C12.9
F37D6.1
F38A5.1
F38A5.13
F38A5.2
F38B7.5
F38E11.3
F38E11.5
F38E9.3
F38H4.9
F39B2.1
F39B2.10
F39B2.8
F39C12.1
F39D8.7
F39F10.4
F39G3.8
F39H11.2
F40A3.5
F40F11.1
F40F4.3
F40F8.11
F40F9.7
F40H3.6
F41E6.13
F41E6.4
F41G3.6
F41G4.5
F41H10.3
F42A10.4
F42A6.7
F42A9.2
F42F12.3
F42G8.6
F42G9.1
F43E2.8
F43G6.9
F43G9.12
F44A2.1
F44B9.3
F44B9.8
F44C4.4
F44E2.2
F44E7.4
F44G4.4
F45C12.2
F45D11.9
F45E12.2
F45E6.2
F45F2.10
F45H11.3
F46B6.4
F46B6.5
F46B6.6
F46B6.7
F46C3.1
F46C5.9
F46E10.10
F46F11.2
F46F11.9
F46F3.4
F47F6.5
F48A11.1
F48C1.6
F48D6.1
F48E3.6
F48E8.5
F48E8.6
F48F5.4
F48G7.4
F49B2.3
F49C12.8
F49C5.4
F49D11.10
F49E11.1
F49E11.2
F49E7.1
F49E8.1
F49E8.3
F52A8.2
F52B5.3
F52C9.7
F52C9.8
F52D2.12
F52E4.8
F53A2.5
F53A3.1
F53A3.2
F53A3.3
F53B7.3
F53C11.4
F53F10.5
F53F4.11
F53F4.12
F53F4.14
F53G12.1
F53G12.5
F53G2.6
F54A3.2
F54A3.3
F54B3.3
F54C8.2
F54C8.3
F54C8.4
F54C8.5
F54C9.5
F54C9.6
F54C9.8
F54C9.9
F54D10.3
F54D11.2
F54D5.14
F54D5.2
F54D8.6
F54E12.2
F54E4.1
F54E7.8
F54H12.1
F54H5.4
F55A12.5
F55A12.8
F55A3.1
F55A3.3
F55A3.7
F55A8.2
F55B12.3
F55B12.4
F55C12.5
F55C5.4
F55C5.8
F55D10.3
F55F10.1
F55F8.2
F55F8.3
F55F8.5
F55G1.4
F55H2.1
F55H2.6
F55H2.7
F56A3.3
F56A3.4
F56A6.1
F56A8.3
F56A8.6
F56B3.4
F56C9.1
F56C9.3
F56C9.6
F56D1.4
F56D12.5
F56D12.6
F56D2.1
F56D2.6
F56F3.1
F56H1.4
F57B1.2
F57B10.12
F57B10.4
F57B9.5
F57B9.6
F57B9.7
F57C7.1
F57C9.1
F57C9.5
F57C9.7
F58A4.1
F58A4.10
F58A4.3
F58A4.7
F58B3.5
F58B3.6
F58B6.3
F58D12.5
F58D5.1
F58D5.4
F58E10.1
F58E10.3
F58G1.1
F58G11.1
F58G11.2
F58G11.3
F59A2.1
F59A2.3
F59A6.5
F59B2.6
F59B2.9
F59B8.2
F59E10.2
F59E12.1
F59E12.13
F59E12.4
F59E12.5
F59E12.9
F59G1.8
H01A20.1
H02I12.1
H02I12.5
H04D03.3
H04D03.4
H04J21.3
H05C05.2
H05L14.2
H06H21.3
H06I04.3
H06I04.4
H06O01.1
H12I13.4
H14E04.2
H15N14.1
H15N14.2
H19N07.1
H20J04.8
H21P03.2
H24K24.4
H27M09.3
H28G03.2
H28O16.2
H31G24.4
H34C03.2
H37A05.1
H37A05.4
H37N21.1
H39E20.1
H39E23.1
K01C8.10
K01C8.5
K01C8.9
K01G5.1
K01G5.4
K01G5.5
K01G5.7
K01G5.8
K02B2.1
K02C4.3
K02F2.3
K02F2.4
K02F2.6
K02F3.1
K02F3.12
K02F6.7
K03B4.3
K03D10.1
K03H1.2
K03H6.5
K04C2.2
K04C2.4
K04D7.2
K04D7.5
K04F10.4
K04G2.3
K04G7.4
K05C4.1
K05C4.2
K05C4.5
K05C4.6
K05C4.7
K05F6.9
K06A5.1
K06A5.6
K07A1.11
K07A1.12
K07A1.2
K07A12.2
K07B1.6
K07C10.6
K07C11.9
K07C5.3
K07C5.4
K07D4.3
K07E8.7
K07F5.13
K07F5.14
K07H8.10
K07H8.3
K08B4.1
K08D12.1
K08D12.4
K08E3.4
K08E3.6
K08E4.1
K08F4.1
K08H10.1
K08H10.7
K08H2.3
K09A9.5
K09E3.6
K09H11.3
K10B2.1
K10B2.5
K10B3.9
K10C3.5
K10C3.6
K10D2.1
K11D2.2
K11D2.3
K11D9.1
K11H12.2
K11H12.9
K11H3.4
K12C11.2
K12D12.2
K12D12.5
K12H4.3
K12H4.8
M01D1.10
M01D7.5
M01E11.2
M01E11.4
M01E11.5
M01E11.6
M01E5.4
M01F1.2
M01F1.8
M03C11.7
M03C11.8
M03D4.1
M03F8.2
M03F8.3
M04B2.1
M04B2.4
M04D5.1
M04F3.1
M04F3.5
M106.1
M106.4
M110.4
M117.2
M162.11
M176.2
M28.5
M4.1
M57.2
M7.2
M88.5
PAR2.3
PAR2.4
R01B10.5
R01H10.1
R01H10.6
R01H2.6
R02C2.1
R02D3.4
R02D5.1
R03D7.2
R03D7.4
R03H10.6
R04A9.7
R04E5.8
R04F11.3
R05D11.4
R05D11.8
R05D3.11
R05D3.2
R05D3.4
R05D3.7
R05H10.2
R06A10.2
R06A4.2
R06A4.7
R06A4.8
R06A4.9
R06C1.3
R06C7.1
R06C7.7
R06C7.8
R06F6.1
R06F6.5
R07B7.2
R07C3.6
R07E4.5
R07E5.3
R07E5.8
R07G3.3
R07H5.2
R08B4.3
R08C7.10
R08D7.1
R08D7.3
R09B3.3
R09B3.5
R09E10.7
R09G11.2
R102.5
R107.6
R10E4.3
R10E4.4
R10E8.6
R119.4
R119.5
R119.6
R119.7
R11A8.4
R11A8.5
R11A8.7
R11E3.3
R11E3.7
R11E3.8
R11G11.2
R12B2.5
R12E2.1
R12E2.10
R12E2.12
R12E2.2
R13A5.12
R13D11.7
R13H4.2
R144.10
R144.7
R148.3
R151.2
R151.3
R151.8
R155.1
R166.4
R186.1
R31.2
R74.1
R74.8
T01C3.7
T01D1.8
T01E8.4
T01E8.5
T01E8.6
T01G1.3
T01G9.4
T02C1.1
T02E1.3
T02G5.7
T02G5.9
T02H6.2
T03F1.1
T03F1.3
T03F1.8
T03F1.9
T04C10.4
T04C12.5
T05A1.4
T05A6.2
T05B9.1
T05C12.6
T05C12.7
T05C3.5
T05C3.6
T05D4.1
T05E12.10
T05E7.3
T05F1.6
T05G5.3
T05G5.4
T05H10.5
T05H4.14
T05H4.6
T06A10.1
T06D4.1
T06D8.6
T06D8.8
T06E4.1
T06E4.3
T06E6.1
T06E6.2
T07A9.1
T07A9.11
T07A9.5
T07A9.9
T07C12.12
T07C4.1
T07C4.10
T07D4.3
T07D4.4
T07E3.3
T07F8.3
T07G12.11
T07G12.6
T08A11.1
T08B2.8
T08B2.9
T08D2.7
T08E11.10
T09A12.4
T09A5.10
T09B4.1
T09E8.2
T09F3.2
T09F3.3
T10B10.3
T10B5.3
T10B5.6
T10F2.1
T10F2.2
T10F2.3
T10F2.4
T10H9.3
T11F8.3
T11G6.1
T11G6.8
T12A2.2
T12B5.10
T12D8.1
T12D8.5
T12D8.6
T12D8.7
T12E12.2
T12E12.3
T12F5.3
T13B5.6
T13C2.6
T13F2.3
T13H2.5
T13H5.4
T14G10.5
T14G10.8
T15H9.6
T16A1.8
T16A1.9
T16H12.11
T17A3.2
T17E9.2
T18H9.6
T19A6.2
T19B4.2
T19E10.1
T19E7.2
T19E7.3
T19H12.2
T20B12.3
T20D3.11
T20G5.1
T20H4.2
T21B10.1
T21B10.2
T21B10.3
T21B10.5
T21C9.2
T21E12.4
T21E3.1
T21F2.3
T21G5.3
T21H3.11
T22C1.1
T22D1.4
T22D1.5
T22D1.9
T22F3.2
T22F3.4
T22H9.1
T23B12.2
T23D8.7
T23G11.3
T23G4.3
T23G5.2
T23G7.1
T23H2.1
T23H2.3
T24A6.16
T24B8.7
T24C4.6
T24C4.7
T24D1.2
T24D1.5
T24F1.1
T24F1.2
T24H10.1
T24H10.3
T24H7.1
T25G12.11
T25G12.8
T25G3.3
T26A5.5
T26G10.1
T27E9.1
T27E9.7
T27F2.1
T27F6.2
T27F6.6
T28A8.3
T28A8.4
T28D9.10
T28D9.2
T28F3.3
VF11C1L.1
VF13D12L.1
VW02B12L.3
W01B11.3
W01B6.9
W01G7.4
W01G7.5
W02A11.1
W02A2.6
W02A2.7
W02B12.2
W02B12.3
W02D3.10
W02D3.8
W02G9.1
W02G9.3
W03A5.7
W03C9.7
W03F9.10
W03G1.6
W03G9.2
W03G9.4
W03H9.1
W04A8.1
W04A8.3
W04A8.7
W04D2.4
W04D2.6
W05B10.1
W05F2.6
W05F2.7
W06A7.3
W06B11.2
W06B4.1
W06B4.3
W06D4.6
W06H8.1
W07B3.2
W07E11.1
W07E6.1
W07E6.2
W07E6.4
W08E12.7
W08F4.6
W08F4.7
W08F4.8
W09B6.1
W09C5.1
W09D10.2
W10C6.1
W10D9.4
Y102A5C.1
Y102A5C.18
Y102A5D.22
Y104H12D.3
Y105C5A.1
Y105E8A.10
Y105E8A.12
Y105E8A.14
Y105E8A.16
Y105E8A.19
Y105E8A.24
Y105E8A.7
Y105E8A.9
Y105E8B.3
Y105E8B.4
Y106G6H.14
Y108F1.3
Y110A2AL.4
Y110A7A.1
Y110A7A.14
Y110A7A.16
Y110A7A.17
Y110A7A.18
Y110A7A.19
Y110A7A.8
Y111B2A.1
Y111B2A.11
Y111B2A.12
Y111B2A.17
Y111B2A.22
Y111B2A.3
Y113G7A.3
Y113G7A.9
Y113G7B.18
Y116A8A.9
Y116A8B.1
Y116A8C.13
Y116A8C.16
Y116A8C.34
Y116A8C.36
Y119C1A.1
Y119D3B.12
Y119D3B.7
Y11D7A.19
Y13C8A.2
Y14H12B.2
Y15E3A.3
Y17G7A.1
Y17G7B.12
Y17G7B.18
Y17G7B.2
Y17G7B.20
Y17G7B.21
Y18D10A.13
Y18D10A.17
Y18D10A.20
Y18D10A.9
Y18H1A.3
Y19D2B.2
Y20C6A.2
Y22D7AL.10
Y22D7AL.5
Y22D7AR.11
Y23H5A.3
Y23H5B.3
Y23H5B.5
Y24D9A.1
Y24D9A.2
Y24D9A.4
Y24F12A.2
Y25C1A.5
Y2H9A.1
Y32B12B.2
Y32B12B.4
Y32F6A.1
Y32H12A.2
Y32H12A.8
Y34D9A.1
Y34D9A.4
Y37A1B.1
Y37A1C.1
Y37D8A.11
Y37D8A.9
Y37E11AL.3
Y37E11B.4
Y37E3.1
Y37E3.13
Y37E3.15
Y37H2A.1
Y38A8.3
Y38C1AA.2
Y38C9A.1
Y38E10A.28
Y38F1A.10
Y38F2AR.10
Y38H8A.5
Y39A1A.12
Y39A1A.13
Y39A1A.14
Y39A1A.23
Y39A1A.6
Y39A1B.3
Y39A3CL.2
Y39A3CL.7
Y39B6A.14
Y39B6A.33
Y39B6A.35
Y39C12A.9
Y39E4B.2
Y39E4B.6
Y39G10AR.11
Y39G10AR.12
Y39G10AR.13
Y39G10AR.21
Y39G10AR.7
Y39G10AR.8
Y39G8C.1
Y39H10A.7
Y40B10A.8
Y40B1A.3
Y41C4A.9
Y41D4A.3
Y41D4B.27
Y41D4B.4
Y41E3.10
Y41E3.11
Y41E3.4
Y41E3.9
Y42H9AR.1
Y42H9B.2
Y43F11A.5
Y43F4B.3
Y43F4B.4
Y43F4B.6
Y43F8C.12
Y44A6B.3
Y45F10A.2
Y45F10D.3
Y45F10D.7
Y45G12B.3
Y45G5AM.2
Y45G5AM.8
Y46E12BL.2
Y46G5A.1
Y46G5A.4
Y46G5A.5
Y46G5A.7
Y46H3A.6
Y46H3A.7
Y46H3C.5
Y47A7.1
Y47D3A.15
Y47D3A.26
Y47D3A.29
Y47G6A.10
Y47G6A.11
Y47G6A.18
Y47G6A.23
Y47G6A.28
Y48A6B.11
Y48A6B.3
Y48A6C.3
Y48B6A.1
Y48B6A.10
Y48B6A.11
Y48B6A.2
Y48B6A.3
Y48C3A.14
Y48D7A.1
Y48E1A.1
Y48E1B.12
Y48G10A.2
Y48G10A.4
Y48G1BL.1
Y48G1BM.1
Y48G1BM.4
Y48G1C.1
Y48G1C.8
Y48G8AL.1
Y48G8AL.10
Y48G8AL.5
Y48G8AL.6
Y48G8AL.7
Y48G9A.3
Y48G9A.4
Y49E10.11
Y49E10.14
Y49E10.19
Y4C6B.1
Y50D4A.6
Y50D4C.1
Y50D4C.5
Y51A2D.7
Y51H1A.2
Y51H1A.3
Y51H1A.4
Y51H1A.6
Y51H4A.12
Y51H4A.15
Y51H4A.940
Y51H7C.11
Y51H7C.12
Y51H7C.6
Y53C12A.3
Y53C12A.4
Y53C12B.3
Y53F4B.21
Y53F4B.22
Y53G8AR.8
Y54E10A.9
Y54E2A.11
Y54E2A.2
Y54E2A.3
Y54E5A.4
Y54E5A.5
Y54E5A.6
Y54F10AM.4
Y54F10BM.2
Y54G11A.3
Y54G11A.8
Y54G2A.2
Y54G2A.31
Y55B1AL.3
Y55B1AR.2
Y55B1BR.3
Y55B1BR.4
Y55F3AM.4
Y55F3BR.1
Y55F3BR.8
Y56A3A.1
Y56A3A.10
Y56A3A.13
Y56A3A.14
Y56A3A.15
Y56A3A.20
Y56A3A.31
Y56A3A.32
Y57A10A.13
Y57A10A.18
Y57A10A.27
Y57A10A.31
Y57A10A.5
Y57G11C.10
Y57G11C.11
Y57G11C.1145
Y57G11C.34
Y57G11C.51
Y57G11C.9
Y57G7A.2
Y59A8A.1
Y59A8B.1
Y59A8B.6
Y59C2A.3
Y60A3A.12
Y60A3A.19
Y61A9LA.10
Y61A9LA.8
Y62E10A.14
Y62F5A.9
Y63D3A.2
Y63D3A.4
Y63D3A.5
Y65B4BL.2
Y65B4BL.5
Y65B4BR.4
Y65B4BR.5
Y66D12A.10
Y66D12A.15
Y66D12A.17
Y66D12A.19
Y66H1B.2
Y67D8C.5
Y67H2A.6
Y69A2AR.6
Y6B3A.1
Y6D1A.1
Y6D1A.2
Y71A12B.12
Y71A12B.15
Y71A12B.3
Y71A12B.9
Y71D11A.1
Y71F9AL.17
Y71F9AL.9
Y71F9B.10
Y71F9B.13
Y71F9B.7
Y71G12B.10
Y71G12B.8
Y71H2AM.19
Y71H2AM.23
Y73B3A.1
Y73B3A.9
Y73B6BL.14
Y73B6BL.16
Y73B6BL.2
Y73B6BL.23
Y73B6BL.3
Y73B6BL.33
Y73B6BL.38
Y73B6BL.5
Y73B6BL.6
Y73C8B.4
Y73E7A.2
Y73F8A.25
Y73F8A.32
Y73F8A.34
Y74C10AR.1
Y74C10AR.3
Y74C9A.3
Y75B7AL.4
Y75B8A.22
Y75B8A.24
Y75B8A.30
Y76A2A.2
Y76A2B.1
Y76B12C.7
Y79H2A.11
Y79H2A.3
Y7A5A.1
Y80D3A.2
Y81B9A.1
Y81G3A.3
Y82E9BR.2
Y87G2A.1
Y87G2A.5
Y92C3B.2
Y92H12A.4
Y92H12BR.2
Y92H12BR.3
Y94H6A.5
Y97E10AL.2
Y97E10AR.4
Y9D1A.1
ZC123.1
ZC15.1
ZC155.3
ZC21.10
ZC239.21
ZC262.3
ZC302.1
ZC308.1
ZC317.1
ZC376.5
ZC376.6
ZC395.10
ZC404.3
ZC404.8
ZC404.9
ZC416.1
ZC434.5
ZC477.3
ZC504.3
ZC513.4
ZC518.2
ZK1010.2
ZK1055.1
ZK1067.2
ZK1067.3
ZK1098.1
ZK1098.8
ZK1127.11
ZK1127.5
ZK1127.7
ZK1127.9
ZK1128.5
ZK1151.1
ZK1248.13
ZK1248.14
ZK1248.3
ZK1307.6
ZK1307.9
ZK177.4
ZK177.6
ZK20.3
ZK20.5
ZK218.8
ZK250.2
ZK250.3
ZK328.1
ZK328.2
ZK328.5
ZK370.8
ZK381.1
ZK381.4
ZK418.4
ZK418.8
ZK418.9
ZK430.1
ZK484.4
ZK507.6
ZK512.2
ZK520.4
ZK546.1
ZK546.11
ZK546.13
ZK550.3
ZK550.5
ZK616.4
ZK616.5
ZK632.1
ZK632.3
ZK632.4
ZK637.8
ZK643.5
ZK652.9
ZK662.4
ZK666.1
ZK673.5
ZK675.1
ZK686.2
ZK742.1
ZK822.2
ZK829.7
ZK84.3
ZK856.1
ZK856.5
ZK856.9
ZK863.3
ZK863.7
ZK930.1
ZK973.2

## Sheet: M-class genes
gene_name
3R5.1
AC8.10
AC8.11
AC8.12
AC8.3
AC8.4
AC8.7
AH9.7
B0001.3
B0001.4
B0001.5
B0001.6
B0024.9
B0035.16
B0041.7
B0047.1
B0047.3
B0047.4
B0205.5
B0205.8
B0212.3
B0213.1
B0228.7
B0250.2
B0250.7
B0250.8
B0261.8
B0280.1
B0281.4
B0284.3
B0285.3
B0285.7
B0286.1
B0303.2
B0303.5
B0303.7
B0304.8
B0334.11
B0336.5
B0348.4
B0348.5
B0361.4
B0379.3
B0391.9
B0412.2
B0414.7
B0416.6
B0454.9
B0457.4
B0464.8
B0478.2
B0495.2
B0495.7
B0511.13
B0513.10
B0564.11
B0564.5
C01A2.1
C01A2.3
C01A2.6
C01B12.6
C01B4.7
C01B7.6
C01C7.1
C01F6.14
C01G10.1
C01G12.1
C01G5.8
C02B10.1
C02B8.1
C02B8.2
C02F4.2
C02F5.10
C02F5.7
C03A7.1
C03A7.2
C03D6.1
C03E10.2
C03E10.3
C03H5.2
C04E6.11
C04E7.3
C04F12.11
C04F12.2
C04F12.9
C04F5.1
C04F5.9
C04G2.10
C04G6.1
C04G6.6
C05C12.9
C05C8.9
C05D11.6
C05D2.8
C05D9.12
C05E11.1
C05E4.8
C05H8.1
C06A5.12
C06A5.4
C06B8.7
C06C3.10
C06C3.8
C06E8.4
C06G3.6
C06G3.7
C06H2.3
C06H2.4
C06H2.7
C06H5.7
C07A9.13
C07A9.7
C07A9.9
C07D10.5
C07G1.8
C07G3.8
C08B11.6
C08C3.2
C08E3.6
C08E3.9
C08F1.9
C08F11.7
C08H9.16
C09E7.4
C09E7.5
C09F5.1
C09G1.3
C09G12.7
C09G5.7
C09H10.5
C11D2.3
C11G6.1
C11H1.12
C12D8.11
C13B4.1
C13B9.4
C14C11.1
C15B12.7
C15C6.1
C15C7.2
C15C7.5
C15C8.7
C15F1.3
C15F1.8
C16A11.6
C16A11.9
C16A3.10
C16C2.2
C16C4.6
C16C8.11
C16C8.21
C16C8.6
C16H3.3
C17C3.1
C17C3.15
C17E4.10
C17F4.8
C17H12.2
C17H12.36
C18A11.5
C18B10.6
C18B12.5
C18B2.4
C18D11.1
C18D11.2
C18D4.12
C18D4.2
C18D4.6
C18E3.6
C18F3.2
C18G1.3
C18H2.1
C18H2.2
C23H3.4
C24A1.2
C24G6.4
C24H10.1
C24H10.4
C24H12.1
C24H12.12
C24H12.2
C24H12.6
C25A1.1
C25D7.15
C25D7.3
C25G6.5
C25H3.12
C26B9.1
C26C6.3
C26E6.1
C26E6.11
C26F1.7
C26G2.1
C26G2.9
C27A2.7
C27C12.1
C27C7.7
C27D6.4
C27D8.3
C27F2.1
C27F2.8
C27H2.1
C28A5.6
C28C12.1
C28F5.5
C29E6.6
C29F7.6
C29F9.1
C29H12.2
C30E1.9
C30F12.4
C30F12.5
C30G12.1
C31A11.8
C31C9.5
C31C9.8
C31E10.8
C32B5.14
C32B5.6
C32D5.12
C32D5.9
C33A12.7
C33C12.11
C33D9.6
C33E10.2
C33H5.11
C34B4.2
C34C12.1
C34C12.12
C34C12.5
C34C12.7
C34C12.9
C34E10.4
C34F11.5
C34F6.7
C35B1.2
C35B1.5
C36B1.9
C36C9.1
C36C9.10
C36E6.2
C36E8.3
C37A5.9
C37C3.1
C37F5.1
C38C3.3
C38D4.1
C38D4.7
C38D9.13
C38D9.2
C40A11.6
C40A11.9
C40H1.1
C41A3.1
C41C4.4
C41D11.1
C41D11.6
C41D11.8
C42C1.10
C42C1.11
C42C1.14
C42C1.7
C43E11.4
C43E11.7
C43H8.2
C44B11.8
C44B11.9
C44B12.3
C44B12.6
C44B12.7
C44B7.10
C44B9.1
C44C1.1
C44C10.10
C44C10.5
C45B2.6
C45G9.2
C45G9.7
C46A5.8
C46C2.2
C46C2.3
C46E10.4
C46F11.5
C46F11.6
C46G7.3
C46G7.5
C47B2.8
C47D12.2
C47D12.7
C47G2.4
C47G2.8
C48B6.6
C48D1.2
C48D1.6
C49A1.8
C49A9.4
C49C3.6
C49C3.7
C49F5.10
C50B8.4
C50C3.1
C50C3.19
C50E3.12
C50F4.12
C50F4.13
C50F7.6
C50H2.7
C50H2.9
C52B11.2
C52D10.5
C52E2.3
C52E2.6
C52E4.2
C53A5.13
C53B7.4
C54G4.7
C54H2.2
C55B6.2
C55B7.5
C55B7.8
C55C3.3
C56C10.11
C56C10.13
C56G3.2
C56G7.3
D1007.10
D1014.12
D1025.1
D1025.10
D1046.17
D2005.3
D2005.7
D2013.2
D2045.2
D2089.5
D2096.1
D2096.2
D2096.3
DC2.3
DC2.5
E01G4.1
E01G4.5
E02H9.2
E02H9.9
E03H4.8
EEED8.14
EGAP798.1
F01D4.4
F01D5.10
F01F1.3
F02C12.3
F02E11.4
F02E8.1
F02H6.4
F07A5.1
F07B7.1
F07B7.2
F07B7.6
F07B7.7
F07C7.1
F07E5.12
F08A8.5
F08F3.8
F08G12.4
F08G12.6
F08G5.3
F09C8.2
F09E5.14
F09E8.2
F09F7.6
F09G2.1
F09G2.2
F10C1.22
F10C2.5
F10D11.2
F10E7.2
F10E9.2
F10E9.3
F10G7.9
F10G8.7
F11A10.6
F11A5.18
F11A6.2
F11C1.1
F11C3.1
F11D11.2
F11D11.9
F12A10.6
F12A10.8
F12E12.4
F12E12.8
F12F6.3
F13B9.1
F13C5.1
F13C5.2
F13H10.5
F13H10.8
F13H10.9
F13H8.8
F14B6.1
F14D2.9
F14F11.1
F15D3.1
F15D4.5
F15D4.6
F15D4.7
F15D4.8
F16B4.5
F16B4.6
F16D3.7
F16F9.4
F17A9.4
F17C11.1
F18A1.3
F18A1.4
F18A1.5
F18A11.2
F18A11.5
F18A12.7
F18C5.7
F18E2.4
F18E9.5
F18H3.3
F19B2.6
F19B6.3
F19F10.10
F19G12.10
F19G12.9
F20B4.2
F20B4.7
F20B6.5
F20C5.2
F20D12.5
F20D6.10
F20G2.2
F21A3.6
F21A9.3
F21D9.7
F21D9.8
F21E9.1
F21G4.5
F22B3.1
F22B3.3
F22B3.6
F22B7.9
F22D6.10
F22D6.8
F22F1.1
F22F7.5
F22G12.1
F22H10.1
F22H10.4
F22H10.5
F23A7.7
F23C8.1
F23C8.8
F23D12.5
F23F12.3
F23H12.2
F25B5.6
F25E5.6
F25G6.1
F25H5.3
F25H8.3
F25H9.5
F26A3.4
F26D10.9
F26D11.11
F26D2.3
F26E4.6
F26F2.7
F26F4.12
F26F4.6
F26H9.3
F27B3.4
F27B3.5
F27C1.18
F28B3.4
F28B3.6
F28B4.1
F28C6.4
F28E10.1
F28F8.2
F28H6.4
F28H6.6
F28H6.8
F29B9.12
F29B9.9
F29C12.1
F29C12.5
F29G9.1
F30A10.7
F30F8.4
F31A9.4
F31B9.3
F31C3.6
F31D5.6
F31E3.1
F31E9.11
F32A5.6
F32B5.6
F32B6.9
F32H2.2
F33C8.1
F33D11.8
F33E11.1
F33E11.3
F33E11.6
F33E2.2
F33E2.5
F33G12.4
F34H10.3
F35A5.8
F35B3.2
F35B3.6
F35E8.3
F35F11.2
F35G12.5
F35H12.2
F36A2.1
F36A2.3
F36A4.21
F36A4.22
F36A4.8
F36D1.9
F36F2.6
F36H1.2
F36H12.5
F37A4.9
F37B1.5
F37D6.3
F37D6.4
F37D6.6
F37H8.13
F37H8.2
F37H8.6
F37H8.7
F38A1.2
F38E1.9
F38E11.3
F38E9.3
F38E9.4
F38H4.7
F39B2.8
F39C12.1
F39C12.3
F39E9.4
F39E9.5
F39F10.2
F39F10.4
F39G3.8
F39H11.1
F39H2.2
F40A3.5
F40B1.1
F40C5.2
F40C5.3
F40D4.13
F40D4.16
F40F4.3
F40F4.7
F40F8.1
F40F8.3
F40F9.6
F40G12.7
F40G9.2
F40H3.6
F41B5.1
F41G3.12
F41G4.5
F41G4.7
F41H10.12
F42A10.2
F42A9.1
F42A9.18
F42A9.8
F42E8.1
F42F12.3
F42G4.7
F42G8.3
F42G8.4
F43C11.6
F43E2.1
F43E2.13
F43E2.6
F43G6.4
F43G9.6
F43G9.7
F43G9.9
F44B9.6
F44E5.15
F44F1.4
F44F1.6
F44F1.7
F44F4.3
F44G4.3
F45C12.2
F45C12.8
F45D11.10
F45D11.6
F45D11.9
F45E4.3
F46B6.4
F46C3.1
F46C3.7
F46F2.4
F46F5.5
F46F6.2
F47B7.6
F47C8.1
F47E1.18
F47E1.19
F47F6.1
F47F6.5
F47G3.2
F47G3.3
F48A11.1
F48B9.8
F48D6.1
F48E3.6
F48F5.4
F48G7.4
F49B2.3
F49B2.7
F49C5.3
F49C5.4
F49C5.8
F49D11.8
F49E11.2
F49E7.1
F49E7.2
F49F1.17
F49F1.7
F49F1.8
F52A8.2
F52A8.6
F52C6.10
F52C6.2
F52D2.12
F52D2.13
F52D2.3
F52E10.1
F52E4.8
F52G2.1
F52G3.3
F52G3.4
F53A3.1
F53B6.7
F53C11.5
F53E10.5
F53E4.1
F53F4.4
F53F8.6
F53G12.3
F53G12.4
F53G12.7
F53G12.8
F53G2.2
F53H10.2
F53H4.1
F53H8.4
F54B11.5
F54B11.6
F54C1.2
F54C8.7
F54C9.1
F54C9.4
F54D10.2
F54D10.3
F54D11.3
F54D5.7
F54D7.1
F54E4.1
F54E7.7
F54F2.2
F54F7.5
F54F7.7
F54G2.1
F54H5.4
F55A12.1
F55A3.5
F55A3.6
F55B11.3
F55B11.6
F55C10.1
F55D10.3
F55F8.9
F55G1.11
F55G1.8
F55H2.1
F56A3.2
F56A6.3
F56B3.3
F56C11.1
F56D12.1
F56D12.4
F56D5.3
F56F11.3
F56F3.6
F56H9.4
F57A10.2
F57A8.10
F57B10.5
F57B10.6
F57B9.4
F57C2.5
F57G4.2
F57G4.3
F57G4.7
F57G4.9
F57G8.15
F58A4.1
F58A4.14
F58A4.7
F58B6.2
F58B6.3
F58D12.5
F58D2.4
F58D2.6
F58D5.3
F58E1.13
F58H7.3
F58H7.5
F58H7.6
F58H7.7
F59A3.9
F59A6.6
F59B2.9
F59C12.4
F59C6.1
F59E12.10
F59E12.13
F59E12.15
F59E12.3
F59E12.6
F59H5.6
F59H6.12
F59H6.14
F59H6.2
F59H6.7
F59H6.8
F59H6.9
H01A20.1
H04D03.1
H04D03.4
H05C05.2
H05C05.3
H06I04.1
H11L12.1
H12D21.8
H14E04.1
H17B01.3
H21P03.3
H24K24.3
H24K24.5
H25P06.5
H26D21.1
H28G03.2
H28G03.4
H35N09.2
H37A05.4
H39E20.1
H40L08.1
K01A11.3
K01A2.8
K01B6.1
K01G12.3
K01G5.3
K02B7.3
K02D10.2
K02D10.3
K02E2.11
K02E7.12
K02F2.6
K02F3.4
K02F6.1
K02F6.7
K03D10.1
K03D3.6
K03D3.8
K03D7.1
K03E5.1
K03E6.7
K03H6.3
K03H6.5
K03H9.3
K04B12.2
K04B12.3
K04C2.3
K04F10.4
K04G7.1
K05C4.4
K05C4.8
K05C4.9
K05F6.6
K05F6.9
K06A5.8
K06C4.14
K06C4.15
K07A1.16
K07A1.3
K07C5.1
K07C5.2
K07E3.2
K08A2.1
K08A2.5
K08A2.6
K08B5.8
K08D10.12
K08D12.2
K08D12.4
K08D12.6
K08E3.10
K08E3.8
K08E5.1
K08F11.1
K08H10.9
K08H2.1
K08H2.3
K08H2.6
K09A11.1
K09A9.5
K09B11.4
K09D9.11
K09E3.1
K09E3.2
K09E3.4
K09E3.6
K09E3.7
K09E9.3
K09F6.6
K09H11.11
K09H9.7
K09H9.8
K10B3.10
K10B3.2
K10B3.5
K10B3.9
K10B4.6
K10C3.4
K10C8.1
K10C8.2
K10D2.3
K10D2.8
K10D3.2
K10D6.6
K10E9.2
K10F12.3
K10F12.5
K10F12.6
K10G6.3
K10G9.2
K11C4.3
K11C4.5
K11D2.2
K11H12.9
K11H3.2
K11H3.3
K11H3.6
K11H3.8
LLC1.1
M01A10.2
M01D1.10
M01D7.5
M01D7.7
M01E11.4
M01E11.7
M01E5.2
M01F1.2
M01F1.4
M01F1.5
M01G12.12
M01G5.3
M01G5.5
M02B7.3
M02D8.3
M02F4.1
M04D5.1
M04G12.4
M05B5.1
M05D6.7
M110.10
M116.3
M117.3
M162.11
M162.5
M162.8
M163.3
M163.4
M88.6
R01B10.1
R01H10.6
R02C2.1
R02C2.4
R02D3.2
R02D5.1
R03G8.2
R03H10.6
R04A9.7
R04A9.9
R04E5.8
R04E5.9
R05D11.3
R05D11.5
R05D3.8
R05F9.9
R05G6.5
R05G6.8
R06A10.1
R06A10.2
R06A4.3
R06A4.6
R06C1.1
R06C1.4
R06C7.9
R07C3.6
R07E4.5
R07E5.2
R07H5.1
R07H5.11
R07H5.15
R07H5.16
R07H5.5
R07H5.6
R07H5.8
R07H5.9
R08B4.3
R08E3.3
R09E10.7
R09G11.2
R09H3.3
R10D12.18
R10E4.11
R10E4.3
R10E8.6
R10H1.3
R119.5
R11A8.1
R11E3.3
R11G11.2
R12B2.2
R12C12.2
R13A1.10
R13D11.7
R13H4.2
R13H8.1
R144.9
R148.1
R151.5
R151.7
R166.3
R17.1
R17.2
R173.2
R186.1
R186.7
R53.1
R74.4
T01A4.1
T01C8.5
T01D1.8
T01D3.1
T01G1.1
T01G5.8
T02C1.1
T02D1.1
T02G5.5
T03D3.5
T03D8.6
T03F1.13
T03F6.1
T03F6.3
T03G6.2
T04A11.11
T04A8.15
T04A8.16
T04B8.2
T04B8.5
T04C10.4
T04D1.2
T04D3.3
T04H1.6
T05A1.4
T05A7.4
T05C3.3
T05C3.6
T05D4.1
T05E11.6
T05E11.9
T05E12.10
T05E8.2
T05F1.1
T05F1.13
T05G5.1
T05G5.10
T05G5.4
T05H10.7
T05H4.9
T06C12.7
T06D10.1
T06D10.3
T07A5.6
T07A9.1
T07A9.7
T07C12.12
T07C12.2
T07C4.7
T07D3.3
T07D3.8
T07E3.1
T07E3.2
T07F10.5
T07F10.6
T07G12.7
T08B2.11
T08B2.7
T08E11.10
T08G5.19
T08G5.7
T09A5.12
T09A5.7
T09B4.1
T09B4.10
T09F3.4
T09F5.12
T09F5.7
T10A3.1
T10B10.3
T10B11.7
T10B5.1
T10B5.9
T11F9.10
T11F9.9
T11G6.7
T12B5.10
T12B5.11
T12B5.3
T12B5.4
T12D8.5
T12G3.1
T13B5.6
T13C5.6
T13H2.4
T14G10.8
T14G12.1
T14G12.5
T14G8.3
T15B7.15
T15H9.6
T16A1.8
T16A1.9
T16A9.1
T16G12.1
T16G12.4
T16G12.8
T16H12.13
T16H12.2
T17A3.2
T19A6.4
T19B10.11
T19B4.7
T19C3.6
T20D3.8
T20D4.6
T20F7.1
T20G5.14
T20H12.1
T20H12.2
T20H4.2
T21B4.11
T21B6.1
T21C12.1
T21F2.3
T21G5.5
T21H3.11
T22A3.8
T22B2.2
T22B2.5
T22B7.4
T22E6.2
T22F3.1
T22F3.12
T23B12.10
T23B12.14
T23B12.9
T23G11.6
T23G5.6
T23G7.2
T24A6.16
T24A6.17
T24A6.2
T24A6.20
T24E12.11
T24H10.5
T24H5.1
T25B9.8
T25D1.6
T25D3.3
T25G12.11
T25G12.8
T25G12.9
T26A8.1
T26C11.5
T26C11.7
T26C5.3
T26E3.7
T26G10.4
T27B7.6
T27C5.9
T27E9.3
T27E9.4
T27E9.6
T27F6.2
T27F6.8
T27F6.9
T28A11.14
T28A8.7
T28B11.1
T28F2.4
T28H11.4
VF11C1L.1
VH15N14R.1
VW02B12L.4
VY10G11R.1
W01A11.3
W01A11.7
W02A11.3
W02A2.8
W02B12.1
W02B12.13
W02B12.6
W02B12.9
W02B9.1
W02C12.3
W02D3.4
W02G9.1
W02G9.5
W02H5.10
W02H5.12
W03A5.7
W03C9.1
W03C9.6
W03D8.7
W03F11.5
W03F8.4
W03F9.2
W03F9.3
W03G1.8
W03G9.3
W03H9.1
W03H9.2
W04A8.2
W04A8.3
W04A8.4
W04A8.5
W04A8.9
W04C9.1
W04C9.5
W04C9.8
W04G5.1
W05F2.4
W05F2.5
W05F2.7
W05H12.1
W05H9.4
W06A11.4
W06B11.2
W06G6.14
W06H8.6
W07E6.6
W07G4.3
W08D2.1
W08F4.12
W08F4.6
W08F4.7
W08F4.9
W09B7.1
W09B7.2
W09C5.12
W09G3.2
W09H1.3
W09H1.4
W10D5.1
W10G11.19
Y102A11A.3
Y102A11A.4
Y102A11A.6
Y102A5C.14
Y102A5C.17
Y102A5C.36
Y102A5C.4
Y102A5D.1
Y102A5D.22
Y102E9.2
Y105C5A.1
Y105C5A.1283
Y105C5B.22
Y105E8A.1
Y105E8A.12
Y105E8A.13
Y105E8A.28
Y105E8A.7
Y106G6D.1
Y106G6H.12
Y106G6H.5
Y108F1.4
Y108G3AL.10
Y110A2AL.10
Y110A2AL.4
Y110A7A.21
Y110A7A.9
Y111B2A.13
Y113G7A.8
Y113G7B.3
Y116A8B.1
Y116A8C.18
Y116A8C.22
Y116A8C.25
Y116A8C.28
Y116A8C.38
Y116A8C.9
Y116F11A.1
Y116F11B.12
Y116F11B.27
Y119D3A.5
Y119D3B.7
Y11D7A.19
Y13C8A.1
Y13C8A.2
Y15E3A.3
Y16E11A.1
Y16E11A.3
Y17D7C.6
Y17G9B.4
Y17G9B.5
Y18D10A.21
Y18D10A.25
Y18H1A.3
Y18H1A.7
Y19D10A.4
Y19D2B.2
Y20C6A.1
Y20C6A.2
Y20F4.10
Y20F4.4
Y20F4.8
Y20F4.9
Y22D7AL.7
Y22D7AR.11
Y23H5A.2
Y23H5A.4
Y23H5A.7
Y23H5A.8
Y23H5B.3
Y23H5B.7
Y26G10.5
Y32G9A.10
Y32G9A.2
Y32G9A.3
Y34B4A.2
Y34D9A.7
Y34D9A.8
Y36E3A.2
Y37A1A.1
Y37B11A.3
Y37D8A.12
Y37D8A.16
Y37D8A.5
Y37D8A.6
Y37D8A.7
Y37E11AL.1
Y37E11AR.2
Y37E11B.1
Y37E11C.1
Y37E3.13
Y37E3.17
Y37E3.30
Y37F4.6
Y37H2A.3
Y37H2A.4
Y37H9A.2
Y37H9A.5
Y38A10A.6
Y38C1AA.1
Y38C1AA.12
Y38E10A.14
Y38E10A.28
Y38F2AL.1
Y38F2AL.2
Y38F2AL.5
Y38F2AR.10
Y38F2AR.12
Y38F2AR.4
Y38H6C.10
Y38H6C.11
Y38H6C.14
Y38H6C.5
Y38H6C.6
Y38H8A.12
Y38H8A.5
Y38H8A.7
Y39A1A.5
Y39A3A.1
Y39A3CL.2
Y39A3CL.5
Y39A3CL.6
Y39A3CR.8
Y39B6A.3
Y39B6A.37
Y39C12A.9
Y39E4B.3
Y39E4B.6
Y39E4B.8
Y39F10A.4
Y39G10AL.1
Y39G10AR.11
Y39G10AR.3
Y39G10AR.6
Y40A1A.1
Y40B10A.2
Y40B1A.1
Y41C4A.12
Y41C4A.13
Y41D4A.3
Y41D4A.7
Y41D4B.12
Y41D4B.27
Y42G9A.1
Y43B11AL.1
Y43B11AR.4
Y43D4A.6
Y43F4A.2
Y43F4A.3
Y43F4B.9
Y43F8B.22
Y43F8C.7
Y43F8C.9
Y44A6B.3
Y44A6C.2
Y44A6D.3
Y44E3A.1
Y45F10A.3
Y45F10A.4
Y45F10C.6
Y45F10D.1
Y45F10D.11
Y45F3A.3
Y45G12B.3
Y45G12C.13
Y45G5AM.7
Y46C8AL.9
Y46E12BL.4
Y46G5A.13
Y46G5A.18
Y46G5A.19
Y46G5A.32
Y46G5A.7
Y46H3C.5
Y46H3C.6
Y46H3C.7
Y47D3A.1
Y47D3A.16
Y47D3A.22
Y47D3A.23
Y47D3B.11
Y47D7A.16
Y47G6A.19
Y47G6A.30
Y47G6A.31
Y47G6A.7
Y47G7B.2
Y47H9C.15
Y47H9C.3
Y47H9C.4
Y47H9C.6
Y47H9C.9
Y48A5A.1
Y48A5A.2
Y48A6A.1
Y48A6B.10
Y48A6B.6
Y48A6B.8
Y48B6A.10
Y48C3A.1
Y48C3A.11
Y48C3A.2
Y48C3A.8
Y48D7A.1
Y48E1B.11
Y48E1B.13
Y48G10A.5
Y48G10A.7
Y48G1A.2
Y48G1BM.4
Y48G1BM.6
Y48G1BM.7
Y48G1BR.1
Y48G1C.2
Y48G1C.5
Y48G1C.6
Y48G8AL.7
Y48G9A.5
Y48G9A.6
Y49E10.17
Y49E10.22
Y49E10.30
Y49F6A.5
Y49F6A.9
Y49F6B.10
Y49F6C.11
Y49F6C.4
Y49F6C.5
Y49F6C.6
Y50D4A.6
Y50D4C.6
Y50D7A.6
Y50D7A.7
Y51A2A.6
Y51A2C.1
Y51A2D.22
Y51H4A.14
Y51H4A.940
Y51H7C.12
Y51H7C.15
Y52B11A.18
Y52D3.1
Y53C10A.12
Y53F4B.10
Y53F4B.12
Y53F4B.16
Y53F4B.17
Y53F4B.2
Y53F4B.34
Y53F4B.45
Y53F4B.5
Y53G8AM.1
Y53G8AM.8
Y53G8B.1
Y53G8B.3
Y53H1B.1
Y54C5B.1
Y54E10A.17
Y54E10BR.7
Y54E5A.2
Y54E5A.7
Y54E5B.1
Y54F10AM.11
Y54F10BM.9
Y54G11A.14
Y54G2A.19
Y54G2A.29
Y54G2A.51
Y54G2A.73
Y55B1BM.1
Y55B1BR.3
Y55B1BR.5
Y55B1BR.6
Y55D5A.5
Y55F3AM.10
Y55F3AM.14
Y55F3BL.1
Y55F3BR.10
Y55F3BR.2
Y55F3BR.4
Y55H10B.1
Y56A3A.10
Y56A3A.14
Y56A3A.15
Y56A3A.18
Y56A3A.2
Y56A3A.32
Y56A3A.33
Y56A3A.5
Y56A3A.7
Y57A10A.3
Y57A10A.30
Y57A10A.4
Y57G11C.1145
Y57G11C.31
Y57G11C.33
Y57G11C.499
Y57G11C.51
Y57G7A.2
Y58A7A.2
Y59A8B.11
Y59A8B.20
Y59C2A.3
Y59E1A.1
Y59E1A.3
Y60A3A.30
Y60A3A.36
Y61A9LA.12
Y61A9LA.3
Y61A9LA.4
Y61A9LA.9
Y62E10A.6
Y62F5A.1
Y62F5A.9
Y63D3A.10
Y63D3A.2
Y65B4A.8
Y65B4BL.4
Y65B4BL.7
Y66A7A.2
Y66D12A.14
Y66D12A.2
Y66D12A.3
Y67D2.4
Y67D8B.4
Y67D8C.10
Y67D8C.3
Y67D8C.6
Y67H2A.2
Y67H2A.3
Y67H2A.7
Y69A2AR.31
Y69A2AR.32
Y69H2.6
Y6B3B.8
Y6D1A.2
Y70G10A.3
Y71A12B.10
Y71A12B.11
Y71A12B.12
Y71A12B.15
Y71A12B.17
Y71A12B.2
Y71A12B.3
Y71A12B.32
Y71A12B.4
Y71A12B.7
Y71D11A.1
Y71D11A.4
Y71F9AL.4
Y71F9AL.5
Y71F9AR.1
Y71F9B.13
Y71F9B.8
Y71G10AL.1
Y71G12A.2
Y71G12A.3
Y71G12B.35
Y71H2AL.1
Y71H2AM.11
Y71H2AM.16
Y71H2B.11
Y73B3A.11
Y73B3A.19
Y73B3A.3
Y73B3A.5
Y73B3A.6
Y73B3A.7
Y73B3A.9
Y73B3B.3
Y73B6BL.14
Y73B6BL.16
Y73B6BL.269
Y73B6BL.7
Y73C8B.4
Y73C8C.3
Y73E7A.3
Y73E7A.8
Y73F8A.1175
Y73F8A.26
Y73F8A.28
Y73F8A.29
Y73F8A.32
Y73F8A.33
Y74C9A.1
Y74C9A.3
Y74C9A.6
Y75B8A.10
Y75B8A.19
Y75B8A.31
Y75B8A.33
Y75D11A.1
Y76A2B.3
Y76B12C.8
Y77E11A.10
Y77E11A.2
Y77E11A.3
Y79H2A.4
Y7A5A.1
Y7A5A.10
Y7A5A.6
Y7A9A.79
Y80D3A.1
Y81B9A.1
Y82E9BR.1
Y82E9BR.16
Y82E9BR.17
Y82E9BR.21
Y82E9BR.22
Y82E9BR.31
Y87G2A.14
Y87G2A.16
Y87G2A.17
Y87G2A.18
Y87G2A.4
Y92H12BL.4
Y92H12BL.5
Y94A7B.2
Y94H6A.10
Y94H6A.4
Y94H6A.7
Y95B8A.3
Y95B8A.4
Y95B8A.5
Y9D1A.1
Y9D1A.2
ZC123.1
ZC123.4
ZC132.4
ZC15.1
ZC15.10
ZC15.3
ZC155.1
ZC190.9
ZC204.14
ZC21.10
ZC239.21
ZC247.1
ZC247.4
ZC317.6
ZC328.2
ZC334.4
ZC404.2
ZC410.2
ZC410.3
ZC411.1
ZC416.1
ZC434.8
ZC504.3
ZC53.1
ZC53.6
ZC53.7
ZC64.1
ZK1010.10
ZK1010.4
ZK1053.4
ZK1055.7
ZK1058.6
ZK1073.1
ZK1128.7
ZK1236.6
ZK1251.4
ZK1290.9
ZK1307.9
ZK154.7
ZK177.2
ZK185.2
ZK218.2
ZK218.8
ZK228.1
ZK228.2
ZK250.2
ZK250.3
ZK250.4
ZK262.5
ZK262.8
ZK262.9
ZK270.2
ZK353.1
ZK355.2
ZK370.3
ZK370.7
ZK381.3
ZK418.7
ZK484.3
ZK512.1
ZK546.11
ZK550.5
ZK632.13
ZK637.1
ZK637.9
ZK643.1
ZK662.3
ZK662.4
ZK666.1
ZK673.3
ZK673.5
ZK678.1
ZK686.6
ZK742.6
ZK795.2
ZK822.2
ZK84.3
ZK856.2
ZK856.4
ZK856.5
ZK856.8
ZK858.5
ZK892.6
ZK909.3
ZK909.4
ZK930.6
ZK945.4
ZK973.6
ZK973.8

## Sheet: egc-1(ust134)
gene_name	N2_normalized	egc-1(ust134)_normalized	ratio	regulate
B0024.9	18.9063	221.739	11.7283	up-regulated
B0047.3	62.3124	179.613	2.88245	up-regulated
B0228.7	12.8652	29.4305	2.2876	up-regulated
B0280.10	13.089	27.8436	2.12725	up-regulated
B0412.2	34.9039	118.443	3.39341	up-regulated
B0416.6	49.8947	275.839	5.52842	up-regulated
B0464.8	19.0182	41.8375	2.19987	up-regulated
B0511.13	33.8971	177.449	5.23492	up-regulated
B0564.11	105.942	827.516	7.81101	up-regulated
C01C7.1	28.3035	123.06	4.34787	up-regulated
C01G10.1	14.5433	55.5428	3.81914	up-regulated
C01G8.6	10.1803	26.5452	2.6075	up-regulated
C02F5.10	19.5775	138.785	7.089	up-regulated
C03E10.3	10.1803	68.2384	6.70298	up-regulated
C04F5.1	178.994	1084.31	6.0578	up-regulated
C04G6.6	61.5293	337.874	5.49126	up-regulated
C05C8.9	14.6552	32.6044	2.22477	up-regulated
C05E11.1	56.607	205.725	3.63427	up-regulated
C06A5.12	22.8218	100.554	4.40606	up-regulated
C06A5.4	91.9584	342.923	3.72911	up-regulated
C08C3.2	34.792	341.913	9.82734	up-regulated
C09G12.8	16.557	47.6082	2.87541	up-regulated
C13B9.4	70.3672	297.479	4.22752	up-regulated
C15C8.7	56.2714	189.856	3.37393	up-regulated
C15F1.8	13.6483	148.307	10.8663	up-regulated
C16A11.6	55.9357	135.755	2.42699	up-regulated
C16C8.11	25.5067	132.726	5.20356	up-regulated
C16C8.21	20.1369	141.815	7.04253	up-regulated
C18G1.3	48.776	117.578	2.41057	up-regulated
C24H12.6	28.8628	73.2877	2.53917	up-regulated
C26F1.7	13.8721	113.827	8.20547	up-regulated
C27D8.3	99.4538	227.798	2.29049	up-regulated
C28C12.1	31.4359	131.86	4.19457	up-regulated
C30F12.5	16.6689	64.4874	3.86874	up-regulated
C34C12.5	25.1711	69.8253	2.77403	up-regulated
C41D11.2	10.5159	23.0827	2.19503	up-regulated
C41D11.8	30.2053	77.3272	2.56005	up-regulated
C46A5.8	23.3811	58.1397	2.4866	up-regulated
C46G7.5	145.545	442.034	3.0371	up-regulated
C47D12.7	168.702	388.367	2.30209	up-regulated
C50C3.1	35.9107	433.811	12.0803	up-regulated
C50F4.13	26.4017	64.6317	2.44801	up-regulated
C50H2.7	13.8721	38.3751	2.76636	up-regulated
C52E4.2	52.1321	151.913	2.91401	up-regulated
C54G4.7	26.1779	81.9437	3.13026	up-regulated
C56G7.3	10.8515	260.691	24.0234	up-regulated
D2005.3	37.5888	108.633	2.89004	up-regulated
D2096.1	369.064	749.179	2.02994	up-regulated
F01F1.3	58.9563	170.957	2.89972	up-regulated
F07B7.1	150.132	457.904	3.05002	up-regulated
F07B7.7	13.6483	53.0903	3.88988	up-regulated
F08A8.5	42.0637	89.7342	2.13329	up-regulated
F08G5.3	11.0753	71.7008	6.47395	up-regulated
F10E7.2	334.496	718.595	2.14829	up-regulated
F11A10.6	16.4451	66.7957	4.06174	up-regulated
F12A10.6	39.155	104.305	2.6639	up-regulated
F13H8.8	11.9702	190.288	15.8968	up-regulated
F15D3.1	48.2166	144.556	2.99805	up-regulated
F22B7.9	13.2008	36.4996	2.76494	up-regulated
F23A7.7	24.2761	201.253	8.29015	up-regulated
F25G6.1	50.1184	181.488	3.62118	up-regulated
F26D10.9	29.0866	144.123	4.95496	up-regulated
F26E4.6	54.0339	202.984	3.7566	up-regulated
F26F4.6	64.8855	278.868	4.29786	up-regulated
F28F8.7	20.4725	92.908	4.53819	up-regulated
F35G12.5	22.7099	51.6476	2.27423	up-regulated
F37D6.4	13.5365	35.3454	2.61113	up-regulated
F37D6.6	17.6757	60.1594	3.40351	up-regulated
F40B1.1	133.351	326.477	2.44825	up-regulated
F42G4.7	11.7465	33.47	2.84936	up-regulated
F43E2.1	505.771	1068.88	2.11336	up-regulated
F44B9.6	64.6617	160.858	2.48768	up-regulated
F44G4.3	10.7397	24.0926	2.24333	up-regulated
F48F5.5	21.7031	44.4343	2.04737	up-regulated
F49E7.2	38.3719	79.7797	2.07912	up-regulated
F52C6.10	57.0545	219.863	3.85357	up-regulated
F52C6.2	22.1506	174.852	7.89379	up-regulated
F53H10.2	197.677	476.659	2.4113	up-regulated
F53H4.1	26.961	57.7069	2.14038	up-regulated
F54B11.6	26.7373	71.7008	2.68168	up-regulated
F54C8.7	47.2098	277.714	5.88256	up-regulated
F55G1.8	106.166	2067.35	19.4728	up-regulated
F57A10.2	33.8971	95.2163	2.80898	up-regulated
F57C2.5	89.1616	416.499	4.67129	up-regulated
F57G4.2	21.3675	139.506	6.52892	up-regulated
F57G4.7	14.5433	211.207	14.5226	up-regulated
F57G4.9	10.404	70.6909	6.79456	up-regulated
F58A4.14	16.557	41.1161	2.48331	up-regulated
F58D5.3	225.085	489.498	2.17472	up-regulated
F59E12.15	23.493	94.6392	4.0284	up-regulated
F59E12.3	15.662	33.47	2.13702	up-regulated
F59E12.6	37.8126	125.224	3.3117	up-regulated
F59H6.1	13.8721	228.086	16.4421	up-regulated
F59H6.12	19.0182	119.165	6.26584	up-regulated
F59H6.8	24.6117	77.1829	3.13602	up-regulated
F59H6.9	72.9402	348.982	4.7845	up-regulated
H06I04.1	46.986	110.509	2.35195	up-regulated
H12D21.8	29.0866	91.6096	3.14955	up-regulated
K03H9.3	12.9771	26.4009	2.03442	up-regulated
K05C4.4	40.1619	433.667	10.798	up-regulated
K07A1.16	29.5341	66.2186	2.24211	up-regulated
K08E3.10	25.7304	55.6871	2.16425	up-regulated
K08E3.8	67.3466	142.68	2.11859	up-regulated
K09B11.2	23.2693	52.2247	2.24436	up-regulated
K09D9.11	12.3059	33.1814	2.69639	up-regulated
K09H9.7	45.7554	156.963	3.43047	up-regulated
K10G9.2	18.2351	509.407	27.9356	up-regulated
M01E11.7	61.7531	916.096	14.8348	up-regulated
M01G5.5	63.3193	216.689	3.42217	up-regulated
M05B5.1	31.1003	201.397	6.47573	up-regulated
M110.10	76.8557	231.26	3.00902	up-regulated
M162.8	92.9652	255.93	2.75296	up-regulated
R07H5.11	30.3172	119.02	3.92584	up-regulated
R07H5.9	17.452	44.1457	2.52956	up-regulated
R12B2.2	16.8926	42.2703	2.5023	up-regulated
R144.9	70.479	269.635	3.82575	up-regulated
R148.1	66.2279	200.964	3.03443	up-regulated
T02G5.8	17.6757	76.4616	4.3258	up-regulated
T03D3.5	33.114	929.369	28.0658	up-regulated
T03F6.1	258.982	2011.37	7.76644	up-regulated
T05G5.1	40.6094	234.723	5.78001	up-regulated
T06D10.3	14.4314	66.7957	4.62849	up-regulated
T07F10.5	12.4177	38.8079	3.1252	up-regulated
T08B2.11	12.6415	45.0113	3.56061	up-regulated
T11G6.7	14.2077	39.0964	2.75178	up-regulated
T16A9.1	18.0113	59.8709	3.32407	up-regulated
T16G12.4	53.9221	1033.1	19.1591	up-regulated
T22F3.1	85.6936	197.069	2.29969	up-regulated
T26C5.3	36.9176	133.303	3.61082	up-regulated
T27E9.3	13.8721	34.7684	2.50636	up-regulated
T28A8.7	25.7304	71.845	2.79222	up-regulated
VY10G11R.1	25.9542	56.4084	2.17339	up-regulated
W01A11.7	26.961	89.3014	3.31224	up-regulated
W02G9.5	89.2734	180.478	2.02163	up-regulated
W03C9.6	26.5135	58.7167	2.21459	up-regulated
W04A8.2	33.3377	818.572	24.5539	up-regulated
W05F2.4	86.3648	200.676	2.32358	up-regulated
W05F2.5	297.243	1144.33	3.84981	up-regulated
W06A11.4	51.4609	322.581	6.26848	up-regulated
W06E11.4	12.3059	190.865	15.5101	up-regulated
W09B7.1	114.892	393.272	3.42297	up-regulated
Y102A5C.14	42.1756	123.348	2.92464	up-regulated
Y102A5C.36	41.5043	175.717	4.23371	up-regulated
Y106G6H.12	41.5043	90.167	2.17247	up-regulated
Y116A8C.18	109.187	337.585	3.09182	up-regulated
Y116A8C.28	16.6689	90.8883	5.45258	up-regulated
Y116A8C.9	12.5296	37.3652	2.98215	up-regulated
Y22D7AL.7	136.483	478.823	3.50829	up-regulated
Y23H5B.7	45.7554	176.15	3.84982	up-regulated
Y32G9A.10	23.1574	84.3963	3.64446	up-regulated
Y34D9A.7	25.0592	50.9263	2.03224	up-regulated
Y37H2A.4	22.598	95.2163	4.21348	up-regulated
Y38C1AA.12	131.225	366.583	2.79354	up-regulated
Y38H8A.7	12.6415	52.0804	4.11981	up-regulated
Y39A1A.5	35.2395	108.345	3.07452	up-regulated
Y39A3CR.8	12.3059	31.0174	2.52054	up-regulated
Y39B6A.37	59.9631	250.592	4.1791	up-regulated
Y39G10AR.6	154.047	426.742	2.77021	up-regulated
Y41C4A.13	11.299	103.728	9.18027	up-regulated
Y41D4B.12	35.687	149.749	4.19619	up-regulated
Y45F10A.4	12.8652	32.8929	2.55673	up-regulated
Y45F10D.11	31.5478	154.943	4.91138	up-regulated
Y46G5A.13	17.6757	59.2938	3.35454	up-regulated
Y47G6A.7	94.0839	193.029	2.05167	up-regulated
Y48A6A.1	276.434	599.718	2.16948	up-regulated
Y48G10A.7	26.7373	61.7463	2.30937	up-regulated
Y48G1BM.6	422.874	1708.7	4.04068	up-regulated
Y48G1BR.1	12.7533	32.0273	2.51129	up-regulated
Y50D4C.6	21.1437	84.1077	3.97791	up-regulated
Y50D7A.6	138.721	317.243	2.28692	up-regulated
Y53C10A.12	74.1708	334.988	4.51644	up-regulated
Y53G8AM.8	79.3169	247.851	3.12482	up-regulated
Y53G8B.3	15.2145	183.508	12.0614	up-regulated
Y54F10BM.9	154.718	801.837	5.18256	up-regulated
Y54G2A.51	32.6665	228.952	7.00877	up-regulated
Y55F3BR.10	20.5844	51.2148	2.48805	up-regulated
Y55F3BR.2	88.826	449.248	5.05762	up-regulated
Y55H10B.1	16.6689	49.4836	2.96863	up-regulated
Y56A3A.18	116.682	284.062	2.4345	up-regulated
Y56A3A.7	20.025	52.8018	2.63679	up-regulated
Y57A10A.1	106.278	243.956	2.29545	up-regulated
Y57G11C.33	39.6025	140.949	3.55909	up-regulated
Y59A8B.11	27.0729	89.8784	3.31987	up-regulated
Y65B4BL.4	29.1985	101.276	3.46852	up-regulated
Y66D12A.3	12.7533	57.9954	4.54746	up-regulated
Y67D8C.3	69.0247	149.028	2.15905	up-regulated
Y69A2AR.31	105.383	463.097	4.39443	up-regulated
Y69A2AR.32	31.5478	100.843	3.19651	up-regulated
Y71A12B.7	31.2121	179.757	5.7592	up-regulated
Y71F9AL.4	19.8013	41.5489	2.0983	up-regulated
Y71F9AL.5	14.3196	253.045	17.6713	up-regulated
Y71H2AL.1	50.6778	129.696	2.55923	up-regulated
Y71H2AM.16	23.0455	74.5861	3.23647	up-regulated
Y71H2B.11	87.1479	534.365	6.13171	up-regulated
Y73B3A.11	12.6415	108.633	8.59339	up-regulated
Y73E7A.3	15.662	43.2801	2.76338	up-regulated
Y73E7A.8	11.7465	100.987	8.59719	up-regulated
Y75B8A.10	22.7099	57.9954	2.55375	up-regulated
Y75B8A.19	232.581	688.731	2.96126	up-regulated
Y75B8A.31	14.0958	43.1359	3.06019	up-regulated
Y76B12C.6	39.4906	99.1115	2.50975	up-regulated
Y92H12BL.5	11.299	27.1222	2.4004	up-regulated
Y94H6A.7	34.6802	164.176	4.734	up-regulated
ZC204.14	10.9634	60.5922	5.52677	up-regulated
ZC411.1	12.9771	43.4244	3.34624	up-regulated
ZK1290.9	23.2693	56.2642	2.41796	up-regulated
ZK177.2	22.1506	80.7896	3.64729	up-regulated
ZK370.7	52.8033	147.152	2.7868	up-regulated
ZK637.9	64.9973	864.881	13.3064	up-regulated
3R5.1	11.6346	3.31814	0.285195	down-regulated
AC8.12	255.291	74.1533	0.290466	down-regulated
AC8.7	266.478	73.8648	0.277189	down-regulated
AH6.5	11.8584	1.87547	0.158156	down-regulated
B0001.2	28.4154	1.15414	0.0406167	down-regulated
B0001.7	33.6733	9.2331	0.274196	down-regulated
B0001.8	18.1232	3.75095	0.206969	down-regulated
B0024.10	21.4793	0.144267	0.00671656	down-regulated
B0024.11	23.6049	2.88534	0.122235	down-regulated
B0025.1	26.7373	3.02961	0.11331	down-regulated
B0035.11	19.3538	5.19362	0.268352	down-regulated
B0035.12	25.7304	5.33788	0.207454	down-regulated
B0035.6	55.4883	2.59681	0.0467992	down-regulated
B0041.2	27.5204	9.37736	0.340742	down-regulated
B0205.3	14.5433	0.144267	0.00991984	down-regulated
B0205.7	16.2214	1.44267	0.0889365	down-regulated
B0205.9	10.7397	5.04935	0.470159	down-regulated
B0212.3	54.7052	13.8496	0.253169	down-regulated
B0238.10	19.0182	1.15414	0.0606861	down-regulated
B0238.11	11.6346	3.02961	0.260396	down-regulated
B0240.4	14.9908	3.17388	0.211722	down-regulated
B0244.8	10.5159	0.577069	0.0548757	down-regulated
B0250.1	14.6552	5.33788	0.364232	down-regulated
B0261.1	17.0045	4.61655	0.27149	down-regulated
B0261.2	32.8902	5.19362	0.157908	down-regulated
B0261.4	10.7397	1.58694	0.147764	down-regulated
B0261.7	12.9771	0.865603	0.0667024	down-regulated
B0273.3	78.9813	18.7547	0.237458	down-regulated
B0280.1	39.9381	4.90508	0.122817	down-regulated
B0281.4	107.844	45.7327	0.424063	down-regulated
B0285.5	18.6825	7.35762	0.393824	down-regulated
B0286.1	15.2145	3.89521	0.256019	down-regulated
B0286.4	11.1871	4.76082	0.425561	down-regulated
B0303.3	18.7944	2.01974	0.107465	down-regulated
B0303.7	29.6459	7.35762	0.248183	down-regulated
B0304.2	12.8652	6.34775	0.493404	down-regulated
B0336.2	15.5501	6.49202	0.41749	down-regulated
B0336.3	67.011	6.05922	0.0904212	down-regulated
B0336.5	27.2966	12.5512	0.459809	down-regulated
B0336.6	10.8515	2.01974	0.186125	down-regulated
B0336.7	27.9679	12.8398	0.45909	down-regulated
B0336.9	36.0226	13.2726	0.368451	down-regulated
B0348.4	12.7533	2.59681	0.203618	down-regulated
B0348.5	10.5159	0.432801	0.0411568	down-regulated
B0348.6	14.8789	2.74108	0.184226	down-regulated
B0361.4	26.1779	2.30827	0.0881763	down-regulated
B0361.6	18.7944	4.61655	0.245634	down-regulated
B0365.3	22.0387	2.88534	0.130922	down-regulated
B0379.3	43.9655	13.5611	0.308449	down-regulated
B0393.6	12.4177	5.19362	0.418242	down-regulated
B0412.3	19.5775	6.63629	0.338975	down-regulated
B0414.5	49.4472	15.7251	0.318018	down-regulated
B0414.6	29.9816	4.76082	0.158791	down-regulated
B0414.7	20.8081	9.95443	0.478392	down-regulated
B0432.13	11.8584	2.45254	0.206819	down-regulated
B0457.1	15.3264	6.78055	0.44241	down-regulated
B0464.1	11.6346	1.87547	0.161197	down-regulated
B0464.2	12.9771	6.05922	0.466917	down-regulated
B0464.5	33.114	6.92482	0.209121	down-regulated
B0478.2	12.8652	1.44267	0.112137	down-regulated
B0491.1	12.3059	5.62642	0.457214	down-regulated
B0491.7	11.7465	2.88534	0.245634	down-regulated
B0495.2	56.0476	7.64616	0.136423	down-regulated
B0495.7	18.5707	4.47228	0.240825	down-regulated
B0495.8	20.3606	4.18375	0.205482	down-regulated
B0495.9	13.089	1.00987	0.0771543	down-regulated
B0511.10	10.8515	4.76082	0.438723	down-regulated
B0511.12	15.5501	1.15414	0.0742204	down-regulated
B0511.6	10.404	3.17388	0.305062	down-regulated
B0511.8	42.2874	4.03948	0.0955244	down-regulated
B0513.2	10.404	4.32801	0.415993	down-regulated
B0523.5	17.5638	4.76082	0.271058	down-regulated
B0546.2	13.4246	1.00987	0.0752254	down-regulated
B0547.1	16.1095	1.58694	0.0985095	down-regulated
B0564.7	28.4154	6.63629	0.233546	down-regulated
C01A2.1	46.6504	22.6499	0.485525	down-regulated
C01B10.8	22.8218	10.3872	0.455146	down-regulated
C01B10.9	18.0113	6.20349	0.344422	down-regulated
C01F1.1	10.6278	1.44267	0.135745	down-regulated
C01G10.11	16.8926	7.64616	0.452634	down-regulated
C01G10.8	10.2922	0.721336	0.0700858	down-regulated
C01G5.2	91.1753	2.16401	0.0237346	down-regulated
C01G5.6	24.6117	2.01974	0.0820641	down-regulated
C01G5.8	107.285	34.4798	0.321386	down-regulated
C01G6.6	12.8652	1.87547	0.145778	down-regulated
C01G8.1	22.598	8.22323	0.363891	down-regulated
C01G8.5	14.4314	1.73121	0.119961	down-regulated
C01G8.9	23.1574	6.05922	0.261654	down-regulated
C01H6.7	13.3127	4.76082	0.357614	down-regulated
C01H6.9	51.0134	22.2171	0.435516	down-regulated
C02B10.1	10.7397	1.44267	0.134331	down-regulated
C02B10.4	13.6483	1.00987	0.0739922	down-regulated
C02B10.5	21.3675	8.94456	0.418607	down-regulated
C02B8.2	37.3651	10.243	0.274132	down-regulated
C02F4.1	24.0524	9.2331	0.383875	down-regulated
C02F5.1	102.586	8.51176	0.0829718	down-regulated
C02F5.4	12.194	3.60668	0.295775	down-regulated
C02F5.7	10.9634	0.432801	0.0394769	down-regulated
C03B8.4	103.817	27.2665	0.262641	down-regulated
C03C10.1	25.6186	3.60668	0.140784	down-regulated
C03C10.3	11.5228	4.76082	0.413166	down-regulated
C03D6.4	27.4085	9.2331	0.33687	down-regulated
C03D6.8	17.6757	3.17388	0.179562	down-regulated
C03H5.3	13.8721	4.18375	0.301595	down-regulated
C04A2.3	21.7031	9.08883	0.418781	down-regulated
C04A2.7	18.3469	2.88534	0.157266	down-regulated
C04D8.1	40.3856	13.9939	0.346507	down-regulated
C04E6.11	16.8926	1.73121	0.102483	down-regulated
C04E7.3	11.299	1.00987	0.0893768	down-regulated
C04F5.9	13.089	0.721336	0.0551102	down-regulated
C04G2.6	25.7304	5.04935	0.19624	down-regulated
C04G6.1	13.089	2.74108	0.209419	down-regulated
C04G6.3	82.8968	37.9423	0.457705	down-regulated
C04H5.6	49.1116	8.07896	0.164502	down-regulated
C05C10.2	16.2214	5.77069	0.355746	down-regulated
C05C10.6	24.388	4.32801	0.177465	down-regulated
C05C8.2	12.7533	0.721336	0.0565605	down-regulated
C05C8.4	62.7599	14.1382	0.225274	down-regulated
C05C8.6	10.8515	2.01974	0.186125	down-regulated
C05D11.10	14.4314	1.73121	0.119961	down-regulated
C05D11.11	81.8899	5.33788	0.0651836	down-regulated
C05D11.2	20.6962	7.35762	0.355506	down-regulated
C05D11.6	19.5775	5.19362	0.265285	down-regulated
C05D11.7	10.5159	3.75095	0.356692	down-regulated
C05D11.9	12.4177	2.45254	0.197503	down-regulated
C05D2.5	29.0866	4.90508	0.168637	down-regulated
C05D2.6	21.9268	10.6758	0.486882	down-regulated
C05D2.8	80.995	23.3713	0.288552	down-regulated
C05H8.1	253.836	76.0288	0.299519	down-regulated
C06A1.1	75.4014	4.90508	0.0650529	down-regulated
C06A5.1	22.1506	6.78055	0.306112	down-regulated
C06A5.3	13.6483	6.34775	0.465094	down-regulated
C06A8.2	32.7783	4.03948	0.123236	down-regulated
C06B8.7	170.604	31.883	0.186883	down-regulated
C06C3.1	18.0113	4.47228	0.248304	down-regulated
C06E1.10	34.6802	6.05922	0.174717	down-regulated
C06E1.9	17.7876	4.32801	0.243317	down-regulated
C06E7.1	10.7397	4.61655	0.42986	down-regulated
C06G3.2	486.641	54.2444	0.111467	down-regulated
C06G3.7	28.0797	4.90508	0.174684	down-regulated
C06G3.9	17.1163	3.02961	0.177001	down-regulated
C06G4.1	66.4517	1.58694	0.0238811	down-regulated
C06H2.2	20.3606	5.19362	0.255082	down-regulated
C06H2.3	14.4314	2.01974	0.139954	down-regulated
C06H2.7	14.6552	3.75095	0.255947	down-regulated
C06H5.7	26.7373	10.6758	0.399284	down-regulated
C07A9.3	32.8902	5.62642	0.171067	down-regulated
C07A9.7	28.8628	3.17388	0.109964	down-regulated
C07D10.2	21.2556	5.48215	0.257916	down-regulated
C07D10.5	12.3059	1.44267	0.117234	down-regulated
C07D8.6	16.1095	2.16401	0.134331	down-regulated
C07E3.1	26.2898	2.59681	0.0987763	down-regulated
C07E3.2	21.0318	2.16401	0.102892	down-regulated
C07G1.4	17.0045	2.74108	0.161197	down-regulated
C07G1.5	13.2008	2.45254	0.185787	down-regulated
C07G1.8	31.7715	6.34775	0.199794	down-regulated
C07G2.1	20.025	1.15414	0.0576348	down-regulated
C07G3.9	12.3059	1.87547	0.152405	down-regulated
C07H4.2	22.2624	10.3872	0.466581	down-regulated
C07H6.1	12.8652	4.61655	0.358839	down-regulated
C07H6.4	15.3264	2.01974	0.131782	down-regulated
C07H6.5	40.1619	5.62642	0.140094	down-regulated
C08B11.1	30.8765	6.78055	0.219602	down-regulated
C08B11.3	38.26	9.6659	0.252637	down-regulated
C08B11.6	10.5159	1.73121	0.164627	down-regulated
C08B11.7	13.2008	4.61655	0.349716	down-regulated
C08B11.9	11.7465	0.432801	0.0368451	down-regulated
C08B6.7	19.13	6.78055	0.354446	down-regulated
C08E3.6	11.9702	1.44267	0.120521	down-regulated
C08E3.9	72.3809	16.735	0.231207	down-regulated
C08F8.2	15.9976	1.87547	0.117234	down-regulated
C08H9.16	16.557	5.33788	0.322395	down-regulated
C08H9.2	24.0524	8.94456	0.371879	down-regulated
C08H9.3	12.8652	1.58694	0.123351	down-regulated
C09D4.4	57.9494	14.4267	0.248953	down-regulated
C09E7.8	11.5228	1.58694	0.137722	down-regulated
C09G4.5	18.2351	4.18375	0.229434	down-regulated
C09G5.7	93.5246	1.2984	0.013883	down-regulated
C09G9.1	17.2282	5.19362	0.30146	down-regulated
C09H10.10	28.751	7.35762	0.255909	down-regulated
C09H10.5	22.3743	5.19362	0.232124	down-regulated
C09H10.7	13.7602	0	0	down-regulated
C09H6.1	43.2943	16.1579	0.373212	down-regulated
C10C5.1	60.075	0.577069	0.0096058	down-regulated
C10C6.1	27.856	11.8299	0.424681	down-regulated
C10C6.6	11.8584	2.01974	0.170322	down-regulated
C10G11.7	12.4177	2.88534	0.232357	down-regulated
C10H11.1	10.9634	1.44267	0.13159	down-regulated
C10H11.9	54.7052	20.0531	0.366567	down-regulated
C12C8.3	15.5501	2.74108	0.176273	down-regulated
C12D8.1	15.3264	1.2984	0.0847169	down-regulated
C12D8.10	10.9634	0.865603	0.0789538	down-regulated
C12D8.11	17.452	3.31814	0.19013	down-regulated
C13B4.2	19.6894	1.58694	0.0805987	down-regulated
C13B9.3	20.4725	3.02961	0.147984	down-regulated
C13F10.4	31.7715	7.35762	0.231579	down-regulated
C13F10.6	13.3127	2.74108	0.205899	down-regulated
C13G3.3	13.6483	3.75095	0.274828	down-regulated
C14A4.1	11.1871	5.48215	0.49004	down-regulated
C14A4.11	17.7876	6.34775	0.356865	down-regulated
C14A4.14	11.5228	3.02961	0.262924	down-regulated
C14A4.4	22.1506	5.19362	0.234469	down-regulated
C14A4.5	10.9634	0.721336	0.0657948	down-regulated
C14B1.1	12.194	0.865603	0.070986	down-regulated
C14B1.10	15.662	3.31814	0.211859	down-regulated
C14B1.12	17.452	0.865603	0.0495992	down-regulated
C14B9.4	102.362	24.6697	0.241003	down-regulated
C14B9.8	41.6162	5.48215	0.131731	down-regulated
C14C10.3	12.9771	2.59681	0.200107	down-regulated
C14C10.4	17.3401	3.75095	0.216316	down-regulated
C14C10.5	30.6528	5.33788	0.17414	down-regulated
C14C11.1	11.1871	4.03948	0.361082	down-regulated
C14C11.6	54.9289	17.4563	0.317798	down-regulated
C15B12.7	17.8994	5.77069	0.322395	down-regulated
C15C6.1	79.4288	24.9582	0.314221	down-regulated
C15C6.3	15.5501	1.87547	0.120608	down-regulated
C15C7.5	11.7465	0.432801	0.0368451	down-regulated
C15H11.3	41.9518	9.81016	0.233844	down-regulated
C15H11.5	50.3422	11.3971	0.226393	down-regulated
C15H11.7	10.2922	2.16401	0.210257	down-regulated
C15H11.9	18.4588	5.19362	0.281363	down-regulated
C16A11.2	11.9702	3.89521	0.325408	down-regulated
C16A11.3	61.7531	5.77069	0.0934478	down-regulated
C16A11.4	138.385	16.0137	0.115718	down-regulated
C16A11.5	10.1803	0.288534	0.0283424	down-regulated
C16A3.1	25.3948	10.3872	0.409029	down-regulated
C16A3.3	51.1253	6.92482	0.135448	down-regulated
C16A3.4	15.8858	1.87547	0.11806	down-regulated
C16A3.6	14.767	3.02961	0.20516	down-regulated
C16A3.7	51.9084	6.20349	0.119508	down-regulated
C16A3.8	20.5844	3.17388	0.154189	down-regulated
C16C10.3	142.077	33.3257	0.234561	down-regulated
C16C2.2	14.3196	1.2984	0.0906735	down-regulated
C16C2.3	17.0045	6.63629	0.390267	down-regulated
C16C4.6	11.8584	2.74108	0.231151	down-regulated
C16H3.3	222.848	99.1115	0.444749	down-regulated
C17C3.1	26.2898	4.32801	0.164627	down-regulated
C17C3.15	19.13	5.19362	0.27149	down-regulated
C17D12.7	21.5912	6.20349	0.287316	down-regulated
C17E4.10	10.404	4.47228	0.42986	down-regulated
C17E4.3	12.194	3.02961	0.248451	down-regulated
C17E4.6	28.6391	4.47228	0.15616	down-regulated
C17F4.5	12.9771	2.88534	0.222341	down-regulated
C17F4.8	21.5912	4.61655	0.213816	down-regulated
C17G10.1	14.8789	3.31814	0.22301	down-regulated
C17G10.2	15.5501	2.16401	0.139163	down-regulated
C17G10.4	44.8605	20.3417	0.453443	down-regulated
C17G10.9	12.4177	4.18375	0.336917	down-regulated
C17H12.1	14.3196	2.74108	0.191422	down-regulated
C18A11.5	142.412	22.5057	0.158032	down-regulated
C18A3.3	14.4314	0.432801	0.0299902	down-regulated
C18A3.5	29.8697	7.79042	0.260814	down-regulated
C18B10.6	10.2922	2.59681	0.252309	down-regulated
C18B2.4	27.5204	12.5512	0.456071	down-regulated
C18D11.1	73.3877	4.76082	0.0648721	down-regulated
C18D11.4	24.8355	4.32801	0.174267	down-regulated
C18D4.2	253.501	51.0706	0.201461	down-regulated
C18E3.2	14.5433	4.32801	0.297595	down-regulated
C18E3.6	19.2419	3.02961	0.157449	down-regulated
C18E3.7	33.5614	3.75095	0.111764	down-regulated
C18E9.3	22.3743	4.76082	0.212781	down-regulated
C18E9.6	15.2145	2.45254	0.161197	down-regulated
C18F3.2	33.3377	8.07896	0.242337	down-regulated
C18G1.4	66.1161	8.07896	0.122194	down-regulated
C18G1.5	42.5112	11.3971	0.268097	down-regulated
C18H9.3	12.4177	2.74108	0.220739	down-regulated
C23G10.4	70.0316	6.05922	0.0865213	down-regulated
C23G10.7	17.5638	6.49202	0.369625	down-regulated
C23G10.8	37.7007	7.21336	0.191332	down-regulated
C23H3.4	17.2282	3.17388	0.184226	down-regulated
C24A11.8	11.6346	5.77069	0.495992	down-regulated
C24A11.9	10.9634	3.02961	0.276338	down-regulated
C24F3.4	18.5707	2.30827	0.124297	down-regulated
C24G6.3	18.9063	7.06909	0.373902	down-regulated
C24G6.8	25.7304	1.00987	0.0392481	down-regulated
C24H10.1	12.9771	3.31814	0.255692	down-regulated
C24H11.7	25.283	7.50189	0.296717	down-regulated
C24H12.4	21.0318	1.2984	0.0617352	down-regulated
C25A1.12	12.0821	1.2984	0.107465	down-regulated
C25A1.7	11.299	2.16401	0.191522	down-regulated
C25A1.8	13.9839	6.92482	0.495198	down-regulated
C25D7.15	15.662	1.44267	0.0921128	down-regulated
C25D7.3	12.7533	1.2984	0.101809	down-regulated
C25D7.6	34.4564	3.60668	0.104674	down-regulated
C25G4.5	44.6367	9.08883	0.203618	down-regulated
C25G6.5	28.4154	0.721336	0.0253854	down-regulated
C25H3.12	11.4109	2.74108	0.240216	down-regulated
C25H3.6	22.598	7.64616	0.338355	down-regulated
C25H3.8	28.9747	13.7054	0.473012	down-regulated
C26B2.1	15.8858	4.90508	0.308772	down-regulated
C26B9.1	10.7397	5.19362	0.483592	down-regulated
C26C6.1	30.7647	6.63629	0.215711	down-regulated
C26D10.1	11.7465	5.62642	0.478986	down-regulated
C26D10.2	42.623	10.0987	0.236931	down-regulated
C26E6.4	44.7486	13.8496	0.309499	down-regulated
C26E6.6	15.4383	4.18375	0.270998	down-regulated
C26E6.9	97.1045	23.227	0.239196	down-regulated
C26F1.3	22.9337	6.20349	0.270497	down-regulated
C26G2.1	12.0821	1.58694	0.131346	down-regulated
C26G2.9	21.5912	8.94456	0.414269	down-regulated
C26H9A.1	15.4383	3.46241	0.224275	down-regulated
C27A12.2	19.3538	3.75095	0.19381	down-regulated
C27A2.1	13.4246	1.15414	0.0859719	down-regulated
C27A2.6	24.4999	7.50189	0.306201	down-regulated
C27A2.7	12.4177	5.19362	0.418242	down-regulated
C27B7.1	11.0753	1.44267	0.130261	down-regulated
C27B7.4	30.9884	10.3872	0.335197	down-regulated
C27B7.5	12.194	1.58694	0.130141	down-regulated
C27C7.7	18.0113	3.31814	0.184226	down-regulated
C27D11.1	17.6757	2.30827	0.13059	down-regulated
C27D9.1	43.9655	16.8793	0.38392	down-regulated
C27F2.4	11.299	5.48215	0.485188	down-regulated
C27F2.8	20.4725	1.15414	0.056375	down-regulated
C27H6.2	28.9747	4.18375	0.144393	down-regulated
C27H6.3	11.6346	2.88534	0.247996	down-regulated
C28A5.1	93.3008	19.9089	0.213384	down-regulated
C28A5.2	93.8602	14.2824	0.152167	down-regulated
C28A5.6	14.4314	1.00987	0.0699772	down-regulated
C28C12.10	17.8994	5.04935	0.282095	down-regulated
C28C12.9	20.4725	3.89521	0.190266	down-regulated
C28D4.3	16.8926	2.45254	0.145184	down-regulated
C28H8.3	20.1369	3.75095	0.186273	down-regulated
C28H8.9	19.0182	4.90508	0.257916	down-regulated
C29A12.1	28.6391	9.81016	0.342544	down-regulated
C29A12.3	14.4314	3.02961	0.209931	down-regulated
C29E4.2	31.8834	3.75095	0.117646	down-regulated
C29E4.4	58.7325	10.6758	0.181769	down-regulated
C29E4.8	17.8994	8.36749	0.467472	down-regulated
C29F9.1	225.533	109.932	0.48743	down-regulated
C29H12.5	35.687	11.1086	0.311278	down-regulated
C30B5.1	17.1163	2.88534	0.168572	down-regulated
C30C11.1	10.7397	1.44267	0.134331	down-regulated
C30C11.2	11.299	1.44267	0.127681	down-regulated
C30C11.4	42.0637	6.20349	0.147478	down-regulated
C30E1.9	35.7989	12.6955	0.354634	down-regulated
C30F12.4	11.4109	2.01974	0.177001	down-regulated
C30G12.6	58.1732	19.3318	0.332315	down-regulated
C30G12.7	36.582	7.93469	0.216902	down-regulated
C31C9.5	22.9337	0.577069	0.0251625	down-regulated
C31E10.8	11.8584	0.865603	0.072995	down-regulated
C32B5.14	24.388	3.02961	0.124226	down-regulated
C32D5.10	46.6504	7.06909	0.151533	down-regulated
C32D5.11	19.3538	3.46241	0.178901	down-regulated
C32D5.5	17.1163	8.36749	0.48886	down-regulated
C32E8.11	32.5546	4.76082	0.146241	down-regulated
C32F10.1	22.2624	2.88534	0.129606	down-regulated
C32F10.2	21.3675	4.61655	0.216055	down-regulated
C32F10.5	28.6391	5.91495	0.206534	down-regulated
C33A12.3	15.8858	5.48215	0.345099	down-regulated
C33A12.7	14.9908	5.91495	0.394573	down-regulated
C33D9.6	23.9405	0.865603	0.0361564	down-regulated
C33H5.12	35.4633	6.63629	0.187131	down-regulated
C33H5.9	13.6483	5.62642	0.412242	down-regulated
C34B2.6	11.9702	2.01974	0.16873	down-regulated
C34B2.7	10.2922	2.45254	0.238292	down-regulated
C34B4.2	24.388	7.93469	0.325353	down-regulated
C34B7.4	11.6346	3.17388	0.272796	down-regulated
C34C12.2	17.7876	2.30827	0.129769	down-regulated
C34C12.7	64.9973	10.6758	0.164249	down-regulated
C34C12.9	12.9771	3.17388	0.244575	down-regulated
C34C6.5	11.0753	2.59681	0.234469	down-regulated
C34D4.14	72.7165	23.6598	0.325371	down-regulated
C34E10.1	14.4314	1.73121	0.119961	down-regulated
C34E10.6	15.1027	1.44267	0.0955244	down-regulated
C34F6.7	193.65	43.1359	0.222752	down-regulated
C34G6.1	12.3059	5.33788	0.433767	down-regulated
C35A5.8	25.3948	4.76082	0.187472	down-regulated
C35B1.2	17.2282	3.60668	0.209347	down-regulated
C35B1.5	96.4332	15.4366	0.160075	down-regulated
C35D10.16	10.404	2.74108	0.263462	down-regulated
C35D10.7	51.1253	18.7547	0.366839	down-regulated
C36A4.5	410.233	50.0607	0.12203	down-regulated
C36B1.3	19.9131	1.58694	0.0796931	down-regulated
C36B1.4	17.3401	0.721336	0.0415993	down-regulated
C36B1.5	13.7602	6.78055	0.492766	down-regulated
C36B1.8	24.9473	8.36749	0.335406	down-regulated
C36E6.2	22.1506	4.76082	0.21493	down-regulated
C36E8.1	19.8013	9.08883	0.459003	down-regulated
C36E8.5	48.3285	4.18375	0.086569	down-regulated
C37A2.2	16.1095	4.03948	0.250751	down-regulated
C37A2.4	45.0842	9.52163	0.211197	down-regulated
C37A5.9	80.8831	35.4897	0.438778	down-regulated
C37C3.1	26.1779	7.35762	0.281062	down-regulated
C37C3.2	18.3469	1.00987	0.055043	down-regulated
C37H5.5	36.582	9.81016	0.268169	down-regulated
C37H5.6	10.0684	0.721336	0.0716433	down-regulated
C37H5.8	20.1369	4.61655	0.229258	down-regulated
C38C10.5	35.5751	6.05922	0.170322	down-regulated
C38C3.5	13.2008	4.03948	0.306002	down-regulated
C38D4.3	78.6457	34.047	0.432917	down-regulated
C38D4.4	58.6207	7.06909	0.12059	down-regulated
C38D4.5	25.8423	10.6758	0.413112	down-regulated
C39B5.6	15.3264	0	0	down-regulated
C39E9.12	61.5293	19.1875	0.311844	down-regulated
C39E9.14	32.6665	4.32801	0.132491	down-regulated
C39F7.4	15.2145	5.91495	0.38877	down-regulated
C40A11.6	24.388	3.02961	0.124226	down-regulated
C40H1.1	26.4017	5.91495	0.224037	down-regulated
C41C4.4	18.9063	5.91495	0.312856	down-regulated
C41C4.8	13.6483	2.30827	0.169125	down-regulated
C41G7.2	300.151	82.088	0.273489	down-regulated
C41G7.3	21.2556	4.32801	0.203618	down-regulated
C41G7.4	36.582	10.5315	0.287888	down-regulated
C42C1.10	14.767	2.16401	0.146543	down-regulated
C42C1.14	97.8876	3.02961	0.0309499	down-regulated
C42C1.4	26.2898	8.65603	0.329254	down-regulated
C42D4.8	25.9542	11.1086	0.428007	down-regulated
C43E11.1	39.3788	13.8496	0.351703	down-regulated
C43E11.10	20.92	4.90508	0.234469	down-regulated
C43E11.3	26.2898	6.20349	0.235966	down-regulated
C43E11.4	18.2351	7.79042	0.427223	down-regulated
C43E11.7	10.2922	0.577069	0.0560687	down-regulated
C43E11.9	14.0958	4.32801	0.307043	down-regulated
C44B12.3	66.6754	2.88534	0.0432745	down-regulated
C44B12.6	35.687	17.3121	0.485108	down-regulated
C44B7.10	13.2008	3.17388	0.24043	down-regulated
C44B7.2	12.6415	1.00987	0.0798854	down-regulated
C44B9.1	12.194	2.45254	0.201127	down-regulated
C44B9.4	27.9679	8.36749	0.299182	down-regulated
C44B9.5	10.8515	3.89521	0.358955	down-regulated
C44C1.1	34.2327	0.144267	0.00421431	down-regulated
C44C10.10	10.6278	3.02961	0.285065	down-regulated
C44C10.5	270.282	134.745	0.498538	down-regulated
C44E4.1	21.8149	6.92482	0.317435	down-regulated
C44E4.4	28.4154	3.89521	0.137081	down-regulated
C45B11.1	16.7807	3.46241	0.206333	down-regulated
C45G3.1	95.3145	19.0433	0.199794	down-regulated
C45G3.5	12.0821	1.58694	0.131346	down-regulated
C45G9.7	28.3035	8.22323	0.290538	down-regulated
C46A5.5	16.7807	6.78055	0.404068	down-regulated
C46A5.6	12.9771	5.19362	0.400214	down-regulated
C46A5.9	19.4656	4.47228	0.229753	down-regulated
C46C2.1	35.9107	9.37736	0.26113	down-regulated
C46E10.4	13.3127	4.03948	0.30343	down-regulated
C46F11.4	21.1437	4.47228	0.211518	down-regulated
C46F11.5	14.2077	2.30827	0.162467	down-regulated
C46F11.6	13.5365	2.59681	0.191838	down-regulated
C46G7.3	80.6593	12.407	0.153819	down-regulated
C47B2.2	27.856	3.60668	0.129476	down-regulated
C47B2.3	47.2098	9.52163	0.201688	down-regulated
C47B2.4	27.5204	2.01974	0.0733907	down-regulated
C47B2.5	19.0182	3.17388	0.166887	down-regulated
C47B2.7	14.8789	6.78055	0.455716	down-regulated
C47D12.1	78.8694	19.9089	0.252428	down-regulated
C47D12.2	40.945	8.07896	0.197313	down-regulated
C47E12.5	28.8628	4.03948	0.139954	down-regulated
C47E12.7	13.089	2.88534	0.220441	down-regulated
C47E8.5	66.3398	23.9483	0.360995	down-regulated
C47G2.3	13.7602	3.75095	0.272594	down-regulated
C47G2.4	17.8994	0.577069	0.0322395	down-regulated
C47G2.5	56.0476	15.2923	0.272845	down-regulated
C48A7.2	11.299	4.76082	0.421348	down-regulated
C48B4.10	10.0684	4.76082	0.472846	down-regulated
C48B4.4	14.6552	1.15414	0.0787529	down-regulated
C48B6.2	15.3264	4.61655	0.301216	down-regulated
C48B6.6	13.3127	2.16401	0.162552	down-regulated
C48D1.2	12.7533	2.30827	0.180994	down-regulated
C48E7.2	13.8721	1.44267	0.103998	down-regulated
C48E7.3	20.5844	3.31814	0.161197	down-regulated
C48G7.3	25.6186	7.35762	0.287199	down-regulated
C49C3.7	11.8584	5.33788	0.450136	down-regulated
C49H3.11	15.1027	2.01974	0.133734	down-regulated
C49H3.5	20.5844	5.19362	0.252309	down-regulated
C50B8.2	13.8721	5.33788	0.384794	down-regulated
C50B8.4	13.7602	4.90508	0.356469	down-regulated
C50C3.6	79.9881	13.1283	0.164128	down-regulated
C50E3.12	66.5635	28.8534	0.433472	down-regulated
C50E3.5	16.7807	2.01974	0.120361	down-regulated
C50F2.2	35.2395	5.48215	0.155568	down-regulated
C50F2.3	18.9063	7.06909	0.373902	down-regulated
C50F4.11	58.0613	13.8496	0.238535	down-regulated
C50F4.16	15.2145	5.04935	0.331877	down-regulated
C50F7.6	26.0661	2.01974	0.0774854	down-regulated
C52B11.2	172.73	24.0926	0.139482	down-regulated
C52E12.1	18.1232	1.73121	0.0955244	down-regulated
C52E12.4	33.2258	16.1579	0.486306	down-regulated
C52E2.3	14.6552	3.17388	0.216571	down-regulated
C52E4.6	17.6757	1.00987	0.0571332	down-regulated
C53B4.4	23.9405	6.78055	0.283225	down-regulated
C53D5.6	50.2303	4.90508	0.0976519	down-regulated
C53H9.2	18.9063	0.432801	0.0228919	down-regulated
C54G10.2	14.2077	1.2984	0.0913875	down-regulated
C54G10.3	18.7944	6.78055	0.360775	down-regulated
C55A6.2	25.5067	5.62642	0.220586	down-regulated
C55A6.9	10.6278	5.04935	0.475108	down-regulated
C55B7.1	20.8081	3.75095	0.180264	down-regulated
C55B7.11	26.4017	8.80029	0.333323	down-regulated
C55B7.5	15.3264	0.577069	0.0376519	down-regulated
C55B7.8	17.3401	1.15414	0.0665589	down-regulated
C55C3.3	53.139	8.51176	0.160179	down-regulated
C56C10.1	15.9976	7.35762	0.45992	down-regulated
C56C10.11	12.4177	1.44267	0.116178	down-regulated
C56C10.13	11.6346	2.88534	0.247996	down-regulated
C56C10.3	23.2693	8.65603	0.371994	down-regulated
C56E6.3	53.5864	9.52163	0.177687	down-regulated
C56E6.9	18.5707	1.2984	0.0699169	down-regulated
C56G2.7	16.7807	2.16401	0.128958	down-regulated
C56G3.2	59.5156	27.9878	0.47026	down-regulated
CC4.3	10.1803	2.30827	0.226739	down-regulated
CC8.2	11.8584	2.16401	0.182488	down-regulated
CD4.10	17.5638	5.04935	0.287486	down-regulated
CD4.4	11.0753	4.47228	0.403808	down-regulated
D1007.16	10.404	1.2984	0.124798	down-regulated
D1022.7	18.5707	4.90508	0.264131	down-regulated
D1025.1	36.582	4.47228	0.122254	down-regulated
D1025.10	20.3606	4.76082	0.233825	down-regulated
D1037.4	11.5228	2.30827	0.200323	down-regulated
D1043.1	30.3172	9.52163	0.314067	down-regulated
D1044.6	46.0911	6.05922	0.131462	down-regulated
D1046.1	12.6415	5.19362	0.410839	down-regulated
D1054.14	14.9908	1.2984	0.0866135	down-regulated
D1054.2	12.0821	0.577069	0.0477622	down-regulated
D1081.7	58.6207	8.36749	0.14274	down-regulated
D1081.8	13.7602	1.87547	0.136297	down-regulated
D1081.9	16.7807	6.20349	0.369679	down-regulated
D2005.4	84.9105	17.1678	0.202187	down-regulated
D2005.5	58.5088	7.79042	0.13315	down-regulated
D2013.8	22.9337	3.89521	0.169847	down-regulated
D2013.9	13.5365	3.17388	0.234469	down-regulated
D2030.6	224.75	72.9992	0.324802	down-regulated
D2030.7	36.0226	16.8793	0.468574	down-regulated
D2030.8	17.6757	5.33788	0.30199	down-regulated
D2045.1	19.13	6.78055	0.354446	down-regulated
D2045.2	342.215	138.064	0.403441	down-regulated
D2045.6	15.662	2.88534	0.184226	down-regulated
D2085.3	23.9405	2.30827	0.0964171	down-regulated
D2085.4	22.8218	2.45254	0.107465	down-regulated
D2085.5	22.2624	5.62642	0.252732	down-regulated
D2089.1	18.4588	2.30827	0.12505	down-regulated
D2089.5	12.4177	0.865603	0.069707	down-regulated
D2096.4	20.8081	5.33788	0.256529	down-regulated
D2096.8	57.8376	5.33788	0.092291	down-regulated
DC2.5	11.9702	1.44267	0.120521	down-regulated
DY3.2	56.8307	8.36749	0.147235	down-regulated
E01A2.2	16.1095	2.45254	0.152242	down-regulated
E01A2.4	19.6894	2.59681	0.131889	down-regulated
E01A2.6	23.6049	5.91495	0.250582	down-regulated
E01G4.1	12.5296	4.76082	0.379965	down-regulated
E02H1.3	16.1095	6.05922	0.376127	down-regulated
E03H4.8	16.6689	5.04935	0.302921	down-regulated
E04A4.7	13.089	0.432801	0.0330661	down-regulated
E04D5.1	17.3401	2.45254	0.141438	down-regulated
E04F6.5	12.5296	1.73121	0.138169	down-regulated
F01F1.12	15.4383	2.45254	0.158861	down-regulated
F01F1.4	29.3103	5.62642	0.19196	down-regulated
F01F1.6	45.8673	8.51176	0.185574	down-regulated
F01F1.7	21.0318	5.48215	0.26066	down-regulated
F01F1.8	23.9405	3.31814	0.1386	down-regulated
F01F1.9	16.7807	4.76082	0.283707	down-regulated
F01G10.1	62.8718	5.91495	0.0940796	down-regulated
F01G4.1	30.7647	3.60668	0.117234	down-regulated
F01G4.4	119.367	8.80029	0.0737248	down-regulated
F01G4.6	12.6415	2.88534	0.228244	down-regulated
F02A9.6	23.0455	4.61655	0.200323	down-regulated
F02E8.1	37.9244	18.6105	0.490725	down-regulated
F02E9.10	23.7168	7.50189	0.316312	down-regulated
F02E9.4	17.452	3.60668	0.206663	down-regulated
F02E9.7	14.9908	5.48215	0.365702	down-regulated
F02E9.9	18.0113	3.75095	0.208255	down-regulated
F02H6.4	17.6757	0.721336	0.0408095	down-regulated
F07A11.2	14.6552	1.58694	0.108285	down-regulated
F07A11.3	24.0524	4.03948	0.167945	down-regulated
F07A11.6	10.7397	3.89521	0.362694	down-regulated
F07A5.1	10.2922	1.2984	0.126154	down-regulated
F07E5.12	89.9447	44.5785	0.495622	down-regulated
F08D12.1	12.8652	1.58694	0.123351	down-regulated
F08F3.2	21.8149	2.45254	0.112425	down-regulated
F08F8.2	36.4701	12.8398	0.352063	down-regulated
F08F8.8	17.0045	6.20349	0.364815	down-regulated
F08G12.4	12.8652	6.20349	0.48219	down-regulated
F08H9.1	28.8628	4.03948	0.139954	down-regulated
F09E5.10	32.219	10.5315	0.326872	down-regulated
F09E5.5	16.1095	3.17388	0.197019	down-regulated
F09E8.2	11.6346	4.76082	0.409193	down-regulated
F09E8.3	54.7052	8.65603	0.158231	down-regulated
F09F7.3	40.7212	4.18375	0.102741	down-regulated
F09F7.4	24.9473	4.61655	0.185052	down-regulated
F09F7.6	10.7397	0.288534	0.0268662	down-regulated
F09G2.4	17.0045	1.87547	0.110293	down-regulated
F09G2.9	21.4793	4.76082	0.221646	down-regulated
F10B5.1	13.3127	0.288534	0.0216736	down-regulated
F10B5.7	27.2966	5.48215	0.200836	down-regulated
F10B5.8	24.4999	4.47228	0.182543	down-regulated
F10C2.2	11.1871	2.30827	0.206333	down-regulated
F10C2.5	17.3401	5.77069	0.332795	down-regulated
F10C5.1	18.6825	1.73121	0.0926644	down-regulated
F10C5.2	11.5228	2.74108	0.237884	down-regulated
F10D11.2	15.8858	1.87547	0.11806	down-regulated
F10E7.8	23.6049	10.3872	0.440046	down-regulated
F10E9.2	136.595	10.0987	0.0739316	down-regulated
F10E9.3	13.4246	1.58694	0.118211	down-regulated
F10F2.1	40.6094	12.8398	0.316178	down-regulated
F10G7.1	55.1526	9.95443	0.180489	down-regulated
F10G7.2	34.6802	8.22323	0.237116	down-regulated
F10G7.3	109.41	11.9742	0.109443	down-regulated
F10G7.4	251.487	15.0038	0.0596602	down-regulated
F10G7.8	19.0182	1.58694	0.0834433	down-regulated
F10G7.9	19.6894	2.74108	0.139216	down-regulated
F11A10.1	31.1003	6.49202	0.208745	down-regulated
F11A10.4	22.0387	10.3872	0.471318	down-regulated
F11A10.5	16.2214	4.03948	0.249022	down-regulated
F11A5.18	15.7739	1.73121	0.109751	down-regulated
F11C3.1	17.0045	2.59681	0.152713	down-regulated
F11E6.7	31.8834	3.75095	0.117646	down-regulated
F11G11.7	14.6552	3.17388	0.216571	down-regulated
F11H8.4	87.2598	38.5193	0.441433	down-regulated
F12A10.8	12.5296	3.17388	0.25331	down-regulated
F12E12.4	28.9747	6.78055	0.234016	down-regulated
F12E12.8	45.308	0.865603	0.0191049	down-regulated
F12F6.1	10.6278	0.865603	0.0814471	down-regulated
F12F6.3	12.7533	1.87547	0.147057	down-regulated
F12F6.6	52.1321	7.50189	0.143902	down-regulated
F13B10.2	12.194	0.865603	0.070986	down-regulated
F13B12.1	11.9702	0.577069	0.0482086	down-regulated
F13B12.6	15.1027	7.50189	0.496727	down-regulated
F13D12.5	351.165	32.6044	0.0928464	down-regulated
F13H10.5	78.31	17.7449	0.226597	down-regulated
F13H10.9	64.3261	10.82	0.168206	down-regulated
F13H8.2	24.2761	3.31814	0.136683	down-regulated
F14B4.3	41.0568	11.3971	0.277593	down-regulated
F14B6.1	66.0042	32.7486	0.49616	down-regulated
F14E5.2	22.2624	5.77069	0.259212	down-regulated
F14F11.1	76.9676	3.89521	0.0506085	down-regulated
F15B10.2	29.8697	12.984	0.43469	down-regulated
F15B9.4	164.787	10.82	0.0656608	down-regulated
F15D3.7	18.7944	3.75095	0.199578	down-regulated
F15E6.1	266.254	32.7486	0.122998	down-regulated
F16A11.1	12.9771	3.75095	0.289044	down-regulated
F16A11.3	31.1003	5.77069	0.185551	down-regulated
F16B4.8	34.2327	4.61655	0.134858	down-regulated
F16D3.2	17.452	5.77069	0.330661	down-regulated
F16D3.7	44.6367	0.288534	0.00646406	down-regulated
F16F9.4	150.355	30.4404	0.202456	down-regulated
F17A9.2	11.299	2.59681	0.229826	down-regulated
F17A9.4	15.1027	0.432801	0.0286573	down-regulated
F17C11.1	55.0408	1.58694	0.0288321	down-regulated
F17C11.10	22.0387	7.50189	0.340396	down-regulated
F17C11.8	15.7739	2.30827	0.146335	down-regulated
F17C11.9	14.767	2.30827	0.156313	down-regulated
F18A1.3	16.3332	2.16401	0.132491	down-regulated
F18A1.5	13.089	3.46241	0.264529	down-regulated
F18A11.1	69.3603	31.7388	0.457593	down-regulated
F18A12.7	34.2327	5.91495	0.172787	down-regulated
F18C12.2	23.0455	7.06909	0.306745	down-regulated
F18C12.3	21.7031	1.00987	0.0465312	down-regulated
F18C5.2	15.1027	7.06909	0.468069	down-regulated
F18C5.3	26.961	6.92482	0.256846	down-regulated
F18E2.3	35.7989	6.49202	0.181347	down-regulated
F18H3.3	110.417	13.8496	0.12543	down-regulated
F19B6.1	14.2077	6.49202	0.456937	down-regulated
F19F10.11	23.493	4.76082	0.202648	down-regulated
F19F10.12	22.3743	5.48215	0.24502	down-regulated
F19F10.9	21.0318	6.20349	0.294957	down-regulated
F20B4.2	195.663	64.9202	0.331796	down-regulated
F20C5.2	227.435	84.9733	0.373616	down-regulated
F20C5.3	32.4427	0.144267	0.00444682	down-regulated
F20D12.1	166.577	17.0235	0.102196	down-regulated
F20D12.4	22.3743	5.04935	0.225676	down-regulated
F20D12.5	72.9402	0.288534	0.00395576	down-regulated
F20D6.10	13.3127	2.74108	0.205899	down-regulated
F20D6.4	14.0958	2.01974	0.143287	down-regulated
F20G2.2	16.7807	6.92482	0.412665	down-regulated
F20G4.3	63.0955	6.63629	0.105178	down-regulated
F20H11.3	14.2077	3.60668	0.253854	down-regulated
F21C3.4	24.9473	6.92482	0.277578	down-regulated
F21D5.1	13.8721	3.31814	0.239196	down-regulated
F21D5.2	11.5228	3.89521	0.338045	down-regulated
F21D5.6	12.194	0.865603	0.070986	down-regulated
F21D9.7	99.1181	3.60668	0.0363877	down-regulated
F21D9.8	141.741	27.9878	0.197457	down-regulated
F21E9.1	66.7873	4.76082	0.0712833	down-regulated
F21G4.2	59.0681	1.2984	0.0219815	down-regulated
F21G4.5	14.9908	2.74108	0.182851	down-regulated
F21H12.1	11.6346	1.87547	0.161197	down-regulated
F21H12.5	55.0408	16.4465	0.298805	down-regulated
F21H12.6	17.5638	2.74108	0.156064	down-regulated
F22B3.1	12.6415	3.60668	0.285305	down-regulated
F22B3.4	54.7052	2.45254	0.044832	down-regulated
F22B5.2	13.3127	2.16401	0.162552	down-regulated
F22B5.7	84.463	22.5057	0.266456	down-regulated
F22B7.13	120.15	43.7129	0.36382	down-regulated
F22B7.5	15.662	4.76082	0.303972	down-regulated
F22B7.6	19.2419	2.59681	0.134956	down-regulated
F22D3.2	14.5433	3.75095	0.257916	down-regulated
F22D6.2	10.6278	1.15414	0.108596	down-regulated
F22D6.5	12.7533	1.2984	0.101809	down-regulated
F22D6.6	13.2008	2.59681	0.196715	down-regulated
F22F7.1	13.4246	1.2984	0.0967184	down-regulated
F22F7.5	60.5225	28.7092	0.474355	down-regulated
F22G12.1	10.8515	1.87547	0.17283	down-regulated
F22G12.4	20.8081	4.61655	0.221863	down-regulated
F22G12.5	28.5272	3.31814	0.116315	down-regulated
F23B12.5	42.3993	13.2726	0.313038	down-regulated
F23B12.6	20.025	3.31814	0.1657	down-regulated
F23B12.7	17.0045	1.58694	0.0933248	down-regulated
F23B12.8	105.271	32.0273	0.304236	down-regulated
F23C8.4	25.0592	2.16401	0.0863557	down-regulated
F23C8.8	26.1779	1.58694	0.0606212	down-regulated
F23D12.5	50.3422	14.2824	0.283707	down-regulated
F23F1.8	28.5272	0.432801	0.0151715	down-regulated
F23F12.6	14.2077	2.01974	0.142158	down-regulated
F23H11.2	40.2737	8.22323	0.204183	down-regulated
F23H11.4	22.1506	6.05922	0.273547	down-regulated
F25B3.1	25.1711	5.04935	0.200601	down-regulated
F25B3.6	18.2351	4.32801	0.237346	down-regulated
F25B4.5	26.4017	4.76082	0.180322	down-regulated
F25B5.2	37.7007	4.03948	0.107146	down-regulated
F25B5.4	54.7052	3.46241	0.0632922	down-regulated
F25B5.5	15.8858	1.15414	0.0726523	down-regulated
F25B5.6	37.1413	13.7054	0.369006	down-regulated
F25D1.1	18.2351	0.577069	0.0316461	down-regulated
F25D7.4	216.583	20.9187	0.0965852	down-regulated
F25E5.6	19.3538	8.94456	0.462161	down-regulated
F25G6.2	37.3651	10.0987	0.270271	down-regulated
F25G6.9	31.324	3.60668	0.115141	down-regulated
F25H2.11	15.2145	0.865603	0.0568932	down-regulated
F25H2.5	10.8515	3.75095	0.34566	down-regulated
F25H2.9	14.0958	0.432801	0.0307043	down-regulated
F25H5.4	38.7075	4.18375	0.108086	down-regulated
F25H5.5	37.7007	8.36749	0.221945	down-regulated
F25H8.1	15.1027	5.19362	0.343888	down-regulated
F25H8.3	21.4793	6.20349	0.288812	down-regulated
F25H9.5	12.9771	3.75095	0.289044	down-regulated
F26A3.3	75.8489	22.7942	0.300521	down-regulated
F26A3.8	64.8855	28.4206	0.438012	down-regulated
F26B1.2	15.1027	1.00987	0.0668671	down-regulated
F26B1.3	16.8926	2.16401	0.128104	down-regulated
F26D10.3	47.0979	3.46241	0.0735152	down-regulated
F26D2.2	22.8218	4.18375	0.183323	down-regulated
F26E4.10	16.4451	3.75095	0.228089	down-regulated
F26E4.8	19.13	1.15414	0.0603312	down-regulated
F26E4.9	12.6415	1.73121	0.136946	down-regulated
F26F12.7	53.8102	8.07896	0.150138	down-regulated
F26F2.7	13.089	2.74108	0.209419	down-regulated
F26F4.5	15.2145	3.60668	0.237055	down-regulated
F26F4.7	19.5775	6.34775	0.324237	down-regulated
F26G1.1	28.8628	8.65603	0.299902	down-regulated
F26H11.2	76.632	16.5907	0.216499	down-regulated
F26H9.1	16.6689	5.62642	0.337541	down-regulated
F27B3.5	13.089	2.88534	0.220441	down-regulated
F27C1.6	21.0318	4.61655	0.219503	down-regulated
F27D4.4	24.388	2.59681	0.106479	down-regulated
F28B12.3	22.7099	5.04935	0.222341	down-regulated
F28B3.7	35.9107	9.2331	0.257112	down-regulated
F28B3.8	17.8994	5.33788	0.298215	down-regulated
F28B3.9	14.767	6.49202	0.439629	down-regulated
F28C1.1	19.6894	2.01974	0.10258	down-regulated
F28C6.3	11.7465	3.17388	0.270198	down-regulated
F28C6.4	15.7739	1.58694	0.100605	down-regulated
F28C6.6	36.1345	8.36749	0.231565	down-regulated
F28D1.1	15.8858	3.75095	0.23612	down-regulated
F28D9.1	24.1642	2.30827	0.0955244	down-regulated
F28E10.1	22.0387	2.01974	0.0916452	down-regulated
F28F8.5	11.6346	5.33788	0.458793	down-regulated
F28F8.6	19.13	3.89521	0.203618	down-regulated
F28H1.3	144.65	2.74108	0.0189497	down-regulated
F28H6.4	47.9929	9.6659	0.201403	down-regulated
F28H6.6	15.7739	3.89521	0.246941	down-regulated
F29B9.12	20.8081	1.44267	0.0693322	down-regulated
F29B9.2	102.251	26.2566	0.256787	down-regulated
F29C12.4	42.2874	6.05922	0.143287	down-regulated
F29C4.6	11.7465	1.00987	0.0859719	down-regulated
F29C4.7	10.2922	1.87547	0.182223	down-regulated
F29D10.4	13.3127	6.20349	0.465982	down-regulated
F29D11.2	24.388	3.46241	0.141972	down-regulated
F29F11.1	11.8584	1.58694	0.133824	down-regulated
F29G9.2	20.2487	5.48215	0.27074	down-regulated
F29G9.5	13.2008	0.865603	0.0655718	down-regulated
F30A10.10	23.2693	5.77069	0.247996	down-regulated
F30F8.9	19.8013	3.75095	0.18943	down-regulated
F30H5.1	14.9908	3.60668	0.240593	down-regulated
F31A9.4	15.4383	5.19362	0.336412	down-regulated
F31C3.2	27.2966	7.64616	0.280113	down-regulated
F31C3.3	31.5478	6.34775	0.201211	down-regulated
F31C3.6	89.3853	1.44267	0.0161399	down-regulated
F31C3.9	29.5341	7.50189	0.254008	down-regulated
F31D4.3	14.8789	2.16401	0.145441	down-regulated
F31E3.4	54.4814	14.8595	0.272745	down-regulated
F32A7.5	148.789	16.3022	0.109566	down-regulated
F32B5.6	90.1684	25.6795	0.284795	down-regulated
F32B6.3	22.0387	4.61655	0.209475	down-regulated
F32B6.9	112.431	14.1382	0.12575	down-regulated
F32D1.1	46.7623	20.3417	0.435002	down-regulated
F32D1.10	44.6367	7.93469	0.177762	down-regulated
F32D1.9	18.7944	3.89521	0.207254	down-regulated
F32E10.1	27.9679	2.74108	0.098008	down-regulated
F32E10.4	29.9816	13.9939	0.466751	down-regulated
F32E10.6	23.8286	2.01974	0.0847611	down-regulated
F32H2.1	27.6323	3.75095	0.135745	down-regulated
F32H2.3	33.0021	10.243	0.310373	down-regulated
F33A8.1	36.8057	7.64616	0.207744	down-regulated
F33C8.1	26.7373	3.31814	0.124102	down-regulated
F33D11.10	12.0821	3.46241	0.286573	down-regulated
F33D11.12	19.3538	2.45254	0.126722	down-regulated
F33D4.5	13.5365	6.05922	0.447622	down-regulated
F33E2.5	74.6183	34.9126	0.467883	down-regulated
F33G12.3	23.9405	0.432801	0.0180782	down-regulated
F33G12.4	21.2556	3.31814	0.156107	down-regulated
F33G12.5	14.3196	3.31814	0.231721	down-regulated
F33H1.2	36.8057	1.44267	0.0391969	down-regulated
F33H1.4	36.8057	5.48215	0.148948	down-regulated
F33H2.1	55.1526	11.3971	0.206647	down-regulated
F33H2.2	13.7602	2.88534	0.209688	down-regulated
F33H2.5	84.0155	27.8436	0.33141	down-regulated
F34D10.2	13.2008	4.32801	0.327859	down-regulated
F34D10.4	119.255	25.5353	0.214123	down-regulated
F34H10.3	53.5864	5.04935	0.0942281	down-regulated
F35B12.5	23.8286	7.64616	0.320881	down-regulated
F35D6.1	15.3264	2.88534	0.18826	down-regulated
F35F11.1	16.4451	2.59681	0.157908	down-regulated
F35F11.2	11.9702	3.89521	0.325408	down-regulated
F35G12.3	21.7031	5.77069	0.265893	down-regulated
F35G12.8	79.0931	11.1086	0.140449	down-regulated
F35G2.1	14.2077	3.75095	0.264008	down-regulated
F35H10.7	23.1574	7.79042	0.336412	down-regulated
F36A2.1	55.6001	13.4168	0.24131	down-regulated
F36A2.13	42.7349	4.76082	0.111403	down-regulated
F36A4.7	143.084	25.2467	0.176447	down-regulated
F36A4.8	24.9473	11.9742	0.479978	down-regulated
F36D4.3	309.101	11.2528	0.0364051	down-regulated
F36F12.8	12.3059	5.62642	0.457214	down-regulated
F36F2.3	27.7441	6.34775	0.228796	down-regulated
F36H1.2	36.1345	4.18375	0.115783	down-regulated
F36H1.6	31.9952	5.62642	0.175852	down-regulated
F36H12.2	13.9839	5.04935	0.361082	down-regulated
F36H2.1	15.9976	2.16401	0.135271	down-regulated
F36H2.2	16.1095	5.48215	0.340306	down-regulated
F37A4.8	62.3124	4.47228	0.0717719	down-regulated
F37B1.5	16.1095	1.15414	0.0716433	down-regulated
F37B12.2	14.9908	6.34775	0.423444	down-regulated
F37C12.13	13.6483	1.44267	0.105703	down-regulated
F37C12.9	16.8926	0.288534	0.0170805	down-regulated
F37D6.1	66.1161	20.0531	0.303302	down-regulated
F37E3.1	13.3127	3.75095	0.281757	down-regulated
F37H8.6	15.2145	4.90508	0.322395	down-regulated
F38A5.1	12.9771	1.15414	0.0889365	down-regulated
F38A5.13	15.7739	2.88534	0.182919	down-regulated
F38A5.2	56.0476	13.2726	0.236809	down-regulated
F38B7.5	54.0339	9.2331	0.170876	down-regulated
F38E11.3	23.0455	1.73121	0.0751211	down-regulated
F38E11.5	55.4883	10.0987	0.181997	down-regulated
F38E9.3	92.4059	14.1382	0.153001	down-regulated
F38E9.4	79.205	37.798	0.477217	down-regulated
F38H4.7	28.9747	5.77069	0.199163	down-regulated
F39B2.1	11.5228	2.59681	0.225363	down-regulated
F39B2.10	42.8468	6.49202	0.151517	down-regulated
F39B2.4	18.3469	8.36749	0.456071	down-regulated
F39B2.8	49.4472	0.577069	0.0116704	down-regulated
F39C12.1	55.1526	26.5452	0.481303	down-regulated
F39C12.3	37.8126	8.94456	0.23655	down-regulated
F39D8.7	21.8149	7.35762	0.337275	down-regulated
F39F10.4	28.5272	8.07896	0.283202	down-regulated
F39G3.8	51.0134	2.74108	0.0537325	down-regulated
F39H11.1	29.5341	12.1184	0.410321	down-regulated
F39H11.2	18.2351	6.20349	0.340196	down-regulated
F39H2.2	17.6757	2.30827	0.13059	down-regulated
F40A3.5	47.4335	18.0334	0.380182	down-regulated
F40C5.3	26.0661	11.9742	0.459378	down-regulated
F40F11.1	15.1027	0.577069	0.0382097	down-regulated
F40F4.3	12.4177	0.288534	0.0232357	down-regulated
F40F8.1	16.2214	2.88534	0.177873	down-regulated
F40F8.11	14.767	3.89521	0.263778	down-regulated
F40F9.7	10.9634	2.45254	0.223702	down-regulated
F40H3.6	12.3059	6.05922	0.492385	down-regulated
F41E6.13	25.7304	5.91495	0.229881	down-regulated
F41E6.4	37.0295	12.984	0.350641	down-regulated
F41G3.6	13.6483	2.30827	0.169125	down-regulated
F41G4.5	14.3196	1.00987	0.0705239	down-regulated
F41H10.3	15.4383	3.02961	0.19624	down-regulated
F41H10.6	20.6962	7.06909	0.341564	down-regulated
F42A10.4	15.1027	2.59681	0.171944	down-regulated
F42A10.5	13.5365	6.34775	0.468938	down-regulated
F42A6.7	36.2464	4.32801	0.119405	down-regulated
F42A9.1	13.4246	2.45254	0.18269	down-regulated
F42A9.2	37.1413	18.1777	0.489419	down-regulated
F42F12.3	12.6415	3.60668	0.285305	down-regulated
F42G8.6	10.7397	0.721336	0.0671656	down-regulated
F42G9.1	12.0821	3.17388	0.262692	down-regulated
F42H11.2	54.9289	15.2923	0.278402	down-regulated
F43E2.6	11.299	4.32801	0.383043	down-regulated
F43E2.8	35.9107	5.33788	0.148643	down-regulated
F43G6.4	52.0202	2.16401	0.0415993	down-regulated
F43G6.9	30.9884	4.32801	0.139666	down-regulated
F43G9.12	25.1711	4.90508	0.19487	down-regulated
F44A2.1	34.9039	12.1184	0.347194	down-regulated
F44B9.3	52.5796	16.1579	0.307304	down-regulated
F44B9.8	13.2008	2.16401	0.16393	down-regulated
F44C4.4	24.0524	3.02961	0.125959	down-regulated
F44E2.2	30.2053	2.16401	0.0716433	down-regulated
F44E7.4	41.5043	3.89521	0.0938508	down-regulated
F44F1.4	416.945	158.261	0.379573	down-regulated
F44F1.6	11.5228	2.16401	0.187803	down-regulated
F44G4.1	24.388	6.49202	0.266198	down-regulated
F44G4.4	15.9976	2.59681	0.162325	down-regulated
F45C12.2	19.2419	1.2984	0.067478	down-regulated
F45C12.8	140.622	13.8496	0.0984881	down-regulated
F45D11.10	46.4267	7.21336	0.155371	down-regulated
F45D11.9	34.792	0.865603	0.0248793	down-regulated
F45D3.5	12.4177	2.16401	0.174267	down-regulated
F45E12.2	20.6962	5.19362	0.250945	down-regulated
F45E12.3	55.8239	24.9582	0.447089	down-regulated
F45E4.2	11.1871	3.31814	0.296603	down-regulated
F45E4.3	88.3785	40.1063	0.453801	down-regulated
F45E6.2	12.7533	6.34775	0.497732	down-regulated
F45F2.10	28.0797	10.0987	0.359644	down-regulated
F45F2.11	29.5341	8.51176	0.288201	down-regulated
F45H11.3	14.9908	6.34775	0.423444	down-regulated
F46B6.4	25.283	1.15414	0.0456488	down-regulated
F46B6.5	36.4701	9.6659	0.265036	down-regulated
F46B6.6	18.7944	2.01974	0.107465	down-regulated
F46B6.7	17.452	3.46241	0.198397	down-regulated
F46C3.1	41.7281	6.92482	0.165951	down-regulated
F46C5.9	11.0753	2.30827	0.208417	down-regulated
F46E10.10	22.1506	0.865603	0.0390782	down-regulated
F46F11.10	10.1803	2.88534	0.283424	down-regulated
F46F11.2	16.1095	1.15414	0.0716433	down-regulated
F46F11.9	30.2053	14.571	0.482398	down-regulated
F46F3.4	11.0753	1.58694	0.143287	down-regulated
F47F6.5	25.5067	8.94456	0.350675	down-regulated
F47G3.2	149.348	66.6514	0.446281	down-regulated
F47G3.3	11.7465	1.87547	0.159662	down-regulated
F48A11.1	34.4564	9.2331	0.267964	down-regulated
F48A11.5	18.0113	5.48215	0.304373	down-regulated
F48C1.6	18.5707	9.2331	0.497187	down-regulated
F48D6.1	13.6483	5.91495	0.433383	down-regulated
F48E3.6	20.6962	0.865603	0.0418242	down-regulated
F48E8.5	22.7099	4.47228	0.196931	down-regulated
F48E8.6	56.607	22.6499	0.400126	down-regulated
F48F5.4	24.6117	1.00987	0.0410321	down-regulated
F48G7.4	61.8649	4.90508	0.079287	down-regulated
F49B2.3	15.662	5.04935	0.322395	down-regulated
F49C12.12	18.0113	7.50189	0.41651	down-regulated
F49C12.8	35.9107	2.30827	0.0642781	down-regulated
F49C5.4	31.5478	15.7251	0.498454	down-regulated
F49D11.10	20.4725	5.77069	0.281875	down-regulated
F49E11.1	18.3469	6.63629	0.361711	down-regulated
F49E11.2	12.7533	0.144267	0.0113121	down-regulated
F49E7.1	34.6802	5.91495	0.170557	down-regulated
F49E8.1	11.8584	2.01974	0.170322	down-regulated
F49E8.3	81.1068	2.30827	0.0284597	down-regulated
F52A8.2	16.557	3.46241	0.209121	down-regulated
F52A8.6	33.6733	3.31814	0.0985393	down-regulated
F52B11.1	31.2121	13.2726	0.425238	down-regulated
F52B5.3	64.9973	13.5611	0.208641	down-regulated
F52B5.5	33.7852	9.6659	0.286099	down-regulated
F52C12.4	28.8628	6.20349	0.21493	down-regulated
F52C9.7	10.8515	2.30827	0.212714	down-regulated
F52C9.8	33.6733	8.36749	0.24849	down-regulated
F52E1.13	20.3606	7.93469	0.389708	down-regulated
F52E4.8	13.5365	0	0	down-regulated
F52F12.4	15.662	2.88534	0.184226	down-regulated
F52G3.3	115.228	54.9658	0.477019	down-regulated
F52G3.4	17.452	8.65603	0.495992	down-regulated
F53A2.4	10.9634	3.75095	0.342133	down-regulated
F53A2.5	13.2008	2.88534	0.218573	down-regulated
F53A2.8	13.8721	2.74108	0.197597	down-regulated
F53A3.1	19.13	1.44267	0.075414	down-regulated
F53A3.2	10.0684	1.2984	0.128958	down-regulated
F53A3.3	13.7602	1.00987	0.0733907	down-regulated
F53A3.4	41.1687	9.81016	0.238292	down-regulated
F53B7.3	14.9908	6.63629	0.442691	down-regulated
F53C11.4	12.3059	4.61655	0.37515	down-regulated
F53E10.5	29.1985	6.92482	0.237164	down-regulated
F53E4.1	14.8789	2.01974	0.135745	down-regulated
F53F10.4	11.9702	5.19362	0.433877	down-regulated
F53F10.5	14.0958	6.78055	0.481033	down-regulated
F53F4.11	35.7989	1.87547	0.0523891	down-regulated
F53F4.12	13.8721	3.17388	0.228796	down-regulated
F53F4.14	12.0821	2.16401	0.179108	down-regulated
F53F8.5	10.9634	3.60668	0.328974	down-regulated
F53G12.1	29.0866	5.77069	0.198397	down-regulated
F53G12.3	10.0684	2.30827	0.229258	down-regulated
F53G12.5	10.8515	1.73121	0.159536	down-regulated
F53G12.8	32.219	8.80029	0.27314	down-regulated
F53G2.6	57.3901	6.49202	0.113121	down-regulated
F53H1.1	15.1027	2.45254	0.162391	down-regulated
F53H1.3	17.6757	6.34775	0.359123	down-regulated
F53H1.4	62.2005	29.8633	0.480113	down-regulated
F54A3.2	42.7349	20.6302	0.482748	down-regulated
F54A3.3	16.1095	1.87547	0.11642	down-regulated
F54B3.1	55.1526	7.21336	0.130789	down-regulated
F54B3.3	13.4246	2.59681	0.193437	down-regulated
F54C4.3	43.4061	9.52163	0.219361	down-regulated
F54C8.2	12.5296	4.76082	0.379965	down-regulated
F54C8.3	32.3309	2.74108	0.084782	down-regulated
F54C8.4	48.1047	6.49202	0.134956	down-regulated
F54C8.5	12.5296	4.76082	0.379965	down-regulated
F54C9.5	13.9839	0.577069	0.0412665	down-regulated
F54C9.6	16.8926	3.17388	0.187886	down-regulated
F54C9.8	38.26	2.88534	0.075414	down-regulated
F54C9.9	10.5159	2.59681	0.246941	down-regulated
F54D10.3	63.3193	5.48215	0.0865795	down-regulated
F54D11.2	34.5683	11.9742	0.346392	down-regulated
F54D11.3	21.3675	2.45254	0.114779	down-regulated
F54D11.4	14.9908	0.865603	0.0577423	down-regulated
F54D5.14	55.8239	16.0137	0.28686	down-regulated
F54D5.2	11.5228	2.74108	0.237884	down-regulated
F54D5.7	15.2145	0.577069	0.0379288	down-regulated
F54D8.6	17.0045	5.77069	0.339363	down-regulated
F54E12.2	47.9929	8.51176	0.177355	down-regulated
F54E4.1	16.8926	7.79042	0.461174	down-regulated
F54E7.3	34.792	9.52163	0.273673	down-regulated
F54E7.8	10.0684	3.46241	0.343888	down-regulated
F54F2.5	10.5159	4.90508	0.466443	down-regulated
F54G2.1	18.9063	1.87547	0.0991984	down-regulated
F54H12.1	23.1574	3.31814	0.143287	down-regulated
F54H12.6	19.6894	9.6659	0.490919	down-regulated
F54H5.4	52.0202	6.49202	0.124798	down-regulated
F55A11.4	21.5912	4.32801	0.200453	down-regulated
F55A11.7	22.2624	7.79042	0.349936	down-regulated
F55A12.5	12.5296	0.577069	0.0460564	down-regulated
F55A12.8	54.2577	2.59681	0.0478607	down-regulated
F55A3.1	10.6278	3.17388	0.298639	down-regulated
F55A3.3	49.6709	5.77069	0.116178	down-regulated
F55A3.7	15.662	0.577069	0.0368451	down-regulated
F55A8.2	18.1232	3.75095	0.206969	down-regulated
F55B12.3	15.4383	3.02961	0.19624	down-regulated
F55B12.4	12.194	1.00987	0.082817	down-regulated
F55C12.5	12.9771	2.30827	0.177873	down-regulated
F55C5.4	11.1871	5.04935	0.451353	down-regulated
F55C5.8	12.3059	1.58694	0.128958	down-regulated
F55D10.3	210.878	100.987	0.478889	down-regulated
F55F10.1	99.5656	29.5748	0.297038	down-regulated
F55F8.2	22.4862	2.59681	0.115485	down-regulated
F55F8.3	27.1848	13.5611	0.49885	down-regulated
F55F8.5	18.5707	4.32801	0.233056	down-regulated
F55F8.9	23.9405	2.88534	0.120521	down-regulated
F55G1.4	75.6251	4.76082	0.0629528	down-regulated
F55H2.1	65.4448	7.06909	0.108016	down-regulated
F55H2.6	35.7989	15.7251	0.439263	down-regulated
F55H2.7	18.7944	4.03948	0.21493	down-regulated
F56A3.1	10.2922	2.16401	0.210257	down-regulated
F56A3.2	41.0568	7.93469	0.193261	down-regulated
F56A3.3	57.3901	3.46241	0.0603312	down-regulated
F56A3.4	96.7688	5.62642	0.0581429	down-regulated
F56A6.1	19.4656	1.00987	0.0518796	down-regulated
F56A8.3	13.8721	2.59681	0.187197	down-regulated
F56A8.6	14.767	1.58694	0.107465	down-regulated
F56B3.4	15.5501	3.17388	0.204106	down-regulated
F56C11.1	12.4177	5.48215	0.441478	down-regulated
F56C9.1	37.8126	7.50189	0.198397	down-regulated
F56C9.10	19.13	9.2331	0.482649	down-regulated
F56C9.3	14.8789	6.05922	0.407235	down-regulated
F56C9.6	30.5409	5.19362	0.170054	down-regulated
F56D1.2	10.7397	2.59681	0.241796	down-regulated
F56D1.4	14.6552	4.03948	0.275635	down-regulated
F56D12.4	71.4859	26.6894	0.373352	down-regulated
F56D12.5	16.2214	2.01974	0.124511	down-regulated
F56D12.6	23.8286	3.31814	0.13925	down-regulated
F56D2.1	22.7099	2.16401	0.0952891	down-regulated
F56D2.2	10.8515	3.60668	0.332366	down-regulated
F56D2.6	58.6207	8.36749	0.14274	down-regulated
F56F3.1	41.2806	9.37736	0.227162	down-regulated
F56F3.6	64.438	18.1777	0.282095	down-regulated
F56G4.6	11.1871	2.45254	0.219228	down-regulated
F56H1.4	13.7602	1.15414	0.0838751	down-regulated
F57A10.3	12.4177	4.18375	0.336917	down-regulated
F57A8.10	15.7739	3.02961	0.192065	down-regulated
F57B1.2	50.6778	5.62642	0.111023	down-regulated
F57B10.12	15.3264	6.49202	0.423584	down-regulated
F57B10.3	13.2008	2.30827	0.174858	down-regulated
F57B10.4	40.1619	5.19362	0.129317	down-regulated
F57B10.6	42.1756	2.74108	0.064992	down-regulated
F57B9.5	30.0934	3.02961	0.100673	down-regulated
F57B9.6	35.0158	9.52163	0.271924	down-regulated
F57B9.7	10.0684	2.01974	0.200601	down-regulated
F57C7.1	12.9771	4.03948	0.311278	down-regulated
F57C9.1	23.7168	9.52163	0.401473	down-regulated
F57C9.4	30.0934	7.06909	0.234905	down-regulated
F57C9.5	62.3124	10.5315	0.169011	down-regulated
F57C9.7	44.6367	14.4267	0.323203	down-regulated
F58A4.1	13.4246	0.288534	0.021493	down-regulated
F58A4.10	10.1803	2.01974	0.198397	down-regulated
F58A4.3	127.869	14.7152	0.115081	down-regulated
F58A4.7	95.2026	6.49202	0.0681916	down-regulated
F58B3.5	15.1027	2.30827	0.152839	down-regulated
F58B3.6	27.6323	1.73121	0.0626516	down-regulated
F58B6.2	10.5159	2.88534	0.274379	down-regulated
F58B6.3	208.417	76.6058	0.367561	down-regulated
F58D12.5	11.6346	4.32801	0.371994	down-regulated
F58D5.1	24.9473	2.30827	0.0925259	down-regulated
F58D5.4	24.6117	11.1086	0.451353	down-regulated
F58E1.13	97.6638	32.4601	0.332366	down-regulated
F58E10.1	28.6391	6.34775	0.221646	down-regulated
F58E10.3	54.0339	7.35762	0.136167	down-regulated
F58G1.1	190.853	45.4441	0.238111	down-regulated
F58G11.1	77.0795	9.81016	0.127273	down-regulated
F58G11.2	92.9652	27.6993	0.297953	down-regulated
F58G11.3	40.945	4.61655	0.11275	down-regulated
F58G11.5	24.1642	9.2331	0.382097	down-regulated
F58H1.1	13.089	6.49202	0.495992	down-regulated
F58H7.3	11.9702	3.31814	0.277199	down-regulated
F58H7.6	632.857	228.952	0.361775	down-regulated
F59A2.1	33.7852	6.05922	0.179345	down-regulated
F59A2.3	18.6825	3.31814	0.177607	down-regulated
F59A2.6	10.7397	2.45254	0.228363	down-regulated
F59A6.5	114.668	30.1518	0.262948	down-regulated
F59B2.5	16.1095	3.46241	0.21493	down-regulated
F59B2.6	13.6483	2.59681	0.190266	down-regulated
F59B2.9	12.7533	1.58694	0.124433	down-regulated
F59B8.2	18.6825	1.73121	0.0926644	down-regulated
F59E10.2	16.1095	0.865603	0.0537325	down-regulated
F59E12.1	14.5433	0.288534	0.0198397	down-regulated
F59E12.13	17.5638	0.865603	0.0492833	down-regulated
F59E12.4	11.299	1.00987	0.0893768	down-regulated
F59E12.5	10.5159	4.61655	0.439006	down-regulated
F59E12.9	20.2487	4.61655	0.227992	down-regulated
F59G1.3	16.6689	3.75095	0.225027	down-regulated
F59G1.5	32.7783	6.05922	0.184854	down-regulated
F59G1.8	11.6346	1.73121	0.148798	down-regulated
F59H5.1	13.9839	0.865603	0.0618998	down-regulated
H01A20.1	24.9473	2.16401	0.086743	down-regulated
H02I12.1	52.6915	4.18375	0.0794008	down-regulated
H02I12.5	58.7325	12.8398	0.218614	down-regulated
H04D03.2	20.1369	6.34775	0.31523	down-regulated
H04D03.3	34.6802	6.78055	0.195517	down-regulated
H04D03.4	25.0592	2.30827	0.0921128	down-regulated
H04J21.3	20.025	3.75095	0.187313	down-regulated
H05C05.2	10.2922	2.74108	0.266326	down-regulated
H05L14.2	25.6186	9.81016	0.382932	down-regulated
H06H21.3	30.8765	7.93469	0.256981	down-regulated
H06I04.3	23.8286	1.58694	0.066598	down-regulated
H06I04.4	16.557	0.432801	0.0261401	down-regulated
H06O01.1	12.5296	1.2984	0.103627	down-regulated
H06O01.2	10.2922	3.60668	0.350429	down-regulated
H12I13.4	32.7783	7.79042	0.23767	down-regulated
H14E04.2	17.1163	2.88534	0.168572	down-regulated
H15N14.1	24.9473	1.87547	0.0751773	down-regulated
H15N14.2	13.8721	2.88534	0.207997	down-regulated
H17B01.3	27.0729	11.1086	0.410321	down-regulated
H19N07.1	14.8789	0.865603	0.0581765	down-regulated
H20J04.2	11.9702	3.17388	0.265147	down-regulated
H20J04.8	12.3059	2.30827	0.187575	down-regulated
H21P03.2	14.3196	1.44267	0.100748	down-regulated
H24K24.4	21.9268	4.61655	0.210544	down-regulated
H27M09.3	53.5864	3.02961	0.0565369	down-regulated
H28G03.2	11.299	4.18375	0.370275	down-regulated
H28O16.1	31.7715	14.7152	0.463159	down-regulated
H28O16.2	13.7602	4.18375	0.304047	down-regulated
H31G24.4	21.4793	1.73121	0.0805987	down-regulated
H34C03.2	34.6802	9.37736	0.270396	down-regulated
H35N09.2	21.4793	8.36749	0.38956	down-regulated
H37A05.1	24.9473	4.03948	0.16192	down-regulated
H37A05.4	42.9587	16.8793	0.392919	down-regulated
H37N21.1	11.7465	0.288534	0.0245634	down-regulated
H38K22.1	13.5365	3.31814	0.245127	down-regulated
H39E20.1	32.3309	7.50189	0.232035	down-regulated
H39E23.1	24.7236	9.2331	0.373453	down-regulated
JC8.6	33.4496	6.20349	0.185458	down-regulated
K01A11.5	39.0431	12.8398	0.328861	down-regulated
K01C8.10	13.8721	2.74108	0.197597	down-regulated
K01C8.5	49.4472	3.75095	0.0758576	down-regulated
K01C8.9	17.7876	0.288534	0.0162211	down-regulated
K01D12.6	20.025	5.62642	0.28097	down-regulated
K01G12.3	15.3264	6.63629	0.432997	down-regulated
K01G5.1	19.4656	6.05922	0.311278	down-regulated
K01G5.4	11.5228	1.73121	0.150242	down-regulated
K01G5.5	46.7623	4.18375	0.0894684	down-regulated
K01G5.7	140.287	17.7449	0.12649	down-regulated
K01G5.8	22.598	4.47228	0.197906	down-regulated
K02B12.3	11.7465	4.18375	0.356169	down-regulated
K02B2.1	18.1232	4.76082	0.262692	down-regulated
K02B7.3	26.0661	3.46241	0.132832	down-regulated
K02C4.3	12.6415	1.73121	0.136946	down-regulated
K02F2.1	17.3401	0.721336	0.0415993	down-regulated
K02F2.3	18.9063	3.89521	0.206027	down-regulated
K02F2.4	34.792	8.94456	0.257086	down-regulated
K02F2.6	31.5478	9.95443	0.315535	down-regulated
K02F3.1	18.6825	1.58694	0.0849423	down-regulated
K02F3.12	10.404	0.865603	0.0831986	down-regulated
K02F6.7	89.8328	10.9643	0.122052	down-regulated
K03B4.1	10.1803	0.865603	0.0850272	down-regulated
K03B4.3	22.0387	8.65603	0.392765	down-regulated
K03D10.1	31.2121	0.865603	0.0277329	down-regulated
K03D3.8	424.552	165.907	0.390782	down-regulated
K03H1.2	48.3285	17.3121	0.358216	down-regulated
K03H4.2	16.6689	7.79042	0.467364	down-regulated
K03H6.5	20.1369	0.432801	0.021493	down-regulated
K04B12.3	24.4999	3.31814	0.135435	down-regulated
K04C2.2	10.9634	2.74108	0.25002	down-regulated
K04C2.4	26.4017	3.75095	0.142072	down-regulated
K04D7.1	28.4154	2.74108	0.0964646	down-regulated
K04D7.2	15.5501	2.45254	0.157718	down-regulated
K04D7.5	16.7807	2.30827	0.137555	down-regulated
K04F10.4	28.6391	2.88534	0.100748	down-regulated
K04G2.3	12.0821	0.721336	0.0597027	down-regulated
K04G2.5	16.3332	4.47228	0.273815	down-regulated
K04G2.8	21.8149	9.37736	0.42986	down-regulated
K04G7.1	12.8652	5.19362	0.403694	down-regulated
K04G7.3	10.7397	1.73121	0.161197	down-regulated
K04G7.4	22.7099	3.17388	0.139757	down-regulated
K05C4.1	74.2827	1.2984	0.0174792	down-regulated
K05C4.2	58.8444	16.3022	0.277039	down-regulated
K05C4.5	35.7989	3.02961	0.0846286	down-regulated
K05C4.6	33.8971	3.02961	0.0893768	down-regulated
K05C4.7	23.1574	7.93469	0.342642	down-regulated
K05F6.9	58.6207	10.0987	0.172272	down-regulated
K06A5.1	10.2922	3.17388	0.308378	down-regulated
K06A5.4	34.6802	9.81016	0.282875	down-regulated
K06A5.6	11.0753	0.577069	0.0521042	down-regulated
K07A1.11	15.2145	4.18375	0.274984	down-regulated
K07A1.12	15.5501	0.144267	0.00927755	down-regulated
K07A1.2	14.9908	1.15414	0.0769898	down-regulated
K07A1.3	33.3377	13.7054	0.411107	down-regulated
K07A12.2	123.059	7.93469	0.064479	down-regulated
K07A12.4	26.961	6.20349	0.230091	down-regulated
K07B1.6	10.5159	0.865603	0.0823136	down-regulated
K07C10.6	17.6757	5.77069	0.326476	down-regulated
K07C11.9	11.1871	5.33788	0.477144	down-regulated
K07C5.1	12.4177	1.73121	0.139414	down-regulated
K07C5.3	38.26	4.76082	0.124433	down-regulated
K07C5.4	23.9405	1.58694	0.0662868	down-regulated
K07C5.6	16.4451	2.30827	0.140362	down-regulated
K07C5.8	21.1437	10.3872	0.491268	down-regulated
K07D4.3	83.3443	3.60668	0.0432745	down-regulated
K07E8.7	11.1871	2.45254	0.219228	down-regulated
K07F5.13	21.4793	9.08883	0.423143	down-regulated
K07F5.14	15.662	3.46241	0.221071	down-regulated
K07G5.2	10.6278	3.46241	0.325788	down-regulated
K07H8.10	30.0934	7.79042	0.258875	down-regulated
K07H8.3	13.2008	1.44267	0.109286	down-regulated
K08B12.5	22.8218	9.52163	0.417217	down-regulated
K08B4.1	26.4017	6.34775	0.24043	down-regulated
K08D10.1	18.9063	8.94456	0.4731	down-regulated
K08D12.1	25.6186	2.59681	0.101364	down-regulated
K08D12.4	18.0113	2.01974	0.112137	down-regulated
K08D12.6	10.8515	3.75095	0.34566	down-regulated
K08E3.3	12.3059	3.60668	0.293086	down-regulated
K08E3.4	13.089	3.02961	0.231463	down-regulated
K08E3.6	36.8057	7.35762	0.199904	down-regulated
K08E4.1	32.1071	10.6758	0.332505	down-regulated
K08E5.1	234.706	101.708	0.433343	down-regulated
K08F11.3	37.4769	8.36749	0.22327	down-regulated
K08F11.5	64.9973	27.9878	0.4306	down-regulated
K08F4.1	28.8628	9.81016	0.339889	down-regulated
K08F4.2	40.2737	5.48215	0.136122	down-regulated
K08F9.2	20.6962	9.6659	0.467037	down-regulated
K08H10.1	15.662	2.45254	0.156592	down-regulated
K08H10.7	32.6665	4.47228	0.136907	down-regulated
K08H2.3	47.5454	12.6955	0.267019	down-regulated
K08H2.6	17.0045	5.91495	0.347847	down-regulated
K09A11.1	15.3264	3.17388	0.207086	down-regulated
K09A9.5	25.1711	3.02961	0.120361	down-regulated
K09B11.9	35.687	9.2331	0.258724	down-regulated
K09E3.6	15.5501	2.88534	0.185551	down-regulated
K09E3.7	37.8126	15.4366	0.40824	down-regulated
K09H11.3	165.234	30.0076	0.181606	down-regulated
K10B2.1	16.3332	2.30827	0.141324	down-regulated
K10B2.5	38.7075	9.81016	0.253443	down-regulated
K10B3.5	224.19	35.2012	0.157015	down-regulated
K10B3.9	29.6459	3.17388	0.107059	down-regulated
K10B4.6	28.0797	12.984	0.462399	down-regulated
K10C3.5	19.0182	2.88534	0.151715	down-regulated
K10C3.6	16.7807	3.75095	0.223527	down-regulated
K10D2.1	17.2282	6.49202	0.376825	down-regulated
K10D2.6	14.3196	4.18375	0.29217	down-regulated
K10D3.2	24.9473	10.9643	0.439498	down-regulated
K10G6.3	167.695	45.7327	0.272713	down-regulated
K11C4.5	66.1161	12.8398	0.194201	down-regulated
K11D2.2	38.5957	0.432801	0.0112137	down-regulated
K11D2.3	16.3332	3.31814	0.203153	down-regulated
K11D9.1	336.957	117.001	0.347227	down-regulated
K11H12.2	11.4109	1.2984	0.113786	down-regulated
K11H12.9	14.8789	7.21336	0.484804	down-regulated
K11H3.4	10.8515	3.60668	0.332366	down-regulated
K11H3.8	12.9771	5.48215	0.422448	down-regulated
K12C11.2	19.8013	3.60668	0.182144	down-regulated
K12D12.2	65.7804	5.04935	0.0767607	down-regulated
K12D12.5	32.8902	14.571	0.443019	down-regulated
K12H4.3	13.9839	1.2984	0.0928497	down-regulated
K12H4.8	25.6186	5.04935	0.197097	down-regulated
LLC1.3	25.8423	3.75095	0.145147	down-regulated
M01D1.10	43.6299	1.73121	0.0396794	down-regulated
M01D7.2	11.6346	4.32801	0.371994	down-regulated
M01D7.5	28.0797	0.288534	0.0102755	down-regulated
M01E11.2	13.8721	3.89521	0.280795	down-regulated
M01E11.3	20.3606	6.63629	0.325938	down-regulated
M01E11.4	13.6483	1.00987	0.0739922	down-regulated
M01E11.5	11.1871	3.46241	0.309499	down-regulated
M01E11.6	189.287	40.5391	0.214168	down-regulated
M01E5.3	13.9839	3.46241	0.247599	down-regulated
M01E5.4	32.4427	3.46241	0.106724	down-regulated
M01F1.2	28.8628	4.18375	0.144953	down-regulated
M01F1.4	11.1871	1.44267	0.128958	down-regulated
M01F1.8	20.8081	8.94456	0.42986	down-regulated
M01G12.12	72.269	22.3614	0.309419	down-regulated
M01G5.1	20.4725	2.30827	0.11275	down-regulated
M02D8.3	65.2211	30.4404	0.466726	down-regulated
M03C11.4	15.8858	7.35762	0.463159	down-regulated
M03C11.7	28.4154	5.62642	0.198006	down-regulated
M03C11.8	16.3332	5.62642	0.344477	down-regulated
M03D4.1	67.3466	10.243	0.152093	down-regulated
M03F8.2	10.1803	0.721336	0.070856	down-regulated
M03F8.3	21.3675	2.59681	0.121531	down-regulated
M04B2.1	145.545	70.1138	0.481734	down-regulated
M04B2.4	13.4246	1.73121	0.128958	down-regulated
M04D5.1	23.1574	1.73121	0.0747582	down-regulated
M04F3.1	24.2761	3.46241	0.142626	down-regulated
M04F3.5	16.2214	5.33788	0.329065	down-regulated
M106.1	34.3445	6.63629	0.193227	down-regulated
M106.4	45.4198	7.79042	0.17152	down-regulated
M110.4	30.5409	9.6659	0.31649	down-regulated
M110.5	19.8013	6.34775	0.320573	down-regulated
M117.2	42.623	4.76082	0.111696	down-regulated
M162.11	19.3538	6.34775	0.327985	down-regulated
M176.2	27.6323	2.88534	0.104419	down-regulated
M18.5	24.9473	9.08883	0.364321	down-regulated
M28.5	12.6415	3.89521	0.30813	down-regulated
M4.1	48.8878	5.62642	0.115088	down-regulated
M57.2	20.4725	3.17388	0.155031	down-regulated
M7.2	29.4222	4.90508	0.166714	down-regulated
M88.5	14.4314	3.89521	0.269912	down-regulated
PAR2.1	11.5228	4.61655	0.400646	down-regulated
PAR2.3	14.9908	3.75095	0.250217	down-regulated
PAR2.4	17.3401	5.48215	0.316155	down-regulated
R01B10.5	20.4725	4.47228	0.218453	down-regulated
R01H10.1	20.92	3.75095	0.1793	down-regulated
R01H10.6	10.7397	1.44267	0.134331	down-regulated
R01H10.7	40.1619	10.0987	0.25145	down-regulated
R01H10.8	10.0684	2.74108	0.272244	down-regulated
R01H2.6	12.7533	0.865603	0.0678726	down-regulated
R02C2.1	113.997	13.4168	0.117695	down-regulated
R02C2.4	68.9128	30.7289	0.44591	down-regulated
R02D3.2	21.5912	2.59681	0.120272	down-regulated
R02D3.3	16.6689	3.31814	0.199063	down-regulated
R02D3.4	19.3538	2.30827	0.119267	down-regulated
R02D3.7	24.2761	7.93469	0.326852	down-regulated
R02D5.1	32.6665	0.288534	0.00883273	down-regulated
R02F11.4	19.5775	2.74108	0.140011	down-regulated
R02F2.7	14.2077	6.63629	0.467092	down-regulated
R03D7.1	16.8926	3.17388	0.187886	down-regulated
R03D7.2	12.7533	4.76082	0.373299	down-regulated
R03D7.4	44.8605	15.8694	0.35375	down-regulated
R03H10.6	20.5844	2.01974	0.0981201	down-regulated
R04A9.7	27.0729	1.44267	0.0532884	down-regulated
R04A9.9	37.4769	7.21336	0.192474	down-regulated
R04E5.8	102.474	30.2961	0.295646	down-regulated
R04F11.3	11.0753	1.44267	0.130261	down-regulated
R05D11.3	58.6207	20.0531	0.342083	down-regulated
R05D11.4	17.3401	2.45254	0.141438	down-regulated
R05D11.6	10.7397	3.60668	0.335828	down-regulated
R05D11.7	58.0613	20.1974	0.347863	down-regulated
R05D11.8	13.089	2.01974	0.154309	down-regulated
R05D11.9	17.1163	5.19362	0.30343	down-regulated
R05D3.11	72.3809	6.92482	0.095672	down-regulated
R05D3.12	12.5296	1.44267	0.115141	down-regulated
R05D3.2	35.3514	10.9643	0.310152	down-regulated
R05D3.4	20.4725	3.75095	0.183219	down-regulated
R05D3.7	56.4951	14.4267	0.255362	down-regulated
R05F9.1	19.5775	8.51176	0.434772	down-regulated
R05F9.9	15.662	5.91495	0.377662	down-regulated
R05G6.8	25.3948	10.9643	0.431753	down-regulated
R05H10.2	21.7031	3.75095	0.17283	down-regulated
R06A10.1	36.2464	15.8694	0.43782	down-regulated
R06A4.2	30.0934	13.8496	0.460222	down-regulated
R06A4.4	35.5751	5.33788	0.150045	down-regulated
R06A4.7	19.8013	3.17388	0.160287	down-regulated
R06A4.8	11.4109	1.2984	0.113786	down-regulated
R06A4.9	34.0089	10.0987	0.296943	down-regulated
R06C1.2	12.9771	5.48215	0.422448	down-regulated
R06C1.3	10.9634	4.90508	0.447405	down-regulated
R06C7.1	36.9176	4.18375	0.113327	down-regulated
R06C7.7	21.5912	4.47228	0.207134	down-regulated
R06C7.8	119.143	7.06909	0.0593327	down-regulated
R06C7.9	28.5272	12.8398	0.450088	down-regulated
R06F6.1	18.1232	1.87547	0.103485	down-regulated
R06F6.4	13.3127	5.62642	0.422635	down-regulated
R06F6.5	11.0753	4.32801	0.390782	down-regulated
R07B7.2	43.6299	2.59681	0.059519	down-regulated
R07B7.3	10.9634	0.865603	0.0789538	down-regulated
R07C3.6	11.299	1.2984	0.114913	down-regulated
R07E4.5	41.5043	17.7449	0.427542	down-regulated
R07E5.14	17.7876	6.20349	0.348754	down-regulated
R07E5.3	33.4496	6.63629	0.198397	down-regulated
R07E5.7	15.3264	6.05922	0.395345	down-regulated
R07E5.8	14.8789	2.74108	0.184226	down-regulated
R07G3.3	46.8742	3.31814	0.0707883	down-regulated
R07H5.2	33.7852	5.91495	0.175075	down-regulated
R08C7.10	23.9405	4.90508	0.204886	down-regulated
R08D7.1	14.4314	6.20349	0.42986	down-regulated
R08D7.3	13.8721	2.01974	0.145598	down-regulated
R08D7.4	10.404	1.00987	0.0970651	down-regulated
R09A1.1	17.0045	4.76082	0.279974	down-regulated
R09B3.1	10.5159	4.47228	0.425287	down-regulated
R09B3.2	44.3011	7.79042	0.175852	down-regulated
R09B3.3	25.8423	1.2984	0.0502433	down-regulated
R09B3.5	16.3332	5.48215	0.335644	down-regulated
R09E10.7	17.3401	5.04935	0.291195	down-regulated
R09G11.2	44.0774	6.34775	0.144014	down-regulated
R102.5	13.5365	2.45254	0.181181	down-regulated
R107.6	341.432	50.0607	0.14662	down-regulated
R10D12.18	77.3032	28.5649	0.369518	down-regulated
R10E11.1	32.1071	15.148	0.471797	down-regulated
R10E4.3	16.557	3.02961	0.182981	down-regulated
R10E4.4	20.025	4.90508	0.244948	down-regulated
R10E8.6	51.9084	22.5057	0.433565	down-regulated
R119.4	16.1095	3.75095	0.232841	down-regulated
R119.5	26.6254	7.79042	0.292594	down-regulated
R119.6	17.6757	8.51176	0.481552	down-regulated
R119.7	25.5067	8.07896	0.316739	down-regulated
R11A8.4	30.8765	8.36749	0.270998	down-regulated
R11A8.5	14.3196	1.44267	0.100748	down-regulated
R11A8.6	36.2464	6.34775	0.175128	down-regulated
R11A8.7	54.817	22.5057	0.41056	down-regulated
R11E3.3	23.8286	1.73121	0.0726523	down-regulated
R11E3.7	22.3743	5.48215	0.24502	down-regulated
R11E3.8	11.1871	1.2984	0.116062	down-regulated
R11G11.2	114.78	26.4009	0.230013	down-regulated
R12B2.5	17.5638	6.20349	0.353197	down-regulated
R12C12.2	48.4404	22.7942	0.470562	down-regulated
R12E2.1	13.5365	2.30827	0.170523	down-regulated
R12E2.10	115.675	26.5452	0.22948	down-regulated
R12E2.12	26.7373	3.89521	0.145685	down-regulated
R12E2.2	12.3059	0.432801	0.0351703	down-regulated
R13A5.12	72.269	5.91495	0.0818463	down-regulated
R13D11.7	723.809	91.3211	0.126167	down-regulated
R13F6.10	15.1027	3.17388	0.210154	down-regulated
R13H4.2	10.5159	0.288534	0.0274379	down-regulated
R13H4.4	20.6962	4.18375	0.20215	down-regulated
R144.10	20.5844	9.52163	0.462566	down-regulated
R144.4	18.9063	7.93469	0.419685	down-regulated
R144.7	39.7144	6.92482	0.174366	down-regulated
R148.3	29.6459	3.31814	0.111926	down-regulated
R151.2	17.5638	4.90508	0.279272	down-regulated
R151.3	10.5159	0.144267	0.0137189	down-regulated
R151.7	10.5159	1.44267	0.137189	down-regulated
R151.8	19.5775	6.78055	0.346344	down-regulated
R155.1	10.2922	1.73121	0.168206	down-regulated
R166.4	21.3675	1.58694	0.0742689	down-regulated
R17.2	16.3332	1.15414	0.0706619	down-regulated
R186.1	14.0958	0.577069	0.040939	down-regulated
R186.7	16.2214	6.63629	0.409108	down-regulated
R31.2	24.2761	9.2331	0.380337	down-regulated
R53.1	14.2077	1.58694	0.111696	down-regulated
R74.1	11.7465	2.16401	0.184226	down-regulated
R74.4	38.7075	7.21336	0.186355	down-regulated
R74.8	24.7236	6.63629	0.268419	down-regulated
T01A4.1	11.5228	5.19362	0.450727	down-regulated
T01C3.1	20.6962	9.2331	0.446125	down-regulated
T01C3.7	74.6183	5.19362	0.0696025	down-regulated
T01C3.8	57.1663	16.8793	0.295266	down-regulated
T01C3.9	17.1163	0.577069	0.0337145	down-regulated
T01D1.8	44.7486	8.80029	0.196661	down-regulated
T01D3.1	18.5707	3.02961	0.16314	down-regulated
T01E8.4	21.5912	3.31814	0.15368	down-regulated
T01E8.5	302.612	22.6499	0.074848	down-regulated
T01E8.6	20.1369	7.06909	0.351052	down-regulated
T01G1.3	31.6596	6.63629	0.209614	down-regulated
T01G9.4	15.9976	5.19362	0.324649	down-regulated
T01G9.5	37.5888	14.7152	0.391479	down-regulated
T01H3.3	13.4246	1.44267	0.107465	down-regulated
T01H8.1	12.7533	5.62642	0.441172	down-regulated
T02C1.1	27.5204	1.73121	0.0629063	down-regulated
T02C12.3	13.2008	6.34775	0.48086	down-regulated
T02E1.2	22.2624	11.1086	0.498983	down-regulated
T02E1.3	31.7715	7.93469	0.249742	down-regulated
T02G5.13	10.5159	3.31814	0.315535	down-regulated
T02G5.7	12.3059	1.2984	0.105511	down-regulated
T02G5.9	10.2922	1.15414	0.112137	down-regulated
T02H6.1	25.3948	2.16401	0.0852145	down-regulated
T02H6.2	22.8218	4.47228	0.195965	down-regulated
T03D8.6	42.0637	10.3872	0.246941	down-regulated
T03F1.1	18.7944	3.89521	0.207254	down-regulated
T03F1.3	10.7397	2.88534	0.268662	down-regulated
T03F1.8	11.299	5.62642	0.497956	down-regulated
T03F1.9	106.614	10.3872	0.0974288	down-regulated
T03F6.2	14.4314	3.31814	0.229925	down-regulated
T03F6.5	24.6117	8.51176	0.345842	down-regulated
T03G6.2	11.9702	4.18375	0.349512	down-regulated
T04A11.6	47.0979	19.6203	0.416586	down-regulated
T04A8.14	41.3925	12.8398	0.310196	down-regulated
T04A8.15	11.6346	1.44267	0.123998	down-regulated
T04A8.7	15.4383	2.45254	0.158861	down-regulated
T04B8.2	19.3538	9.2331	0.47707	down-regulated
T04C10.4	48.8878	16.3022	0.333461	down-regulated
T04C12.5	13.089	2.30827	0.176353	down-regulated
T04C9.1	55.3764	22.3614	0.403808	down-regulated
T04H1.2	13.4246	1.00987	0.0752254	down-regulated
T04H1.4	17.452	3.89521	0.223196	down-regulated
T05A1.4	41.3925	12.407	0.29974	down-regulated
T05A12.3	27.856	12.984	0.466113	down-regulated
T05A6.2	29.6459	7.93469	0.267648	down-regulated
T05B9.1	26.961	5.19362	0.192634	down-regulated
T05C12.6	20.3606	8.07896	0.396794	down-regulated
T05C12.7	21.4793	0.432801	0.0201497	down-regulated
T05C3.5	31.5478	4.18375	0.132616	down-regulated
T05C3.6	17.8994	0.288534	0.0161197	down-regulated
T05D4.1	26.7373	0.721336	0.0269786	down-regulated
T05E11.3	13.089	3.60668	0.275551	down-regulated
T05E11.6	16.7807	3.46241	0.206333	down-regulated
T05E12.10	92.4059	40.6833	0.440268	down-regulated
T05E7.3	12.5296	0.577069	0.0460564	down-regulated
T05F1.13	22.4862	11.1086	0.494018	down-regulated
T05F1.2	15.9976	4.32801	0.270541	down-regulated
T05F1.6	21.9268	7.93469	0.361872	down-regulated
T05G5.10	20.4725	3.46241	0.169125	down-regulated
T05G5.3	90.8396	11.1086	0.122288	down-regulated
T05G5.4	47.7691	0.432801	0.00906027	down-regulated
T05H10.1	62.3124	18.899	0.303294	down-regulated
T05H10.5	49.6709	10.6758	0.21493	down-regulated
T05H10.7	13.3127	4.03948	0.30343	down-regulated
T05H4.14	35.9107	8.65603	0.241043	down-regulated
T05H4.6	22.1506	3.31814	0.1498	down-regulated
T06A10.1	46.3148	7.21336	0.155746	down-regulated
T06C12.7	22.598	8.94456	0.395811	down-regulated
T06D10.2	12.6415	2.01974	0.159771	down-regulated
T06D4.1	15.7739	1.2984	0.0823136	down-regulated
T06D8.6	13.6483	0.577069	0.0422813	down-regulated
T06D8.8	47.5454	6.63629	0.139578	down-regulated
T06E4.1	57.2782	11.3971	0.198978	down-regulated
T06E4.3	77.4151	23.227	0.300032	down-regulated
T06E6.1	26.0661	2.30827	0.0885548	down-regulated
T06E6.2	10.404	1.44267	0.138664	down-regulated
T06E8.1	11.1871	1.44267	0.128958	down-regulated
T07A9.1	15.4383	0.865603	0.0560687	down-regulated
T07A9.11	11.9702	1.58694	0.132574	down-regulated
T07A9.5	14.8789	3.89521	0.261794	down-regulated
T07A9.6	32.8902	2.30827	0.0701812	down-regulated
T07A9.7	22.0387	3.75095	0.170198	down-regulated
T07A9.8	10.404	2.16401	0.207997	down-regulated
T07A9.9	31.5478	4.32801	0.137189	down-regulated
T07C12.12	16.4451	0.432801	0.0263179	down-regulated
T07C4.1	19.6894	5.62642	0.285759	down-regulated
T07C4.10	127.31	16.1579	0.126918	down-regulated
T07C4.7	11.8584	5.04935	0.425804	down-regulated
T07D4.3	27.7441	2.45254	0.0883986	down-regulated
T07D4.4	28.0797	10.243	0.364781	down-regulated
T07E3.1	76.5201	9.37736	0.122548	down-regulated
T07E3.2	87.036	37.2209	0.42765	down-regulated
T07E3.3	13.089	5.33788	0.407816	down-regulated
T07F8.3	25.9542	5.48215	0.211224	down-regulated
T07G12.11	14.767	4.76082	0.322395	down-regulated
T07G12.12	14.2077	5.04935	0.355396	down-regulated
T07G12.6	18.0113	3.02961	0.168206	down-regulated
T08A11.1	33.114	14.7152	0.444382	down-regulated
T08A11.2	25.7304	3.17388	0.123351	down-regulated
T08B2.5	25.7304	6.34775	0.246702	down-regulated
T08B2.7	13.3127	1.87547	0.140878	down-regulated
T08B2.8	12.9771	3.46241	0.266809	down-regulated
T08B2.9	23.0455	1.44267	0.0626009	down-regulated
T08D2.7	63.0955	2.74108	0.0434433	down-regulated
T08G11.1	23.6049	6.78055	0.287252	down-regulated
T08G5.7	10.5159	4.47228	0.425287	down-regulated
T09A12.4	21.5912	3.46241	0.160362	down-regulated
T09A5.10	124.065	22.7942	0.183727	down-regulated
T09A5.11	116.123	23.5155	0.202506	down-regulated
T09A5.12	24.2761	3.75095	0.154512	down-regulated
T09A5.8	13.5365	4.18375	0.309073	down-regulated
T09B4.1	10.6278	0.577069	0.0542981	down-regulated
T09B4.10	31.8834	10.0987	0.316739	down-regulated
T09B4.2	10.1803	5.04935	0.495992	down-regulated
T09B4.9	13.6483	3.02961	0.221977	down-regulated
T09E8.1	19.3538	5.33788	0.275806	down-regulated
T09E8.2	17.6757	2.16401	0.122428	down-regulated
T09F3.2	17.6757	6.05922	0.342799	down-regulated
T09F3.3	63.543	5.33788	0.0840043	down-regulated
T09F5.7	52.244	18.1777	0.347938	down-regulated
T10A3.1	126.191	27.8436	0.220646	down-regulated
T10B10.3	18.2351	4.90508	0.268992	down-regulated
T10B11.2	26.7373	7.06909	0.264391	down-regulated
T10B11.8	15.4383	6.20349	0.401825	down-regulated
T10B5.3	11.7465	3.60668	0.307043	down-regulated
T10B5.5	18.6825	1.15414	0.0617762	down-regulated
T10B5.6	68.1297	14.4267	0.211754	down-regulated
T10F2.1	26.0661	2.74108	0.105159	down-regulated
T10F2.2	10.2922	1.44267	0.140172	down-regulated
T10F2.3	34.0089	15.148	0.445414	down-regulated
T10F2.4	13.9839	2.01974	0.144433	down-regulated
T10H9.3	19.13	2.45254	0.128204	down-regulated
T11F8.3	63.6549	13.5611	0.213041	down-regulated
T11G6.1	14.5433	5.04935	0.347194	down-regulated
T11G6.5	78.31	22.9385	0.292919	down-regulated
T11G6.8	11.7465	3.02961	0.257916	down-regulated
T12A2.2	13.3127	5.48215	0.411798	down-regulated
T12B5.10	69.4722	10.9643	0.157823	down-regulated
T12B5.3	71.4859	25.8238	0.361244	down-regulated
T12B5.4	50.454	19.9089	0.394594	down-regulated
T12D8.1	71.5978	16.8793	0.235751	down-regulated
T12D8.2	22.8218	10.3872	0.455146	down-regulated
T12D8.5	43.1824	12.2627	0.283975	down-regulated
T12D8.6	10.9634	5.04935	0.460564	down-regulated
T12D8.7	16.8926	1.2984	0.0768623	down-regulated
T12D8.8	11.4109	4.18375	0.366645	down-regulated
T12E12.2	107.061	27.1222	0.253334	down-regulated
T12E12.3	250.928	96.3704	0.384057	down-regulated
T12E12.4	40.945	8.07896	0.197313	down-regulated
T12F5.3	304.514	48.3295	0.15871	down-regulated
T13B5.6	33.8971	3.75095	0.110657	down-regulated
T13C2.6	19.0182	1.44267	0.0758576	down-regulated
T13F2.3	28.4154	13.7054	0.482323	down-regulated
T13F2.6	17.1163	4.76082	0.278144	down-regulated
T13H2.5	21.9268	6.92482	0.315815	down-regulated
T13H5.4	10.5159	2.59681	0.246941	down-regulated
T14B4.1	22.7099	5.19362	0.228694	down-regulated
T14G10.2	37.3651	14.7152	0.393824	down-regulated
T14G10.5	30.429	2.59681	0.0853398	down-regulated
T14G10.8	14.9908	1.87547	0.125108	down-regulated
T14G12.5	30.8765	9.08883	0.29436	down-regulated
T15H9.6	11.299	0.144267	0.0127681	down-regulated
T16A1.8	89.3853	25.6795	0.28729	down-regulated
T16A1.9	33.4496	10.3872	0.310534	down-regulated
T16G12.5	31.2121	3.60668	0.115554	down-regulated
T16H12.11	67.7941	31.306	0.46178	down-regulated
T16H12.13	29.6459	5.33788	0.180054	down-regulated
T17A3.2	60.4106	2.74108	0.0453741	down-regulated
T17E9.1	23.7168	9.52163	0.401473	down-regulated
T17E9.2	16.2214	4.47228	0.275703	down-regulated
T18H9.6	27.5204	3.75095	0.136297	down-regulated
T19A6.2	22.598	4.32801	0.191522	down-regulated
T19B10.8	13.8721	2.30827	0.166397	down-regulated
T19B4.2	24.8355	7.64616	0.307872	down-regulated
T19B4.5	12.5296	3.17388	0.25331	down-regulated
T19E10.1	34.0089	7.50189	0.220586	down-regulated
T19E7.2	31.1003	5.62642	0.180912	down-regulated
T19E7.3	23.3811	11.5414	0.493619	down-regulated
T19H12.2	100.908	4.32801	0.0428907	down-regulated
T20B12.1	22.1506	3.02961	0.136774	down-regulated
T20B12.3	20.3606	6.63629	0.325938	down-regulated
T20B12.8	29.7578	10.3872	0.349059	down-regulated
T20D3.11	81.8899	17.7449	0.216692	down-regulated
T20G5.1	36.4701	4.90508	0.134496	down-regulated
T20G5.14	26.6254	10.82	0.40638	down-regulated
T20G5.9	13.3127	4.90508	0.368451	down-regulated
T20H12.1	152.928	4.90508	0.0320744	down-regulated
T20H4.2	41.0568	1.87547	0.0456799	down-regulated
T20H4.4	13.6483	2.74108	0.200836	down-regulated
T21B10.1	13.089	1.87547	0.143287	down-regulated
T21B10.2	10.8515	2.16401	0.199419	down-regulated
T21B10.3	22.598	9.6659	0.427732	down-regulated
T21B10.5	16.1095	6.20349	0.385083	down-regulated
T21B10.7	21.1437	4.47228	0.211518	down-regulated
T21C9.2	25.3948	5.48215	0.215877	down-regulated
T21E12.4	139.727	16.4465	0.117704	down-regulated
T21E3.1	127.533	19.6203	0.153845	down-regulated
T21F2.3	43.518	21.063	0.484007	down-regulated
T21G5.3	85.5817	30.7289	0.359059	down-regulated
T21G5.5	15.5501	6.49202	0.41749	down-regulated
T21H3.11	16.6689	2.88534	0.173098	down-regulated
T22A3.8	24.388	6.20349	0.254367	down-regulated
T22B7.4	22.9337	9.95443	0.434053	down-regulated
T22C1.1	10.1803	2.30827	0.226739	down-regulated
T22C1.10	17.7876	3.60668	0.202764	down-regulated
T22D1.4	18.7944	3.75095	0.199578	down-regulated
T22D1.5	51.6846	22.2171	0.42986	down-regulated
T22D1.9	61.7531	4.03948	0.0654134	down-regulated
T22F3.2	21.8149	6.78055	0.310822	down-regulated
T22F3.3	30.5409	4.32801	0.141712	down-regulated
T22F3.4	31.2121	0.577069	0.0184886	down-regulated
T22H9.1	15.7739	4.18375	0.265233	down-regulated
T22H9.2	17.452	3.02961	0.173597	down-regulated
T23B12.2	18.9063	3.46241	0.183135	down-regulated
T23B12.4	22.8218	4.61655	0.202287	down-regulated
T23D8.4	29.7578	6.34775	0.213314	down-regulated
T23D8.7	18.7944	4.76082	0.25331	down-regulated
T23F6.4	24.2761	3.60668	0.148569	down-regulated
T23G11.3	34.0089	12.5512	0.369057	down-regulated
T23G11.4	12.194	4.76082	0.390423	down-regulated
T23G4.3	24.4999	5.19362	0.211986	down-regulated
T23G5.2	11.4109	3.75095	0.328716	down-regulated
T23G7.1	22.598	7.93469	0.351123	down-regulated
T23G7.2	18.7944	3.31814	0.17655	down-regulated
T23H2.1	38.9313	5.91495	0.151933	down-regulated
T23H2.3	16.3332	3.75095	0.229651	down-regulated
T24A11.1	22.8218	6.20349	0.271823	down-regulated
T24A6.16	14.9908	3.31814	0.221346	down-regulated
T24A6.20	38.5957	5.91495	0.153254	down-regulated
T24B1.1	12.3059	2.74108	0.222745	down-regulated
T24B8.7	46.3148	3.31814	0.0716433	down-regulated
T24C4.6	22.7099	3.75095	0.165168	down-regulated
T24C4.7	27.0729	7.64616	0.282428	down-regulated
T24D1.2	26.1779	5.77069	0.220441	down-regulated
T24D1.5	20.2487	8.36749	0.413235	down-regulated
T24F1.1	23.0455	6.63629	0.287964	down-regulated
T24F1.2	29.7578	7.64616	0.256946	down-regulated
T24H10.1	12.9771	1.58694	0.122288	down-regulated
T24H10.3	14.0958	5.77069	0.40939	down-regulated
T24H7.1	27.856	3.02961	0.10876	down-regulated
T24H7.3	12.4177	4.32801	0.348535	down-regulated
T25B9.8	35.3514	1.87547	0.0530523	down-regulated
T25D3.3	28.751	2.59681	0.0903207	down-regulated
T25G12.11	24.9473	9.6659	0.387452	down-regulated
T25G12.8	34.3445	5.62642	0.163823	down-regulated
T25G3.2	28.3035	2.88534	0.101943	down-regulated
T25G3.3	14.8789	3.31814	0.22301	down-regulated
T26A5.2	13.5365	4.76082	0.351703	down-regulated
T26A5.5	59.5156	9.37736	0.157561	down-regulated
T26A8.1	13.3127	3.46241	0.260083	down-regulated
T26G10.1	14.4314	0.721336	0.0499837	down-regulated
T27B7.6	21.5912	3.75095	0.173726	down-regulated
T27E9.1	40.6094	13.2726	0.326835	down-regulated
T27E9.4	28.751	2.45254	0.0853029	down-regulated
T27E9.6	20.2487	5.04935	0.249366	down-regulated
T27E9.7	10.7397	2.16401	0.201497	down-regulated
T27F2.1	16.557	2.16401	0.130701	down-regulated
T27F6.2	30.5409	4.32801	0.141712	down-regulated
T27F6.6	12.7533	2.45254	0.192306	down-regulated
T28A8.3	20.2487	6.78055	0.334863	down-regulated
T28A8.4	19.3538	3.89521	0.201264	down-regulated
T28B11.1	28.6391	5.04935	0.17631	down-regulated
T28D6.6	20.6962	7.21336	0.348535	down-regulated
T28D9.10	13.3127	3.60668	0.27092	down-regulated
T28D9.2	18.3469	2.59681	0.141539	down-regulated
T28F12.3	11.7465	3.89521	0.331606	down-regulated
T28F3.3	12.3059	0.721336	0.0586172	down-regulated
T28H11.4	45.0842	3.31814	0.0735988	down-regulated
VF11C1L.1	14.767	3.17388	0.21493	down-regulated
VF13D12L.1	99.0063	3.46241	0.0349716	down-regulated
VW02B12L.3	39.4906	14.7152	0.372626	down-regulated
VW02B12L.4	14.5433	3.46241	0.238076	down-regulated
W01B11.3	32.1071	2.16401	0.0673996	down-regulated
W01B6.9	25.283	5.48215	0.216832	down-regulated
W01G7.4	13.4246	3.31814	0.247169	down-regulated
W01G7.5	19.3538	2.45254	0.126722	down-regulated
W02A11.1	57.6138	19.6203	0.340549	down-regulated
W02A11.3	19.3538	2.88534	0.149084	down-regulated
W02A2.6	32.4427	12.5512	0.386874	down-regulated
W02A2.7	16.1095	5.33788	0.33135	down-regulated
W02A2.8	11.0753	3.89521	0.351703	down-regulated
W02B12.1	47.7691	23.6598	0.495295	down-regulated
W02B12.2	38.4838	2.30827	0.0599804	down-regulated
W02B12.3	30.6528	4.03948	0.131782	down-regulated
W02B12.6	37.0295	12.407	0.335057	down-regulated
W02C12.3	118.136	43.1359	0.365136	down-regulated
W02D3.10	27.6323	7.79042	0.281932	down-regulated
W02D3.11	13.2008	2.74108	0.207644	down-regulated
W02D3.2	16.4451	3.31814	0.201771	down-regulated
W02D3.4	10.0684	3.02961	0.300902	down-regulated
W02D3.8	10.5159	0.144267	0.0137189	down-regulated
W02G9.1	112.766	43.4244	0.385083	down-regulated
W02G9.3	13.5365	3.17388	0.234469	down-regulated
W02H5.10	14.6552	6.05922	0.413453	down-regulated
W02H5.12	14.5433	5.48215	0.376954	down-regulated
W03A3.2	12.194	2.30827	0.189296	down-regulated
W03A5.7	111.312	50.6378	0.454917	down-regulated
W03C9.7	16.4451	1.58694	0.0964991	down-regulated
W03D8.7	126.527	28.1321	0.222341	down-regulated
W03F11.5	10.9634	1.87547	0.171067	down-regulated
W03F11.6	17.452	3.60668	0.206663	down-regulated
W03F8.3	13.2008	5.04935	0.382502	down-regulated
W03F9.1	17.7876	4.76082	0.267648	down-regulated
W03F9.10	12.9771	1.87547	0.144522	down-regulated
W03G1.6	28.751	4.18375	0.145517	down-regulated
W03G9.2	37.1413	4.32801	0.116528	down-regulated
W03G9.4	29.4222	2.88534	0.0980668	down-regulated
W03H9.1	43.518	3.89521	0.0895081	down-regulated
W04A4.5	17.5638	8.65603	0.492833	down-regulated
W04A8.1	25.5067	7.35762	0.288458	down-regulated
W04A8.3	13.4246	0.865603	0.064479	down-regulated
W04A8.4	12.7533	4.47228	0.350675	down-regulated
W04A8.5	11.1871	1.15414	0.103166	down-regulated
W04A8.7	26.2898	8.22323	0.312792	down-regulated
W04D2.4	11.0753	2.16401	0.195391	down-regulated
W04D2.6	11.299	0.865603	0.0766087	down-regulated
W05B10.1	20.92	4.32801	0.206884	down-regulated
W05F2.6	10.7397	2.16401	0.201497	down-regulated
W05F2.7	22.3743	2.45254	0.109614	down-regulated
W05H12.1	11.5228	5.33788	0.463247	down-regulated
W05H9.4	15.5501	6.78055	0.436045	down-regulated
W06A7.3	18.4588	3.89521	0.211022	down-regulated
W06B11.2	46.6504	16.0137	0.343269	down-regulated
W06B4.1	15.8858	2.01974	0.127142	down-regulated
W06B4.3	20.92	6.05922	0.289638	down-regulated
W06D4.4	15.9976	1.15414	0.0721443	down-regulated
W06D4.6	16.1095	7.50189	0.465681	down-regulated
W06H3.2	11.8584	2.88534	0.243317	down-regulated
W06H8.1	12.6415	2.74108	0.216832	down-regulated
W07B3.2	29.1985	6.78055	0.232223	down-regulated
W07E11.1	10.8515	0.432801	0.0398839	down-regulated
W07E6.1	22.9337	2.30827	0.10065	down-regulated
W07E6.2	36.582	4.18375	0.114366	down-regulated
W07E6.4	31.6596	4.03948	0.127591	down-regulated
W08D2.7	22.1506	4.90508	0.221443	down-regulated
W08E12.7	18.6825	2.01974	0.108108	down-regulated
W08F4.6	35.687	5.04935	0.14149	down-regulated
W08F4.7	21.4793	1.87547	0.0873152	down-regulated
W08F4.8	32.7783	2.01974	0.0616181	down-regulated
W09B6.1	38.0363	14.8595	0.390667	down-regulated
W09C5.1	18.9063	4.90508	0.259442	down-regulated
W09C5.6	10.1803	4.32801	0.425136	down-regulated
W09D10.2	85.6936	33.9028	0.395628	down-regulated
W09G3.6	13.3127	1.00987	0.0758576	down-regulated
W10C6.1	58.7325	9.6659	0.164575	down-regulated
W10D9.4	13.7602	0.432801	0.0314531	down-regulated
Y102A11A.6	20.4725	5.04935	0.246641	down-regulated
Y102A5A.1	35.5751	5.77069	0.162211	down-regulated
Y102A5C.1	20.4725	2.30827	0.11275	down-regulated
Y102A5C.17	31.1003	6.34775	0.204106	down-regulated
Y102A5C.18	12.9771	4.90508	0.37798	down-regulated
Y102A5D.22	24.8355	8.22323	0.331108	down-regulated
Y102E9.1	18.1232	6.49202	0.358216	down-regulated
[truncated: 1,927 more rows]

## Sheet: egc-1(ust206)
gene_name	N2_normalized	egc-1(ust206)_normalized	ratio	regulate
B0001.3	110.865	222.879	2.01037	up-regulated
B0001.4	10.2922	24.2434	2.35551	up-regulated
B0001.6	27.4085	75.4238	2.75184	up-regulated
B0035.16	12.4177	35.7166	2.87625	up-regulated
B0047.3	62.3124	158.729	2.54731	up-regulated
B0280.10	13.089	29.9301	2.28667	up-regulated
B0303.7	29.6459	59.3613	2.00234	up-regulated
B0412.2	34.9039	105.454	3.02126	up-regulated
B0416.6	49.8947	157.432	3.15529	up-regulated
B0457.4	32.7783	69.2383	2.11232	up-regulated
B0464.8	19.0182	41.503	2.18229	up-regulated
B0511.13	33.8971	193.249	5.70104	up-regulated
B0564.11	105.942	535.25	5.05228	up-regulated
C01C7.1	28.3035	69.2383	2.44628	up-regulated
C01G10.1	14.5433	41.503	2.85376	up-regulated
C02F5.10	19.5775	67.8415	3.46528	up-regulated
C03D6.1	43.9655	100.765	2.2919	up-regulated
C03E10.3	10.1803	32.4243	3.185	up-regulated
C04F5.1	178.994	846.822	4.731	up-regulated
C04G6.6	61.5293	247.921	4.02931	up-regulated
C05C8.9	14.6552	34.6191	2.36225	up-regulated
C06A5.12	22.8218	46.5912	2.04152	up-regulated
C06A5.4	91.9584	441.568	4.80183	up-regulated
C06H2.4	17.1163	51.2802	2.99598	up-regulated
C08C3.2	34.792	264.283	7.59607	up-regulated
C09F5.1	23.2693	103.159	4.43327	up-regulated
C09G12.8	16.557	47.7884	2.8863	up-regulated
C13B9.4	70.3672	263.285	3.74159	up-regulated
C13G5.2	25.3948	67.9413	2.6754	up-regulated
C15C8.7	56.2714	256.102	4.55119	up-regulated
C15F1.8	13.6483	112.437	8.23818	up-regulated
C16A11.6	55.9357	147.954	2.64508	up-regulated
C16C8.21	20.1369	139.474	6.92631	up-regulated
C18D4.6	16.8926	49.7837	2.94707	up-regulated
C18G1.3	48.776	119.221	2.44427	up-regulated
C18H2.2	232.469	470.8	2.02522	up-regulated
C24G6.4	12.3059	38.9091	3.16183	up-regulated
C24H12.6	28.8628	74.8252	2.59244	up-regulated
C25A1.1	26.0661	54.7721	2.10128	up-regulated
C25H3.9	33.6733	85.201	2.53022	up-regulated
C26E6.1	10.1803	20.4522	2.009	up-regulated
C26E6.11	16.557	37.6121	2.27168	up-regulated
C27C7.1	23.9405	63.5515	2.65456	up-regulated
C28C12.1	31.4359	64.4494	2.05019	up-regulated
C29H12.2	14.0958	47.8881	3.39733	up-regulated
C33H5.18	11.7465	25.7399	2.19128	up-regulated
C34D4.13	17.1163	40.9044	2.38979	up-regulated
C41D11.8	30.2053	103.957	3.44169	up-regulated
C45G9.7	28.3035	76.4215	2.70007	up-regulated
C46A5.8	23.3811	50.8811	2.17616	up-regulated
C46G7.5	145.545	323.045	2.21956	up-regulated
C49F5.10	10.7397	27.7352	2.5825	up-regulated
C50C3.1	35.9107	90.5884	2.5226	up-regulated
C50C3.19	48.9997	98.6695	2.01368	up-regulated
C50F4.12	13.4246	27.3361	2.03628	up-regulated
C50F4.13	26.4017	58.3637	2.2106	up-regulated
C50H2.7	13.8721	46.1921	3.32986	up-regulated
C52E4.2	52.1321	166.611	3.19593	up-regulated
C56G7.3	10.8515	96.6742	8.9088	up-regulated
D2005.3	37.5888	107.15	2.85057	up-regulated
D2005.7	16.557	38.111	2.30181	up-regulated
D2096.1	369.064	878.647	2.38075	up-regulated
EGAP798.1	67.2348	141.569	2.1056	up-regulated
F01F1.3	58.9563	125.806	2.13389	up-regulated
F07B7.1	150.132	462.719	3.08209	up-regulated
F07B7.2	16.557	48.2872	2.91643	up-regulated
F07B7.7	13.6483	43.3986	3.17978	up-regulated
F09E5.10	32.219	147.954	4.59215	up-regulated
F09E5.14	12.0821	30.5287	2.52677	up-regulated
F09E8.2	11.6346	28.8326	2.47817	up-regulated
F10E7.2	334.496	739.971	2.2122	up-regulated
F11A10.6	16.4451	75.5236	4.59246	up-regulated
F11A6.2	16.4451	55.9693	3.4034	up-regulated
F12A10.6	39.155	100.166	2.55819	up-regulated
F13G3.4	13.6483	42.0019	3.07744	up-regulated
F13G3.7	40.8331	101.263	2.47994	up-regulated
F13H10.8	23.6049	83.8042	3.55029	up-regulated
F14D2.9	125.52	258.197	2.05702	up-regulated
F15D3.1	48.2166	165.613	3.43477	up-regulated
F19G12.9	31.2121	63.0527	2.02013	up-regulated
F22D6.8	10.0684	22.248	2.20968	up-regulated
F23A7.7	24.2761	141.968	5.84807	up-regulated
F23B2.6	10.404	25.8396	2.48361	up-regulated
F25G6.1	50.1184	202.926	4.04893	up-regulated
F26D11.11	11.1871	25.9394	2.31868	up-regulated
F26F4.6	64.8855	273.86	4.22067	up-regulated
F28F8.7	20.4725	80.3124	3.92294	up-regulated
F31B9.3	15.4383	32.125	2.08087	up-regulated
F33E11.3	11.9702	31.3268	2.61706	up-regulated
F37D6.4	13.5365	31.4266	2.32163	up-regulated
F37D6.6	17.6757	38.4103	2.17306	up-regulated
F39E9.4	10.5159	24.7422	2.35283	up-regulated
F40B1.1	133.351	363.451	2.72552	up-regulated
F40F9.6	85.3579	181.476	2.12606	up-regulated
F41G3.12	11.4109	23.2457	2.03715	up-regulated
F42G4.7	11.7465	24.0438	2.04689	up-regulated
F43E2.1	505.771	1375.29	2.71919	up-regulated
F44F1.7	40.945	88.194	2.15396	up-regulated
F44G4.3	10.7397	27.0368	2.51748	up-regulated
F46F5.5	35.7989	80.4122	2.24622	up-regulated
F48F5.5	21.7031	53.2755	2.45475	up-regulated
F52C6.10	57.0545	201.729	3.53572	up-regulated
F53H8.4	12.4177	62.5539	5.03746	up-regulated
F55G1.8	106.166	219.886	2.07116	up-regulated
F56B3.3	24.1642	53.7744	2.22537	up-regulated
F56D1.1	41.3925	83.2056	2.01016	up-regulated
F57G4.2	21.3675	171.599	8.03087	up-regulated
F57G4.3	11.5228	40.5054	3.51525	up-regulated
F57G4.7	14.5433	97.2728	6.6885	up-regulated
F57G4.9	10.404	75.0247	7.21111	up-regulated
F58A4.14	16.557	51.38	3.10322	up-regulated
F59A3.9	37.2532	121.516	3.2619	up-regulated
F59E12.15	23.493	92.484	3.93666	up-regulated
F59E12.3	15.662	44.097	2.81554	up-regulated
F59E12.6	37.8126	167.808	4.43789	up-regulated
F59H6.1	13.8721	77.7184	5.60251	up-regulated
F59H6.12	19.0182	132.59	6.97177	up-regulated
F59H6.8	24.6117	84.2033	3.42127	up-regulated
F59H6.9	72.9402	238.543	3.27039	up-regulated
H12D21.8	29.0866	111.14	3.82102	up-regulated
H25P06.5	13.8721	32.9231	2.37334	up-regulated
K01A11.5	39.0431	192.051	4.91895	up-regulated
K03H9.3	12.9771	31.7259	2.44476	up-regulated
K07E3.2	61.8649	142.766	2.30771	up-regulated
K08D10.12	25.3948	61.3567	2.41611	up-regulated
K08E3.8	67.3466	157.233	2.33468	up-regulated
K09D9.11	12.3059	46.6909	3.7942	up-regulated
K09H9.7	45.7554	161.223	3.52359	up-regulated
K10G9.2	18.2351	66.345	3.63832	up-regulated
K11H3.3	22.3743	58.7627	2.62635	up-regulated
M01A10.2	214.122	442.167	2.06502	up-regulated
M01E11.7	61.7531	430.494	6.97122	up-regulated
M01G5.5	63.3193	192.65	3.04252	up-regulated
M110.10	76.8557	174.592	2.27169	up-regulated
M162.8	92.9652	280.744	3.01988	up-regulated
R06F6.9	15.662	35.8163	2.28683	up-regulated
R07E5.2	14.5433	29.4312	2.0237	up-regulated
R07H5.11	30.3172	115.53	3.81072	up-regulated
R07H5.9	17.452	44.5958	2.55535	up-regulated
R12B2.2	16.8926	38.51	2.2797	up-regulated
R144.9	70.479	266.577	3.78236	up-regulated
R148.1	66.2279	145.76	2.20088	up-regulated
T02G5.8	17.6757	58.0644	3.28498	up-regulated
T03D3.5	33.114	356.866	10.7769	up-regulated
T03F6.1	258.982	2072.46	8.00231	up-regulated
T04A8.16	77.4151	207.815	2.68442	up-regulated
T04B8.5	14.6552	85.6	5.84095	up-regulated
T06D10.3	14.4314	39.0089	2.70305	up-regulated
T07F10.5	12.4177	66.2453	5.33473	up-regulated
T08B2.11	12.6415	36.0159	2.84902	up-regulated
T08G5.19	18.7944	42.8998	2.28258	up-regulated
T10G3.5	79.6525	160.425	2.01406	up-regulated
T11G6.7	14.2077	43.0993	3.03352	up-regulated
T16A9.1	18.0113	106.252	5.89917	up-regulated
T16G12.3	14.9908	35.4173	2.3626	up-regulated
T16G12.4	53.9221	343.498	6.37026	up-regulated
T24A6.17	21.3675	44.5958	2.08709	up-regulated
T26C5.3	36.9176	90.9875	2.46461	up-regulated
T27E9.3	13.8721	31.9254	2.30142	up-regulated
T28A8.7	25.7304	88.9921	3.45863	up-regulated
VF36H2L.1	10.5159	27.1366	2.58053	up-regulated
W01A11.7	26.961	91.6858	3.40068	up-regulated
W04A8.2	33.3377	195.843	5.87451	up-regulated
W04A8.6	32.3309	86.897	2.68774	up-regulated
W05F2.5	297.243	921.647	3.10066	up-regulated
W06A11.4	51.4609	389.291	7.56479	up-regulated
W06E11.4	12.3059	43.9972	3.57531	up-regulated
W06H8.6	26.4017	78.7161	2.98148	up-regulated
W08A12.1	24.388	60.1595	2.46677	up-regulated
W09B7.1	114.892	394.678	3.43521	up-regulated
W09B7.2	18.2351	43.0993	2.36354	up-regulated
Y102A5C.14	42.1756	90.3889	2.14316	up-regulated
Y102A5C.36	41.5043	131.593	3.17058	up-regulated
Y116A8C.18	109.187	242.933	2.22493	up-regulated
Y116A8C.28	16.6689	52.1781	3.13028	up-regulated
Y116A8C.9	12.5296	30.828	2.46041	up-regulated
Y20F4.4	140.287	362.553	2.58437	up-regulated
Y22D7AL.7	136.483	711.837	5.21557	up-regulated
Y23H5A.2	55.1526	114.832	2.08207	up-regulated
Y23H5B.7	45.7554	97.2728	2.12593	up-regulated
Y32G9A.10	23.1574	118.423	5.11385	up-regulated
Y34D9A.7	25.0592	58.2639	2.32505	up-regulated
Y37D8A.12	185.147	380.012	2.05249	up-regulated
Y37E3.17	38.0363	127.602	3.35474	up-regulated
Y37H2A.4	22.598	94.8784	4.19852	up-regulated
Y38E10A.14	15.2145	31.3268	2.05901	up-regulated
Y38H6C.14	11.0753	23.545	2.12591	up-regulated
Y38H8A.7	12.6415	51.9786	4.11175	up-regulated
Y39A1A.1	40.6094	148.653	3.66055	up-regulated
Y39A1A.5	35.2395	113.635	3.22463	up-regulated
Y39A3CR.8	12.3059	30.0299	2.44029	up-regulated
Y39G10AR.6	154.047	317.758	2.06273	up-regulated
Y41C4A.10	18.0113	51.38	2.85265	up-regulated
Y41C4A.12	52.0202	115.131	2.2132	up-regulated
Y41C4A.13	11.299	23.8443	2.1103	up-regulated
Y41D4B.12	35.687	119.221	3.34075	up-regulated
Y43F4B.2	46.0911	237.246	5.14733	up-regulated
Y45F10A.4	12.8652	33.3222	2.5901	up-regulated
Y45F10D.11	31.5478	267.874	8.49107	up-regulated
Y46G5A.13	17.6757	63.6513	3.60106	up-regulated
Y47G6A.7	94.0839	214	2.27457	up-regulated
Y48E1B.11	31.5478	64.649	2.04924	up-regulated
Y48G10A.7	26.7373	81.9087	3.06346	up-regulated
Y48G1A.2	45.5317	124.509	2.73456	up-regulated
Y48G1BM.6	422.874	1586.49	3.75169	up-regulated
Y50D4C.6	21.1437	73.5282	3.47755	up-regulated
Y50D7A.6	138.721	285.333	2.05689	up-regulated
Y53C10A.12	74.1708	333.122	4.49128	up-regulated
Y53G8AM.1	73.6114	164.216	2.23085	up-regulated
Y53G8AM.8	79.3169	342.699	4.32064	up-regulated
Y53G8B.3	15.2145	67.0434	4.40654	up-regulated
Y53H1B.1	11.299	32.6238	2.88731	up-regulated
Y54F10BM.9	154.718	942.099	6.08913	up-regulated
Y54G2A.29	47.881	102.361	2.13782	up-regulated
Y54G2A.51	32.6665	264.781	8.1056	up-regulated
Y55F3BR.2	88.826	420.119	4.72968	up-regulated
Y55H10B.1	16.6689	94.5791	5.674	up-regulated
Y56A3A.18	116.682	297.804	2.55227	up-regulated
Y56A3A.7	20.025	43.5982	2.17719	up-regulated
Y57A10A.1	106.278	233.355	2.1957	up-regulated
Y57A10A.2	21.3675	43.5982	2.0404	up-regulated
Y57A10A.3	71.5978	144.662	2.02048	up-regulated
Y57G11C.33	39.6025	80.1129	2.02292	up-regulated
Y59A8B.11	27.0729	70.0364	2.58696	up-regulated
Y65B4BL.4	29.1985	116.827	4.00114	up-regulated
Y69A2AR.31	105.383	291.12	2.7625	up-regulated
Y69A2AR.32	31.5478	74.925	2.37497	up-regulated
Y71A12B.7	31.2121	217.991	6.98416	up-regulated
Y71F9AL.4	19.8013	42.9996	2.17156	up-regulated
Y71F9AL.5	14.3196	163.318	11.4053	up-regulated
Y71G12A.3	11.9702	36.7142	3.06712	up-regulated
Y71H2AL.1	50.6778	102.461	2.02181	up-regulated
Y71H2B.11	87.1479	325.639	3.73663	up-regulated
Y73B3A.11	12.6415	85.0014	6.72401	up-regulated
Y73E7A.8	11.7465	34.6191	2.94719	up-regulated
Y75B8A.10	22.7099	54.7721	2.41181	up-regulated
Y75B8A.19	232.581	553.307	2.37899	up-regulated
Y75B8A.31	14.0958	34.5194	2.44891	up-regulated
Y76B12C.6	39.4906	98.1707	2.48592	up-regulated
Y82E9BR.22	12.7533	25.7399	2.01828	up-regulated
Y87G2A.18	14.767	41.3035	2.79701	up-regulated
Y92H12BL.5	11.299	32.524	2.87848	up-regulated
Y94H6A.7	34.6802	157.332	4.53667	up-regulated
ZC204.14	10.9634	57.7651	5.2689	up-regulated
ZC262.2	13.2008	27.5357	2.0859	up-regulated
ZC411.1	12.9771	38.4103	2.95985	up-regulated
ZC53.1	66.2279	203.125	3.06707	up-regulated
ZK1073.1	26.0661	71.0341	2.72516	up-regulated
ZK1128.7	25.283	51.4797	2.03614	up-regulated
ZK1290.9	23.2693	53.4751	2.2981	up-regulated
ZK177.2	22.1506	84.0038	3.7924	up-regulated
ZK370.7	52.8033	123.412	2.3372	up-regulated
ZK637.9	64.9973	659.559	10.1475	up-regulated
ZK643.2	22.1506	121.716	5.49493	up-regulated
ZK930.6	26.2898	69.4378	2.64124	up-regulated
AH6.5	11.8584	2.99301	0.252396	down-regulated
AH9.7	14.6552	6.48485	0.442496	down-regulated
B0001.7	33.6733	5.68672	0.168879	down-regulated
B0001.8	18.1232	6.58462	0.363326	down-regulated
B0024.10	21.4793	1.39674	0.0650271	down-regulated
B0024.11	23.6049	9.07879	0.384615	down-regulated
B0025.1	26.7373	7.58229	0.283585	down-regulated
B0035.11	19.3538	5.38741	0.278365	down-regulated
B0035.12	25.7304	7.68205	0.298559	down-regulated
B0035.6	55.4883	2.99301	0.0539395	down-regulated
B0041.2	27.5204	6.58462	0.239263	down-regulated
B0205.11	10.9634	4.68905	0.4277	down-regulated
B0205.3	14.5433	1.39674	0.09604	down-regulated
B0205.7	16.2214	2.59394	0.159909	down-regulated
B0205.9	10.7397	2.69371	0.250819	down-regulated
B0238.10	19.0182	6.88392	0.361966	down-regulated
B0238.11	11.6346	0.997669	0.08575	down-regulated
B0240.4	14.9908	3.29231	0.219622	down-regulated
B0244.8	10.5159	0.897902	0.0853851	down-regulated
B0250.1	14.6552	6.88392	0.469726	down-regulated
B0261.1	17.0045	6.88392	0.40483	down-regulated
B0261.4	10.7397	3.09278	0.287977	down-regulated
B0261.7	12.9771	3.79114	0.292141	down-regulated
B0273.3	78.9813	19.0555	0.241266	down-regulated
B0286.4	11.1871	2.49417	0.22295	down-regulated
B0303.3	18.7944	5.28765	0.281342	down-regulated
B0304.2	12.8652	6.18555	0.480796	down-regulated
B0336.2	15.5501	4.78881	0.30796	down-regulated
B0336.3	67.011	4.38975	0.0655078	down-regulated
B0336.6	10.8515	3.59161	0.330977	down-regulated
B0336.9	36.0226	16.9604	0.470826	down-regulated
B0348.5	10.5159	1.39674	0.132821	down-regulated
B0348.6	14.8789	4.98835	0.335263	down-regulated
B0361.4	26.1779	3.69138	0.141011	down-regulated
B0365.3	22.0387	6.38508	0.289722	down-regulated
B0379.3	43.9655	10.8746	0.247344	down-regulated
B0412.3	19.5775	4.58928	0.234416	down-regulated
B0414.5	49.4472	16.7608	0.338965	down-regulated
B0414.6	29.9816	5.48718	0.183019	down-regulated
B0414.8	18.4588	9.07879	0.491841	down-regulated
B0432.13	11.8584	3.19254	0.269223	down-regulated
B0464.5	33.114	14.3664	0.433848	down-regulated
B0491.1	12.3059	5.28765	0.429685	down-regulated
B0491.7	11.7465	4.68905	0.399186	down-regulated
B0495.8	20.3606	6.68439	0.3283	down-regulated
B0495.9	13.089	3.89091	0.297267	down-regulated
B0511.10	10.8515	4.38975	0.404528	down-regulated
B0511.8	42.2874	5.08811	0.120322	down-regulated
B0546.2	13.4246	3.79114	0.282403	down-regulated
B0547.1	16.1095	7.08345	0.439707	down-regulated
C01B10.9	18.0113	5.88625	0.326809	down-regulated
C01F1.1	10.6278	4.78881	0.450593	down-regulated
C01G10.8	10.2922	0.897902	0.0872413	down-regulated
C01G5.2	91.1753	3.09278	0.0339212	down-regulated
C01G5.6	24.6117	9.37809	0.381042	down-regulated
C01G6.6	12.8652	4.98835	0.387739	down-regulated
C01G8.1	22.598	8.67972	0.384092	down-regulated
C01G8.5	14.4314	6.28532	0.43553	down-regulated
C01G8.9	23.1574	9.57763	0.413588	down-regulated
C01H6.7	13.3127	5.38741	0.404682	down-regulated
C01H6.9	51.0134	16.9604	0.332469	down-regulated
C02B10.4	13.6483	1.7958	0.131577	down-regulated
C02B8.2	37.3651	7.08345	0.189574	down-regulated
C02F5.1	102.586	6.28532	0.0612687	down-regulated
C02F5.4	12.194	4.28998	0.351811	down-regulated
C02F5.7	10.9634	5.18788	0.4732	down-regulated
C03C10.1	25.6186	11.573	0.451741	down-regulated
C03C10.3	11.5228	4.19021	0.363646	down-regulated
C03D6.4	27.4085	12.6704	0.46228	down-regulated
C03D6.8	17.6757	1.89557	0.107242	down-regulated
C03H5.3	13.8721	5.18788	0.37398	down-regulated
C04E7.3	11.299	1.4965	0.132445	down-regulated
C04G6.1	13.089	4.09044	0.312511	down-regulated
C05C10.2	16.2214	6.98369	0.430524	down-regulated
C05C10.6	24.388	2.59394	0.106361	down-regulated
C05C8.4	62.7599	28.6331	0.456233	down-regulated
C05C8.6	10.8515	3.09278	0.285008	down-regulated
C05D11.10	14.4314	2.39441	0.165916	down-regulated
C05D11.11	81.8899	5.98602	0.0730983	down-regulated
C05D11.2	20.6962	6.88392	0.332617	down-regulated
C05D11.9	12.4177	4.88858	0.393677	down-regulated
C05D2.5	29.0866	4.88858	0.16807	down-regulated
C05D2.6	21.9268	9.07879	0.41405	down-regulated
C05D2.8	80.995	18.3571	0.226645	down-regulated
C05D9.12	10.0684	4.38975	0.435991	down-regulated
C05H8.1	253.836	110.242	0.434305	down-regulated
C06A1.1	75.4014	19.6541	0.26066	down-regulated
C06A5.1	22.1506	8.87926	0.400859	down-regulated
C06E1.10	34.6802	7.08345	0.204251	down-regulated
C06E7.1	10.7397	2.99301	0.278687	down-regulated
C06G3.2	486.641	47.1898	0.0969704	down-regulated
C06G4.1	66.4517	6.08578	0.0915821	down-regulated
C06G4.2	39.6025	19.4546	0.491246	down-regulated
C06H2.2	20.3606	6.88392	0.3381	down-regulated
C06H2.7	14.6552	5.78648	0.394843	down-regulated
C07A9.7	28.8628	10.6751	0.369855	down-regulated
C07D8.6	16.1095	1.39674	0.0867027	down-regulated
C07E3.1	26.2898	9.77716	0.371899	down-regulated
C07E3.2	21.0318	7.88159	0.374746	down-regulated
C07G1.4	17.0045	5.18788	0.305089	down-regulated
C07G1.5	13.2008	3.49184	0.264517	down-regulated
C07G2.1	20.025	2.19487	0.109607	down-regulated
C07H6.4	15.3264	3.99068	0.260379	down-regulated
C07H6.5	40.1619	3.59161	0.0894284	down-regulated
C08B11.1	30.8765	5.88625	0.190638	down-regulated
C08B11.3	38.26	8.48019	0.221646	down-regulated
C08B11.9	11.7465	5.48718	0.467133	down-regulated
C08E3.9	72.3809	31.9254	0.441076	down-regulated
C08H9.2	24.0524	7.38275	0.306945	down-regulated
C08H9.3	12.8652	2.29464	0.17836	down-regulated
C09D4.4	57.9494	25.6401	0.442457	down-regulated
C09E7.8	11.5228	4.38975	0.380963	down-regulated
C09G4.5	18.2351	3.89091	0.213375	down-regulated
C09G5.7	93.5246	33.0229	0.353093	down-regulated
C09H10.10	28.751	6.98369	0.242903	down-regulated
C09H10.5	22.3743	8.38042	0.374556	down-regulated
C09H10.7	13.7602	0.897902	0.0652536	down-regulated
C10C5.1	60.075	0.399068	0.00664283	down-regulated
C10C6.6	11.8584	3.79114	0.319702	down-regulated
C10F3.1	26.1779	12.6704	0.484011	down-regulated
C10G11.7	12.4177	3.49184	0.281198	down-regulated
C10H11.9	54.7052	24.4429	0.446812	down-regulated
C11H1.12	22.1506	11.0741	0.499948	down-regulated
C12C8.3	15.5501	3.29231	0.211722	down-regulated
C12D8.1	15.3264	3.99068	0.260379	down-regulated
C12D8.10	10.9634	4.09044	0.3731	down-regulated
C13B4.2	19.6894	4.28998	0.217883	down-regulated
C13B9.3	20.4725	6.08578	0.297267	down-regulated
C13F10.4	31.7715	15.4639	0.486722	down-regulated
C13F10.6	13.3127	5.38741	0.404682	down-regulated
C13F10.7	10.8515	4.28998	0.395334	down-regulated
C13G3.3	13.6483	3.89091	0.285083	down-regulated
C14A4.1	11.1871	1.7958	0.160524	down-regulated
C14A4.14	11.5228	2.99301	0.259747	down-regulated
C14A4.4	22.1506	8.67972	0.391851	down-regulated
C14A4.5	10.9634	0.798136	0.0728	down-regulated
C14B1.1	12.194	5.48718	0.449991	down-regulated
C14B1.12	17.452	0.0997669	0.00571666	down-regulated
C14B9.4	102.362	24.0438	0.234889	down-regulated
C14C10.3	12.9771	5.98602	0.461276	down-regulated
C14C10.4	17.3401	4.58928	0.264663	down-regulated
C14C10.5	30.6528	13.0695	0.426371	down-regulated
C14C11.6	54.9289	11.573	0.21069	down-regulated
C15C6.3	15.5501	1.7958	0.115485	down-regulated
C15C7.5	11.7465	5.18788	0.441653	down-regulated
C15H11.3	41.9518	9.37809	0.223544	down-regulated
C15H11.5	50.3422	12.2713	0.243759	down-regulated
C15H11.7	10.2922	3.59161	0.348965	down-regulated
C15H11.8	15.9976	7.98136	0.498909	down-regulated
C15H11.9	18.4588	5.38741	0.291862	down-regulated
C16A11.10	21.3675	10.1762	0.476249	down-regulated
C16A11.3	61.7531	3.99068	0.0646232	down-regulated
C16A11.4	138.385	9.37809	0.0677681	down-regulated
C16A11.5	10.1803	5.08811	0.4998	down-regulated
C16A3.1	25.3948	9.17856	0.361434	down-regulated
C16A3.3	51.1253	11.573	0.226365	down-regulated
C16A3.6	14.767	2.49417	0.168901	down-regulated
C16A3.7	51.9084	10.5753	0.20373	down-regulated
C16C10.3	142.077	62.9529	0.443091	down-regulated
C16H3.3	222.848	102.461	0.459778	down-regulated
C17C3.1	26.2898	11.972	0.455387	down-regulated
C17E4.3	12.194	4.88858	0.400901	down-regulated
C17E4.6	28.6391	13.9674	0.487703	down-regulated
C17G10.2	15.5501	6.18555	0.397781	down-regulated
C17H12.1	14.3196	3.49184	0.243851	down-regulated
C18A3.3	14.4314	1.69604	0.117524	down-regulated
C18B10.6	10.2922	1.99534	0.193869	down-regulated
C18D11.1	73.3877	19.9534	0.27189	down-regulated
C18D4.2	253.501	124.509	0.491159	down-regulated
C18E3.7	33.5614	5.68672	0.169442	down-regulated
C18E9.6	15.2145	4.78881	0.314753	down-regulated
C18G1.4	66.1161	14.6657	0.221818	down-regulated
C18G1.5	42.5112	9.47786	0.22295	down-regulated
C18H9.3	12.4177	4.28998	0.345472	down-regulated
C23G10.4	70.0316	4.78881	0.0683808	down-regulated
C23G10.7	17.5638	5.88625	0.335135	down-regulated
C23G10.8	37.7007	8.67972	0.230227	down-regulated
C24A11.8	11.6346	4.68905	0.403025	down-regulated
C24A11.9	10.9634	2.69371	0.2457	down-regulated
C24G6.3	18.9063	7.38275	0.390492	down-regulated
C24H11.7	25.283	7.88159	0.311735	down-regulated
C24H12.4	21.0318	9.27833	0.441156	down-regulated
C25A1.12	12.0821	3.59161	0.297267	down-regulated
C25A1.16	10.9634	5.38741	0.4914	down-regulated
C25A1.8	13.9839	5.58695	0.399526	down-regulated
C25D7.15	15.662	7.18322	0.45864	down-regulated
C25D7.6	34.4564	8.48019	0.246114	down-regulated
C25G4.5	44.6367	6.78415	0.151986	down-regulated
C25G6.5	28.4154	12.8699	0.452922	down-regulated
C25H3.4	35.7989	15.5636	0.434752	down-regulated
C26B2.1	15.8858	7.48252	0.471021	down-regulated
C26C6.1	30.7647	12.1716	0.395635	down-regulated
C26D10.1	11.7465	3.59161	0.30576	down-regulated
C26D10.2	42.623	7.78182	0.182573	down-regulated
C26E6.3	10.2922	3.69138	0.358659	down-regulated
C26E6.4	44.7486	11.6727	0.260851	down-regulated
C26E6.6	15.4383	7.58229	0.491136	down-regulated
C26E6.9	97.1045	36.7142	0.37809	down-regulated
C26F1.3	22.9337	3.19254	0.139208	down-regulated
C26G2.1	12.0821	3.89091	0.322039	down-regulated
C26G2.9	21.5912	10.5753	0.489797	down-regulated
C26H9A.1	15.4383	4.88858	0.316653	down-regulated
C27A2.1	13.4246	2.19487	0.163497	down-regulated
C27A2.6	24.4999	4.88858	0.199535	down-regulated
C27B7.1	11.0753	1.99534	0.180162	down-regulated
C27B7.5	12.194	0.897902	0.0736348	down-regulated
C27D11.1	17.6757	2.49417	0.141108	down-regulated
C28A5.1	93.3008	11.972	0.128316	down-regulated
C28A5.2	93.8602	9.97669	0.106293	down-regulated
C28A5.6	14.4314	4.38975	0.30418	down-regulated
C28C12.10	17.8994	5.98602	0.334425	down-regulated
C28C12.9	20.4725	8.57996	0.419097	down-regulated
C28D4.3	16.8926	2.59394	0.153555	down-regulated
C28H8.3	20.1369	8.28066	0.411219	down-regulated
C28H8.4	11.0753	4.19021	0.378339	down-regulated
C28H8.9	19.0182	8.28066	0.435408	down-regulated
C29A12.1	28.6391	13.7678	0.480736	down-regulated
C29A12.3	14.4314	2.39441	0.165916	down-regulated
C29E4.2	31.8834	4.68905	0.147069	down-regulated
C29E4.4	58.7325	5.38741	0.091728	down-regulated
C29E4.8	17.8994	4.38975	0.245245	down-regulated
C29H12.5	35.687	8.97902	0.251605	down-regulated
C30B5.1	17.1163	4.88858	0.285609	down-regulated
C30C11.1	10.7397	2.89324	0.269398	down-regulated
C30C11.2	11.299	2.99301	0.264891	down-regulated
C30C11.4	42.0637	12.4709	0.296476	down-regulated
C30F12.5	16.6689	8.18089	0.490789	down-regulated
C30G12.6	58.1732	14.8653	0.255535	down-regulated
C30G12.7	36.582	14.7655	0.403628	down-regulated
C31C9.5	22.9337	7.98136	0.348019	down-regulated
C31E10.8	11.8584	5.28765	0.4459	down-regulated
C32B5.14	24.388	10.3758	0.425446	down-regulated
C32D5.10	46.6504	5.88625	0.126178	down-regulated
C32E8.11	32.5546	13.6681	0.419851	down-regulated
C32E8.8	18.3469	7.48252	0.407835	down-regulated
C32F10.5	28.6391	5.68672	0.198565	down-regulated
C33A12.3	15.8858	4.98835	0.314014	down-regulated
C33H5.12	35.4633	13.0695	0.368535	down-regulated
C34B2.7	10.2922	2.29464	0.22295	down-regulated
C34B7.4	11.6346	4.28998	0.368725	down-regulated
C34C12.7	64.9973	26.7375	0.411364	down-regulated
C34C12.9	12.9771	5.78648	0.4459	down-regulated
C34D4.14	72.7165	30.828	0.423948	down-regulated
C34E10.1	14.4314	5.48718	0.380225	down-regulated
C34E10.6	15.1027	5.08811	0.336902	down-regulated
C35D10.7	51.1253	17.0601	0.333693	down-regulated
C35E7.8	30.8765	10.6751	0.345734	down-regulated
C36A4.5	410.233	70.8345	0.172669	down-regulated
C36A4.8	24.9473	8.28066	0.331925	down-regulated
C36B1.3	19.9131	8.28066	0.415839	down-regulated
C36B1.4	17.3401	7.28299	0.420009	down-regulated
C36B1.5	13.7602	4.48951	0.326268	down-regulated
C36B1.8	24.9473	11.3734	0.455898	down-regulated
C36C9.1	29.8697	12.1716	0.407489	down-regulated
C36E6.2	22.1506	11.0741	0.499948	down-regulated
C36E8.1	19.8013	9.77716	0.493765	down-regulated
C36E8.5	48.3285	1.69604	0.035094	down-regulated
C37C3.2	18.3469	4.48951	0.244701	down-regulated
C37H5.5	36.582	9.37809	0.256358	down-regulated
C37H5.6	10.0684	1.1972	0.118907	down-regulated
C38C10.4	122.947	42.8998	0.34893	down-regulated
C38C10.5	35.5751	10.6751	0.300071	down-regulated
C38C3.5	13.2008	3.39208	0.256959	down-regulated
C38D4.3	78.6457	32.3245	0.411014	down-regulated
C38D4.4	58.6207	6.98369	0.119134	down-regulated
C38D4.5	25.8423	7.78182	0.301127	down-regulated
C39E9.12	61.5293	18.9557	0.308076	down-regulated
C39E9.14	32.6665	8.18089	0.250437	down-regulated
C39F7.4	15.2145	4.58928	0.301638	down-regulated
C41C4.8	13.6483	2.69371	0.197365	down-regulated
C41D11.3	13.089	5.38741	0.4116	down-regulated
C41G7.2	300.151	62.5539	0.208408	down-regulated
C41G7.3	21.2556	7.58229	0.35672	down-regulated
C41G7.4	36.582	10.1762	0.278176	down-regulated
C42C1.14	97.8876	20.2527	0.206897	down-regulated
C42C1.4	26.2898	11.7725	0.447797	down-regulated
C42C1.5	11.0753	4.58928	0.414372	down-regulated
C43E11.1	39.3788	9.07879	0.23055	down-regulated
C43E11.10	20.92	6.68439	0.319522	down-regulated
C43E11.3	26.2898	6.98369	0.265642	down-regulated
C43E11.7	10.2922	4.78881	0.465287	down-regulated
C43E11.9	14.0958	1.4965	0.106167	down-regulated
C44B12.3	66.6754	20.8513	0.312728	down-regulated
C44B9.4	27.9679	10.6751	0.38169	down-regulated
C44B9.5	10.8515	3.49184	0.321783	down-regulated
C44C1.1	34.2327	2.09511	0.0612019	down-regulated
C44E4.4	28.4154	5.38741	0.189595	down-regulated
C45B11.1	16.7807	7.98136	0.475626	down-regulated
C45G3.1	95.3145	16.0625	0.168521	down-regulated
C45G3.5	12.0821	2.39441	0.198178	down-regulated
C46A5.5	16.7807	3.39208	0.202141	down-regulated
C46A5.6	12.9771	2.99301	0.230638	down-regulated
C47B2.2	27.856	1.99534	0.0716305	down-regulated
C47B2.3	47.2098	8.08112	0.171175	down-regulated
C47B2.4	27.5204	1.39674	0.0507528	down-regulated
C47B2.5	19.0182	1.7958	0.0944258	down-regulated
C47B2.8	88.2666	30.5287	0.345869	down-regulated
C47D12.1	78.8694	35.6168	0.451592	down-regulated
C47E12.5	28.8628	7.88159	0.27307	down-regulated
C47E12.7	13.089	2.59394	0.198178	down-regulated
C47E8.5	66.3398	25.0415	0.377473	down-regulated
C47G2.3	13.7602	4.68905	0.340769	down-regulated
C47G2.5	56.0476	16.0625	0.286586	down-regulated
C48A7.2	11.299	3.89091	0.344358	down-regulated
C48B4.10	10.0684	3.29231	0.326993	down-regulated
C48B4.11	13.7602	5.48718	0.398772	down-regulated
C48E7.2	13.8721	3.29231	0.237334	down-regulated
C48E7.3	20.5844	4.58928	0.22295	down-regulated
C48G7.3	25.6186	7.78182	0.303757	down-regulated
C49H3.11	15.1027	6.78415	0.449203	down-regulated
C49H3.5	20.5844	7.48252	0.363505	down-regulated
C50C3.6	79.9881	21.0508	0.263174	down-regulated
C50E3.5	16.7807	7.68205	0.45779	down-regulated
C50F2.3	18.9063	9.37809	0.496031	down-regulated
C50F4.11	58.0613	11.972	0.206196	down-regulated
C52E12.1	18.1232	4.78881	0.264237	down-regulated
C52E12.4	33.2258	14.6657	0.441396	down-regulated
C52E4.6	17.6757	1.4965	0.0846645	down-regulated
C53A5.3	20.025	9.27833	0.463337	down-regulated
C53B7.4	17.6757	4.78881	0.270926	down-regulated
C53H9.2	18.9063	4.68905	0.248015	down-regulated
C55A6.9	10.6278	4.78881	0.450593	down-regulated
C55B7.1	20.8081	6.28532	0.302061	down-regulated
C55B7.11	26.4017	3.59161	0.136037	down-regulated
C55B7.5	15.3264	3.39208	0.221323	down-regulated
C55C3.3	53.139	12.7702	0.240317	down-regulated
C56C10.1	15.9976	6.58462	0.4116	down-regulated
C56C10.3	23.2693	8.57996	0.368725	down-regulated
C56E6.3	53.5864	8.67972	0.161976	down-regulated
C56G2.1	11.4109	5.18788	0.454643	down-regulated
C56G2.7	16.7807	0.798136	0.0475626	down-regulated
CC4.3	10.1803	2.79347	0.2744	down-regulated
CC8.2	11.8584	1.69604	0.143024	down-regulated
CD4.10	17.5638	2.29464	0.130646	down-regulated
CD4.4	11.0753	4.19021	0.378339	down-regulated
D1007.16	10.404	2.19487	0.210963	down-regulated
D1007.5	15.5501	5.18788	0.333623	down-regulated
D1007.8	11.8584	3.59161	0.302875	down-regulated
D1037.4	11.5228	3.69138	0.320355	down-regulated
D1043.1	30.3172	10.3758	0.34224	down-regulated
D1044.6	46.0911	15.8629	0.344165	down-regulated
D1054.14	14.9908	1.4965	0.0998283	down-regulated
D1054.2	12.0821	3.49184	0.289009	down-regulated
D1081.7	58.6207	7.98136	0.136153	down-regulated
D2005.4	84.9105	16.3618	0.192695	down-regulated
D2005.5	58.5088	17.8583	0.305224	down-regulated
D2013.9	13.5365	2.09511	0.154775	down-regulated
D2030.6	224.75	67.5422	0.300522	down-regulated
D2030.8	17.6757	6.58462	0.372524	down-regulated
D2045.1	19.13	4.98835	0.26076	down-regulated
D2045.2	342.215	170.701	0.498813	down-regulated
D2045.6	15.662	4.19021	0.26754	down-regulated
D2085.4	22.8218	5.88625	0.257922	down-regulated
D2085.5	22.2624	7.38275	0.331624	down-regulated
D2089.5	12.4177	3.19254	0.257095	down-regulated
D2092.2	17.1163	7.18322	0.41967	down-regulated
D2096.12	24.2761	11.972	0.493161	down-regulated
D2096.8	57.8376	5.28765	0.0914224	down-regulated
DY3.2	56.8307	7.58229	0.133419	down-regulated
E01A2.2	16.1095	3.69138	0.229143	down-regulated
E01A2.4	19.6894	7.28299	0.369894	down-regulated
E01A2.6	23.6049	4.48951	0.190194	down-regulated
E01G4.5	418.847	176.288	0.420889	down-regulated
E02H1.3	16.1095	6.08578	0.377776	down-regulated
E04A4.7	13.089	2.39441	0.182933	down-regulated
E04F6.5	12.5296	1.7958	0.143325	down-regulated
F01F1.12	15.4383	2.49417	0.161558	down-regulated
F01F1.4	29.3103	13.6681	0.466323	down-regulated
F01F1.6	45.8673	19.1553	0.417623	down-regulated
F01F1.7	21.0318	4.68905	0.22295	down-regulated
F01F1.8	23.9405	8.08112	0.33755	down-regulated
F01F1.9	16.7807	4.09044	0.243759	down-regulated
F01G10.1	62.8718	8.97902	0.142815	down-regulated
F01G4.1	30.7647	6.08578	0.197817	down-regulated
F01G4.4	119.367	7.88159	0.0660283	down-regulated
F01G4.6	12.6415	6.08578	0.481414	down-regulated
F02E8.1	37.9244	6.78415	0.178886	down-regulated
F02E9.10	23.7168	6.58462	0.277636	down-regulated
F02E9.7	14.9908	5.48718	0.366037	down-regulated
F02E9.9	18.0113	4.58928	0.2548	down-regulated
F02H6.4	17.6757	4.09044	0.231416	down-regulated
F07A11.6	10.7397	2.99301	0.278687	down-regulated
F08D12.1	12.8652	4.09044	0.317946	down-regulated
F08F3.2	21.8149	5.18788	0.237813	down-regulated
F08F8.2	36.4701	7.78182	0.213375	down-regulated
F08F8.8	17.0045	6.08578	0.357893	down-regulated
F08G12.4	12.8652	2.59394	0.201624	down-regulated
F08H9.1	28.8628	6.08578	0.210852	down-regulated
F09E8.3	54.7052	20.6518	0.37751	down-regulated
F09F7.3	40.7212	8.77949	0.2156	down-regulated
F09F7.4	24.9473	9.57763	0.383914	down-regulated
F09F7.6	10.7397	1.1972	0.111475	down-regulated
F09G2.9	21.4793	9.87693	0.459834	down-regulated
F10B5.1	13.3127	1.99534	0.149882	down-regulated
F10C2.2	11.1871	4.19021	0.374556	down-regulated
F10C5.1	18.6825	2.89324	0.154863	down-regulated
F10E9.2	136.595	24.5427	0.179675	down-regulated
F10E9.4	11.1871	3.39208	0.303212	down-regulated
F10G7.1	55.1526	9.07879	0.164612	down-regulated
F10G7.2	34.6802	10.1762	0.293431	down-regulated
F10G7.3	109.41	5.48718	0.0501523	down-regulated
F10G7.4	251.487	16.3618	0.0650601	down-regulated
F10G7.8	19.0182	4.58928	0.24131	down-regulated
F11A10.3	13.4246	6.68439	0.497921	down-regulated
F11A5.18	15.7739	3.99068	0.252993	down-regulated
F11E6.7	31.8834	4.19021	0.131423	down-regulated
F11G11.7	14.6552	5.98602	0.408458	down-regulated
F12E12.4	28.9747	13.9674	0.482054	down-regulated
F12E12.8	45.308	10.9744	0.242217	down-regulated
F12F6.1	10.6278	2.99301	0.281621	down-regulated
F12F6.6	52.1321	9.17856	0.176063	down-regulated
F13B12.1	11.9702	2.19487	0.183361	down-regulated
F13B9.1	57.0545	14.4662	0.253551	down-regulated
F13D12.5	351.165	50.1828	0.142904	down-regulated
F13H10.5	78.31	31.1273	0.397488	down-regulated
F13H8.2	24.2761	2.99301	0.12329	down-regulated
F15B10.2	29.8697	10.4755	0.350708	down-regulated
F15B9.4	164.787	8.57996	0.052067	down-regulated
F15D3.7	18.7944	4.48951	0.238875	down-regulated
F15E6.1	266.254	28.1343	0.105667	down-regulated
F16B4.8	34.2327	12.9697	0.378869	down-regulated
F16D3.2	17.452	5.18788	0.297267	down-regulated
F16D3.7	44.6367	15.0648	0.337498	down-regulated
F16F9.4	150.355	43.8975	0.291958	down-regulated
F17A9.4	15.1027	1.7958	0.118907	down-regulated
F17C11.10	22.0387	7.58229	0.344044	down-regulated
F17C11.9	14.767	1.4965	0.101341	down-regulated
F18A1.6	12.5296	5.68672	0.453862	down-regulated
F18C12.2	23.0455	11.2737	0.489191	down-regulated
F18C12.3	21.7031	2.19487	0.101132	down-regulated
F19B6.1	14.2077	3.29231	0.231727	down-regulated
F19B6.2	12.7533	5.38741	0.422431	down-regulated
F19F10.9	21.0318	8.87926	0.422182	down-regulated
F20C5.3	32.4427	1.1972	0.0369021	down-regulated
F20D12.1	166.577	16.1622	0.0970259	down-regulated
F20D12.4	22.3743	11.1739	0.499408	down-regulated
F20D12.5	72.9402	8.67972	0.118998	down-regulated
F20D6.4	14.0958	3.09278	0.219411	down-regulated
F20G4.3	63.0955	23.0462	0.365258	down-regulated
F20H11.3	14.2077	3.19254	0.224705	down-regulated
F21C3.4	24.9473	5.58695	0.22395	down-regulated
F21D5.1	13.8721	5.08811	0.366789	down-regulated
F21D5.2	11.5228	3.69138	0.320355	down-regulated
F21D9.7	99.1181	11.7725	0.118772	down-regulated
F21D9.8	141.741	37.5124	0.264654	down-regulated
F21E9.1	66.7873	11.7725	0.176269	down-regulated
F21G4.2	59.0681	2.09511	0.0354693	down-regulated
F21H12.5	55.0408	14.0671	0.255577	down-regulated
F22B3.4	54.7052	19.0555	0.348331	down-regulated
F22B5.2	13.3127	2.39441	0.179859	down-regulated
F22B5.7	84.463	23.2457	0.275218	down-regulated
F22B7.13	120.15	28.5333	0.237481	down-regulated
F22D3.2	14.5433	4.38975	0.30184	down-regulated
F22D6.2	10.6278	0.698369	0.0657115	down-regulated
F22F7.1	13.4246	3.89091	0.289835	down-regulated
F22G12.5	28.5272	2.89324	0.10142	down-regulated
F22H10.5	296.795	143.265	0.482708	down-regulated
F23B12.6	20.025	8.08112	0.403552	down-regulated
F23B12.7	17.0045	5.58695	0.328558	down-regulated
F23B12.8	105.271	44.2965	0.420785	down-regulated
F23C8.4	25.0592	3.89091	0.155269	down-regulated
F23C8.8	26.1779	9.87693	0.3773	down-regulated
F23F1.8	28.5272	0.698369	0.0244808	down-regulated
F23F12.6	14.2077	1.29697	0.0912866	down-regulated
F23H11.4	22.1506	5.78648	0.261234	down-regulated
F25B3.1	25.1711	12.2713	0.487517	down-regulated
F25B4.5	26.4017	6.88392	0.260738	down-regulated
F25B5.2	37.7007	14.7655	0.391651	down-regulated
F25B5.4	54.7052	4.68905	0.0857149	down-regulated
F25D1.1	18.2351	4.09044	0.224318	down-regulated
F25D7.4	216.583	16.6611	0.0769269	down-regulated
F25G6.2	37.3651	11.3734	0.304387	down-regulated
F25G6.9	31.324	7.18322	0.22932	down-regulated
F25H2.11	15.2145	0.399068	0.0262294	down-regulated
F25H2.9	14.0958	0.798136	0.0566222	down-regulated
F25H5.5	37.7007	8.57996	0.227581	down-regulated
F26A3.3	75.8489	18.0578	0.238076	down-regulated
F26B1.2	15.1027	2.09511	0.138724	down-regulated
F26B1.3	16.8926	1.99534	0.118119	down-regulated
F26D10.3	47.0979	12.4709	0.264786	down-regulated
F26D2.2	22.8218	7.38275	0.323496	down-regulated
F26E4.1	10.8515	3.69138	0.340171	down-regulated
F26E4.10	16.4451	2.59394	0.157733	down-regulated
F26E4.8	19.13	5.38741	0.281621	down-regulated
F26E4.9	12.6415	3.09278	0.244653	down-regulated
F26F12.7	53.8102	20.0532	0.372665	down-regulated
F26F4.5	15.2145	4.68905	0.308195	down-regulated
F26H11.2	76.632	29.7305	0.387965	down-regulated
F26H9.1	16.6689	7.08345	0.424951	down-regulated
F27B3.5	13.089	6.28532	0.4802	down-regulated
F27C1.6	21.0318	4.28998	0.203975	down-regulated
F28B12.3	22.7099	5.88625	0.259193	down-regulated
F28B3.7	35.9107	12.4709	0.347274	down-regulated
F28B3.8	17.8994	5.08811	0.284261	down-regulated
F28C6.2	20.92	9.27833	0.443515	down-regulated
F28C6.6	36.1345	11.8723	0.328558	down-regulated
F28D9.1	24.1642	2.99301	0.123861	down-regulated
F28F8.5	11.6346	4.98835	0.42875	down-regulated
F28F8.6	19.13	7.38275	0.385925	down-regulated
F28H1.3	144.65	20.9511	0.14484	down-regulated
F28H6.4	47.9929	20.4522	0.426151	down-regulated
F29B9.12	20.8081	5.38741	0.25891	down-regulated
F29B9.2	102.251	29.4312	0.287835	down-regulated
F29C4.6	11.7465	1.29697	0.110413	down-regulated
F29C4.7	10.2922	2.19487	0.213256	down-regulated
F29F11.1	11.8584	0.498835	0.042066	down-regulated
F29G9.5	13.2008	3.09278	0.234286	down-regulated
F30A10.10	23.2693	7.18322	0.3087	down-regulated
F30F8.9	19.8013	2.89324	0.146114	down-regulated
F31A9.4	15.4383	5.38741	0.348965	down-regulated
F31C3.2	27.2966	6.18555	0.226605	down-regulated
F31C3.6	89.3853	11.2737	0.126124	down-regulated
F31C3.9	29.5341	9.77716	0.331047	down-regulated
F31D4.3	14.8789	1.7958	0.120695	down-regulated
F31E3.4	54.4814	13.269	0.243551	down-regulated
F32A7.5	148.789	21.1506	0.142152	down-regulated
F32B6.9	112.431	35.6168	0.316788	down-regulated
F32D1.1	46.7623	11.6727	0.249619	down-regulated
F32D1.10	44.6367	3.19254	0.0715228	down-regulated
F32D1.9	18.7944	5.98602	0.3185	down-regulated
F32E10.1	27.9679	7.58229	0.271107	down-regulated
F32E10.4	29.9816	12.6704	0.422607	down-regulated
F32E10.6	23.8286	5.88625	0.247024	down-regulated
F32H2.1	27.6323	8.87926	0.321337	down-regulated
F32H2.3	33.0021	8.67972	0.263005	down-regulated
F33A8.1	36.8057	7.78182	0.21143	down-regulated
F33C8.1	26.7373	9.37809	0.35075	down-regulated
F33D11.12	19.3538	6.88392	0.355689	down-regulated
F33D4.5	13.5365	6.38508	0.471696	down-regulated
F33G12.3	23.9405	9.47786	0.395892	down-regulated
F33G12.5	14.3196	5.08811	0.355326	down-regulated
F33H1.2	36.8057	4.98835	0.135532	down-regulated
F33H2.1	55.1526	14.965	0.271339	down-regulated
F33H2.2	13.7602	5.28765	0.384271	down-regulated
F33H2.5	84.0155	30.4289	0.362182	down-regulated
F34D10.2	13.2008	4.48951	0.340093	down-regulated
F34D10.4	119.255	29.0322	0.243446	down-regulated
F35F11.1	16.4451	3.29231	0.2002	down-regulated
F35F11.2	11.9702	3.19254	0.266706	down-regulated
F35G12.8	79.0931	20.6518	0.261107	down-regulated
F35G2.1	14.2077	6.68439	0.470477	down-regulated
F36A2.13	42.7349	12.8699	0.301157	down-regulated
F36A4.7	143.084	39.3082	0.274722	down-regulated
F36A4.8	24.9473	11.2737	0.451898	down-regulated
F36D4.3	309.101	11.4732	0.037118	down-regulated
F36F2.3	27.7441	12.2713	0.442304	down-regulated
F36H1.6	31.9952	10.8746	0.339882	down-regulated
F36H12.2	13.9839	4.09044	0.29251	down-regulated
F36H2.1	15.9976	6.68439	0.417836	down-regulated
F37A4.8	62.3124	28.3338	0.454706	down-regulated
F37B1.5	16.1095	1.89557	0.117668	down-regulated
F37C12.13	13.6483	2.99301	0.219295	down-regulated
F37C12.9	16.8926	5.38741	0.318922	down-regulated
F37D6.1	66.1161	19.5543	0.295758	down-regulated
F38A5.1	12.9771	6.18555	0.476651	down-regulated
F38A5.13	15.7739	5.78648	0.36684	down-regulated
F38A5.2	56.0476	10.6751	0.190464	down-regulated
F38B7.5	54.0339	7.58229	0.140325	down-regulated
F38E1.9	15.662	4.58928	0.29302	down-regulated
F38E11.3	23.0455	8.38042	0.363646	down-regulated
F38E11.5	55.4883	13.7678	0.248122	down-regulated
F38H4.9	21.7031	6.18555	0.285008	down-regulated
F39B2.1	11.5228	5.38741	0.467545	down-regulated
F39B2.10	42.8468	5.98602	0.139708	down-regulated
F39B2.8	49.4472	21.1506	0.427741	down-regulated
F39D8.7	21.8149	8.77949	0.402453	down-regulated
F39F10.4	28.5272	6.58462	0.230819	down-regulated
F39G3.8	51.0134	16.8606	0.330513	down-regulated
F39H11.2	18.2351	6.28532	0.344683	down-regulated
F40A3.5	47.4335	23.545	0.496379	down-regulated
F40F11.1	15.1027	7.08345	0.469021	down-regulated
F40F11.2	40.1619	18.6564	0.464531	down-regulated
F40F4.3	12.4177	1.09744	0.0883765	down-regulated
F40F8.11	14.767	5.38741	0.364827	down-regulated
F40F9.7	10.9634	2.99301	0.273	down-regulated
F41E6.13	25.7304	7.98136	0.310191	down-regulated
F41E6.4	37.0295	11.8723	0.320617	down-regulated
F41G3.6	13.6483	3.69138	0.270464	down-regulated
F41G4.5	14.3196	3.49184	0.243851	down-regulated
F41H10.10	118.696	46.5912	0.392526	down-regulated
F41H10.3	15.4383	4.88858	0.316653	down-regulated
F42A10.1	17.3401	7.38275	0.425762	down-regulated
F42A10.4	15.1027	5.98602	0.396355	down-regulated
F42A6.7	36.2464	4.68905	0.129366	down-regulated
F42A9.2	37.1413	13.6681	0.368002	down-regulated
F42F12.3	12.6415	6.18555	0.489306	down-regulated
F42G8.6	10.7397	1.89557	0.176502	down-regulated
F42G9.1	12.0821	3.59161	0.297267	down-regulated
F43E2.8	35.9107	7.78182	0.216699	down-regulated
F43G6.9	30.9884	9.07879	0.292974	down-regulated
F43G9.12	25.1711	8.57996	0.340866	down-regulated
F43G9.3	12.3059	5.78648	0.470222	down-regulated
F44A2.1	34.9039	16.6611	0.477341	down-regulated
F44B9.3	52.5796	13.5683	0.258053	down-regulated
F44B9.8	13.2008	4.58928	0.347651	down-regulated
F44C4.4	24.0524	4.48951	0.186656	down-regulated
F44E2.10	25.6186	12.5706	0.490684	down-regulated
F44E2.2	30.2053	3.09278	0.102392	down-regulated
F44E7.4	41.5043	11.7725	0.283645	down-regulated
F44G4.4	15.9976	3.79114	0.236982	down-regulated
F45C12.2	19.2419	7.58229	0.394051	down-regulated
F45D11.9	34.792	12.4709	0.35844	down-regulated
F45E12.2	20.6962	6.48485	0.313335	down-regulated
F45E6.2	12.7533	3.89091	0.305089	down-regulated
F45F2.10	28.0797	9.57763	0.341087	down-regulated
F45H11.3	14.9908	4.78881	0.319451	down-regulated
F46B6.4	25.283	10.9744	0.434062	down-regulated
F46B6.5	36.4701	15.4639	0.424015	down-regulated
F46B6.6	18.7944	7.18322	0.3822	down-regulated
F46B6.7	17.452	7.98136	0.457333	down-regulated
F46C3.1	41.7281	8.57996	0.205616	down-regulated
F46C3.7	35.9107	13.8676	0.386169	down-regulated
F46C5.9	11.0753	2.39441	0.216194	down-regulated
F46E10.10	22.1506	1.89557	0.0855767	down-regulated
F46F11.2	16.1095	1.39674	0.0867027	down-regulated
F46F11.9	30.2053	9.27833	0.307175	down-regulated
F46F3.4	11.0753	4.48951	0.405363	down-regulated
F47B7.6	281.469	128.6	0.456888	down-regulated
F47F6.5	25.5067	10.4755	0.410697	down-regulated
F48C1.6	18.5707	6.68439	0.359943	down-regulated
F48D6.1	13.6483	6.68439	0.489759	down-regulated
F48E3.6	20.6962	6.88392	0.332617	down-regulated
F48E8.5	22.7099	3.19254	0.140579	down-regulated
F48E8.6	56.607	15.5636	0.274942	down-regulated
F48F5.4	24.6117	3.09278	0.125663	down-regulated
F48G7.4	61.8649	25.241	0.408002	down-regulated
F49B2.3	15.662	4.28998	0.27391	down-regulated
F49C12.8	35.9107	2.49417	0.0694548	down-regulated
F49C5.4	31.5478	14.965	0.474361	down-regulated
F49D11.1	32.4427	11.6727	0.359795	down-regulated
F49D11.10	20.4725	5.48718	0.268027	down-regulated
F49E11.1	18.3469	5.28765	0.288204	down-regulated
F49E11.2	12.7533	0.399068	0.0312912	down-regulated
F49E7.1	34.6802	8.28066	0.238772	down-regulated
F49E8.1	11.8584	3.79114	0.319702	down-regulated
F49E8.3	81.1068	5.68672	0.0701139	down-regulated
F52A8.2	16.557	7.48252	0.451925	down-regulated
F52B5.3	64.9973	16.5613	0.2548	down-regulated
F52C12.1	10.0684	4.58928	0.455809	down-regulated
F52C9.7	10.8515	4.78881	0.441303	down-regulated
F52C9.8	33.6733	12.5706	0.373311	down-regulated
F52D2.12	18.5707	4.78881	0.25787	down-regulated
F52E10.1	62.3124	17.958	0.288194	down-regulated
F52E4.8	13.5365	3.59161	0.265329	down-regulated
F53A2.5	13.2008	1.7958	0.136037	down-regulated
F53A3.1	19.13	5.18788	0.271191	down-regulated
F53A3.2	10.0684	2.39441	0.237813	down-regulated
F53A3.3	13.7602	5.38741	0.391522	down-regulated
F53B7.3	14.9908	5.98602	0.399313	down-regulated
F53C11.4	12.3059	3.59161	0.291862	down-regulated
F53F10.5	14.0958	5.48718	0.389278	down-regulated
F53F4.11	35.7989	1.7958	0.0501637	down-regulated
F53F4.12	13.8721	3.39208	0.244526	down-regulated
F53F4.14	12.0821	2.69371	0.22295	down-regulated
F53G12.1	29.0866	5.58695	0.19208	down-regulated
F53G12.4	125.855	61.9553	0.492273	down-regulated
F53G12.5	10.8515	3.19254	0.294202	down-regulated
F53G2.6	57.3901	9.67739	0.168625	down-regulated
F54A3.2	42.7349	10.0765	0.23579	down-regulated
F54A3.3	16.1095	7.08345	0.439707	down-regulated
F54B11.5	10.404	3.09278	0.297267	down-regulated
F54B3.3	13.4246	2.99301	0.22295	down-regulated
F54C1.3	10.404	5.18788	0.498641	down-regulated
F54C8.2	12.5296	3.29231	0.262762	down-regulated
F54C8.3	32.3309	9.47786	0.293152	down-regulated
F54C8.4	48.1047	6.38508	0.132733	down-regulated
F54C8.5	12.5296	3.89091	0.310537	down-regulated
F54C9.5	13.9839	0.897902	0.0642096	down-regulated
F54C9.6	16.8926	3.09278	0.183085	down-regulated
F54C9.8	38.26	10.276	0.268583	down-regulated
F54C9.9	10.5159	4.68905	0.4459	down-regulated
F54D10.3	63.3193	20.8513	0.329304	down-regulated
F54D11.2	34.5683	14.566	0.421368	down-regulated
F54D5.14	55.8239	11.1739	0.200163	down-regulated
F54D5.2	11.5228	4.09044	0.354988	down-regulated
F54D8.6	17.0045	3.09278	0.18188	down-regulated
F54E12.2	47.9929	21.0508	0.438624	down-regulated
F54E4.1	16.8926	8.08112	0.478383	down-regulated
F54E7.8	10.0684	3.59161	0.35672	down-regulated
F54H12.1	23.1574	7.48252	0.323116	down-regulated
F54H5.4	52.0202	2.99301	0.0575355	down-regulated
F55A11.2	10.0684	4.48951	0.4459	down-regulated
F55A12.5	12.5296	2.69371	0.214987	down-regulated
F55A12.8	54.2577	10.8746	0.200425	down-regulated
F55A3.1	10.6278	4.78881	0.450593	down-regulated
F55A3.3	49.6709	9.57763	0.192822	down-regulated
F55A3.7	15.662	3.69138	0.23569	down-regulated
F55A8.2	18.1232	4.68905	0.258732	down-regulated
F55B11.6	135.253	62.9529	0.465447	down-regulated
F55B12.3	15.4383	6.68439	0.432975	down-regulated
F55B12.4	12.194	3.79114	0.310903	down-regulated
F55C12.5	12.9771	6.28532	0.484339	down-regulated
F55C5.4	11.1871	3.39208	0.303212	down-regulated
F55C5.8	12.3059	3.59161	0.291862	down-regulated
F55D10.3	210.878	64.8485	0.307517	down-regulated
F55F10.1	99.5656	34.2201	0.343694	down-regulated
F55F8.2	22.4862	4.88858	0.217404	down-regulated
F55F8.3	27.1848	13.1692	0.484434	down-regulated
F55F8.5	18.5707	2.99301	0.161169	down-regulated
F55G1.4	75.6251	7.08345	0.0936653	down-regulated
F55H2.1	65.4448	17.3594	0.265253	down-regulated
F55H2.6	35.7989	13.6681	0.381802	down-regulated
F55H2.7	18.7944	5.48718	0.291958	down-regulated
F56A3.3	57.3901	3.09278	0.0538904	down-regulated
F56A3.4	96.7688	26.7375	0.276303	down-regulated
F56A6.1	19.4656	2.19487	0.112756	down-regulated
F56A8.3	13.8721	6.18555	0.4459	down-regulated
F56A8.6	14.767	1.69604	0.114853	down-regulated
F56B3.4	15.5501	5.68672	0.365702	down-regulated
F56C9.1	37.8126	6.98369	0.184692	down-regulated
F56C9.3	14.8789	6.08578	0.409021	down-regulated
F56C9.6	30.5409	3.59161	0.1176	down-regulated
F56D1.7	10.8515	4.28998	0.395334	down-regulated
F56D12.5	16.2214	3.69138	0.227563	down-regulated
F56D12.6	23.8286	7.38275	0.309827	down-regulated
F56D2.1	22.7099	6.48485	0.285552	down-regulated
F56D2.6	58.6207	6.38508	0.108922	down-regulated
F56F3.1	41.2806	7.48252	0.18126	down-regulated
F56H1.4	13.7602	2.19487	0.159509	down-regulated
F57B1.2	50.6778	3.19254	0.0629969	down-regulated
F57B10.12	15.3264	4.58928	0.299436	down-regulated
F57B10.4	40.1619	16.262	0.404912	down-regulated
F57B9.5	30.0934	11.2737	0.374622	down-regulated
F57B9.6	35.0158	10.0765	0.287769	down-regulated
F57B9.7	10.0684	2.59394	0.257631	down-regulated
F57C7.1	12.9771	3.29231	0.253702	down-regulated
F57C9.1	23.7168	4.19021	0.176677	down-regulated
F57C9.5	62.3124	12.5706	0.201736	down-regulated
F57C9.7	44.6367	11.4732	0.257035	down-regulated
F58A4.1	13.4246	1.29697	0.0966116	down-regulated
F58A4.10	10.1803	2.89324	0.2842	down-regulated
F58A4.3	127.869	11.1739	0.0873854	down-regulated
F58A4.4	15.3264	7.38275	0.481702	down-regulated
F58A4.7	95.2026	37.9114	0.398218	down-regulated
F58B3.5	15.1027	3.29231	0.217995	down-regulated
F58B3.6	27.6323	4.19021	0.151642	down-regulated
F58B6.3	208.417	77.4191	0.371463	down-regulated
F58D12.5	11.6346	5.38741	0.46305	down-regulated
F58D5.1	24.9473	3.19254	0.127971	down-regulated
F58D5.4	24.6117	12.0718	0.49049	down-regulated
F58E10.1	28.6391	12.5706	0.438933	down-regulated
F58E10.3	54.0339	10.0765	0.186484	down-regulated
F58G1.1	190.853	33.5217	0.175642	down-regulated
F58G11.1	77.0795	6.08578	0.0789547	down-regulated
F58G11.2	92.9652	36.5147	0.392778	down-regulated
F58G11.3	40.945	6.78415	0.16569	down-regulated
F59A2.1	33.7852	6.58462	0.194897	down-regulated
F59A2.3	18.6825	2.49417	0.133503	down-regulated
F59A3.2	16.1095	7.18322	0.4459	down-regulated
F59A6.5	114.668	46.5912	0.406313	down-regulated
F59B2.6	13.6483	2.19487	0.160816	down-regulated
F59B2.9	12.7533	5.48718	0.430254	down-regulated
F59B8.2	18.6825	2.59394	0.138843	down-regulated
F59E10.2	16.1095	1.89557	0.117668	down-regulated
F59E12.1	14.5433	3.19254	0.21952	down-regulated
F59E12.13	17.5638	8.57996	0.488502	down-regulated
F59E12.2	22.2624	9.27833	0.416771	down-regulated
F59E12.4	11.299	3.59161	0.317869	down-regulated
F59E12.5	10.5159	4.28998	0.407951	down-regulated
F59E12.9	20.2487	9.77716	0.482853	down-regulated
F59G1.8	11.6346	1.29697	0.111475	down-regulated
H01A20.1	24.9473	8.97902	0.359919	down-regulated
H02I12.1	52.6915	20.1529	0.38247	down-regulated
H02I12.5	58.7325	10.7748	0.183456	down-regulated
H04D03.3	34.6802	12.0718	0.34809	down-regulated
H04J21.3	20.025	4.88858	0.244124	down-regulated
H05L14.2	25.6186	11.2737	0.440058	down-regulated
H06H21.3	30.8765	8.87926	0.287573	down-regulated
H06I04.3	23.8286	10.9744	0.460554	down-regulated
H06I04.4	16.557	4.48951	0.271155	down-regulated
H06O01.1	12.5296	3.09278	0.246837	down-regulated
H12C20.2	14.6552	7.08345	0.483342	down-regulated
H12I13.4	32.7783	7.58229	0.23132	down-regulated
H14E04.2	17.1163	2.39441	0.13989	down-regulated
H15N14.1	24.9473	4.38975	0.17596	down-regulated
H15N14.2	13.8721	4.28998	0.309253	down-regulated
H19N07.1	14.8789	2.09511	0.14081	down-regulated
H20J04.8	12.3059	1.59627	0.129716	down-regulated
H21P03.2	14.3196	6.98369	0.487703	down-regulated
H24K24.4	21.9268	10.276	0.46865	down-regulated
H27M09.3	53.5864	8.08112	0.150805	down-regulated
H28G03.2	11.299	2.69371	0.238402	down-regulated
H28O16.2	13.7602	2.09511	0.152258	down-regulated
H31G24.4	21.4793	2.39441	0.111475	down-regulated
H34C03.2	34.6802	9.27833	0.26754	down-regulated
H37A05.1	24.9473	9.07879	0.363918	down-regulated
H37A05.4	42.9587	20.552	0.478413	down-regulated
H37N21.1	11.7465	3.89091	0.33124	down-regulated
H39E20.1	32.3309	14.3664	0.444357	down-regulated
H43I07.3	13.6483	5.58695	0.409351	down-regulated
K01C8.10	13.8721	3.49184	0.251718	down-regulated
K01C8.5	49.4472	5.58695	0.112988	down-regulated
K01C8.9	17.7876	3.79114	0.213134	down-regulated
K01G5.1	19.4656	5.08811	0.26139	down-regulated
K01G5.4	11.5228	2.09511	0.181823	down-regulated
K01G5.5	46.7623	4.09044	0.0874732	down-regulated
K01G5.7	140.287	15.4639	0.11023	down-regulated
K01G5.8	22.598	4.28998	0.189839	down-regulated
K02B2.1	18.1232	2.99301	0.165148	down-regulated
K02C4.3	12.6415	6.08578	0.481414	down-regulated
K02F2.3	18.9063	2.59394	0.1372	down-regulated
K02F2.4	34.792	11.0741	0.318295	down-regulated
K02F3.1	18.6825	6.88392	0.368468	down-regulated
K02F3.12	10.404	0.698369	0.0671247	down-regulated
K02F6.7	89.8328	14.2667	0.158814	down-regulated
K03B4.3	22.0387	6.58462	0.298775	down-regulated
K03H1.2	48.3285	21.9487	0.454157	down-regulated
K03H6.5	20.1369	5.08811	0.252677	down-regulated
K04C2.2	10.9634	3.29231	0.3003	down-regulated
K04C2.4	26.4017	3.19254	0.120922	down-regulated
K04D7.5	16.7807	5.08811	0.303212	down-regulated
K04F10.4	28.6391	12.0718	0.421515	down-regulated
K04G2.3	12.0821	5.68672	0.470672	down-regulated
K04G7.4	22.7099	10.0765	0.443703	down-regulated
K05C4.1	74.2827	0.598602	0.00805843	down-regulated
K05C4.2	58.8444	16.3618	0.278052	down-regulated
K05C4.5	35.7989	13.1692	0.367867	down-regulated
K05C4.6	33.8971	5.08811	0.150105	down-regulated
K05C4.7	23.1574	10.1762	0.439437	down-regulated
K05F6.9	58.6207	26.538	0.452707	down-regulated
K06A5.1	10.2922	1.99534	0.193869	down-regulated
K06A5.6	11.0753	1.59627	0.144129	down-regulated
K07A1.11	15.2145	2.79347	0.183606	down-regulated
K07A1.12	15.5501	2.49417	0.160396	down-regulated
K07A1.2	14.9908	4.78881	0.319451	down-regulated
K07A12.2	123.059	5.78648	0.0470222	down-regulated
K07B1.6	10.5159	2.09511	0.199232	down-regulated
K07C10.6	17.6757	4.88858	0.276571	down-regulated
K07C11.9	11.1871	4.19021	0.374556	down-regulated
K07C5.3	38.26	18.856	0.492837	down-regulated
K07C5.4	23.9405	6.48485	0.270874	down-regulated
K07D4.3	83.3443	1.39674	0.0167586	down-regulated
K07E8.7	11.1871	3.79114	0.338884	down-regulated
K07F5.13	21.4793	10.3758	0.483058	down-regulated
K07F5.14	15.662	1.4965	0.09555	down-regulated
K07H8.10	30.0934	10.5753	0.351415	down-regulated
K07H8.3	13.2008	1.7958	0.136037	down-regulated
K08B4.1	26.4017	7.28299	0.275853	down-regulated
K08D12.1	25.6186	1.29697	0.0506262	down-regulated
K08D12.4	18.0113	4.19021	0.232643	down-regulated
K08E3.4	13.089	2.79347	0.213422	down-regulated
K08E3.6	36.8057	14.8653	0.403885	down-regulated
K08E4.1	32.1071	7.58229	0.236156	down-regulated
K08F4.1	28.8628	9.47786	0.328376	down-regulated
K08H10.1	15.662	2.89324	0.18473	down-regulated
K08H10.7	32.6665	8.77949	0.268762	down-regulated
K08H2.3	47.5454	15.9627	0.335736	down-regulated
K09A9.5	25.1711	2.39441	0.0951253	down-regulated
K09E3.6	15.5501	5.58695	0.359286	down-regulated
K09H11.3	165.234	20.0532	0.121362	down-regulated
K10B2.1	16.3332	3.89091	0.23822	down-regulated
K10B2.5	38.7075	8.08112	0.208774	down-regulated
K10B3.9	29.6459	4.09044	0.137977	down-regulated
K10C3.5	19.0182	9.07879	0.477375	down-regulated
K10C3.6	16.7807	7.18322	0.428064	down-regulated
K10D2.1	17.2282	4.88858	0.283754	down-regulated
K11D2.3	16.3332	8.08112	0.494766	down-regulated
K11D9.1	336.957	70.8345	0.210218	down-regulated
K11H12.2	11.4109	1.09744	0.0961745	down-regulated
K11H12.9	14.8789	4.28998	0.288326	down-regulated
K11H3.4	10.8515	5.08811	0.468884	down-regulated
K11H3.6	12.4177	6.18555	0.498122	down-regulated
K12C11.2	19.8013	5.08811	0.256959	down-regulated
K12D12.2	65.7804	12.2713	0.18655	down-regulated
K12D12.5	32.8902	8.87926	0.269967	down-regulated
K12H4.3	13.9839	2.09511	0.149822	down-regulated
K12H4.8	25.6186	5.58695	0.218082	down-regulated
M01D1.10	43.6299	4.19021	0.09604	down-regulated
M01D7.5	28.0797	8.28066	0.294898	down-regulated
M01E11.2	13.8721	2.79347	0.201374	down-regulated
M01E11.5	11.1871	3.09278	0.276458	down-regulated
M01E11.6	189.287	46.3916	0.245087	down-regulated
M01E5.4	32.4427	4.88858	0.150683	down-regulated
M01E5.5	14.6552	7.18322	0.490149	down-regulated
M01F1.2	28.8628	13.6681	0.473552	down-regulated
M01F1.8	20.8081	5.58695	0.268499	down-regulated
M03C11.7	28.4154	4.88858	0.17204	down-regulated
M03C11.8	16.3332	4.09044	0.250437	down-regulated
M03D4.1	67.3466	6.78415	0.100735	down-regulated
M03F8.2	10.1803	1.1972	0.1176	down-regulated
M03F8.3	21.3675	3.19254	0.149411	down-regulated
M04B2.1	145.545	49.0853	0.337252	down-regulated
M04B2.4	13.4246	1.89557	0.141202	down-regulated
M04D5.1	23.1574	9.47786	0.40928	down-regulated
M04F3.1	24.2761	3.29231	0.135619	down-regulated
M04F3.5	16.2214	7.28299	0.448975	down-regulated
M106.1	34.3445	14.566	0.424113	down-regulated
M106.4	45.4198	7.18322	0.158152	down-regulated
M110.4	30.5409	15.1646	0.496533	down-regulated
M117.2	42.623	3.89091	0.0912866	down-regulated
M176.2	27.6323	2.09511	0.075821	down-regulated
M28.5	12.6415	1.89557	0.149949	down-regulated
M4.1	48.8878	5.48718	0.11224	down-regulated
M57.2	20.4725	4.68905	0.229041	down-regulated
M7.2	29.4222	10.7748	0.366214	down-regulated
M88.5	14.4314	5.18788	0.359485	down-regulated
PAR2.3	14.9908	2.49417	0.166381	down-regulated
PAR2.4	17.3401	6.78415	0.391241	down-regulated
R01B10.5	20.4725	4.09044	0.199802	down-regulated
R01H10.1	20.92	7.28299	0.348136	down-regulated
R01H10.6	10.7397	1.7958	0.167212	down-regulated
R01H2.6	12.7533	4.78881	0.375495	down-regulated
R02C2.1	113.997	42.5007	0.372823	down-regulated
R02D3.4	19.3538	8.38042	0.433013	down-regulated
R02D5.1	32.6665	3.79114	0.116056	down-regulated
R03D7.4	44.8605	14.1669	0.315799	down-regulated
R03H10.6	20.5844	1.39674	0.0678543	down-regulated
R04A9.7	27.0729	9.27833	0.342716	down-regulated
R04E5.8	102.474	47.09	0.45953	down-regulated
R04F11.3	11.0753	3.89091	0.351315	down-regulated
R05D11.4	17.3401	2.09511	0.120824	down-regulated
R05D11.8	13.089	4.98835	0.381111	down-regulated
R05D3.11	72.3809	9.67739	0.133701	down-regulated
R05D3.2	35.3514	8.87926	0.251171	down-regulated
R05D3.4	20.4725	10.1762	0.497069	down-regulated
R05D3.7	56.4951	16.1622	0.286082	down-regulated
R05H10.2	21.7031	2.69371	0.124116	down-regulated
R06A10.2	158.074	45.0947	0.285275	down-regulated
R06A4.2	30.0934	10.5753	0.351415	down-regulated
R06A4.7	19.8013	4.68905	0.236806	down-regulated
R06A4.8	11.4109	5.38741	0.472129	down-regulated
R06A4.9	34.0089	6.88392	0.202415	down-regulated
R06C1.3	10.9634	2.29464	0.2093	down-regulated
R06C7.1	36.9176	3.99068	0.108097	down-regulated
R06C7.7	21.5912	4.38975	0.203312	down-regulated
R06C7.8	119.143	6.18555	0.051917	down-regulated
R06F6.1	18.1232	8.77949	0.484434	down-regulated
R06F6.5	11.0753	3.69138	0.333299	down-regulated
R07B7.2	43.6299	3.39208	0.0777466	down-regulated
R07C3.6	11.299	2.09511	0.185424	down-regulated
R07E4.5	41.5043	16.0625	0.387007	down-regulated
R07E5.3	33.4496	11.6727	0.348965	down-regulated
R07E5.8	14.8789	4.98835	0.335263	down-regulated
R07G3.3	46.8742	20.8513	0.444836	down-regulated
R07G3.7	20.025	6.08578	0.303909	down-regulated
R07H5.2	33.7852	6.68439	0.19785	down-regulated
R08B4.3	27.0729	9.17856	0.339031	down-regulated
R08C7.10	23.9405	5.38741	0.225034	down-regulated
R08D7.1	14.4314	6.18555	0.428617	down-regulated
R08D7.3	13.8721	6.18555	0.4459	down-regulated
R09B3.3	25.8423	7.58229	0.293406	down-regulated
R09B3.5	16.3332	4.28998	0.262653	down-regulated
R09E10.7	17.3401	7.68205	0.443023	down-regulated
R09G11.2	44.0774	21.7492	0.493432	down-regulated
R102.5	13.5365	1.7958	0.132664	down-regulated
R107.6	341.432	40.9044	0.119803	down-regulated
R10E4.3	16.557	2.89324	0.174745	down-regulated
R10E4.4	20.025	3.59161	0.179356	down-regulated
R10E8.6	51.9084	23.7445	0.457432	down-regulated
R119.4	16.1095	6.58462	0.408741	down-regulated
R119.5	26.6254	8.18089	0.307259	down-regulated
R119.6	17.6757	8.77949	0.496698	down-regulated
R119.7	25.5067	7.08345	0.27771	down-regulated
R11A8.4	30.8765	12.3711	0.400664	down-regulated
R11A8.5	14.3196	1.59627	0.111475	down-regulated
R11A8.7	54.817	17.0601	0.31122	down-regulated
R11E3.3	23.8286	9.47786	0.397751	down-regulated
R11E3.7	22.3743	6.18555	0.276458	down-regulated
R11E3.8	11.1871	3.99068	0.35672	down-regulated
R11G11.2	114.78	24.7422	0.215562	down-regulated
R12B2.5	17.5638	6.08578	0.346495	down-regulated
R12E2.1	13.5365	3.09278	0.228478	down-regulated
R12E2.10	115.675	25.4406	0.219931	down-regulated
R12E2.12	26.7373	12.3711	0.462691	down-regulated
R12E2.2	12.3059	3.69138	0.299969	down-regulated
R13A5.12	72.269	10.1762	0.14081	down-regulated
R13D11.7	723.809	266.078	0.367609	down-regulated
R13H4.2	10.5159	0.299301	0.0284617	down-regulated
R144.10	20.5844	5.18788	0.25203	down-regulated
R144.7	39.7144	9.27833	0.233626	down-regulated
R148.3	29.6459	5.38741	0.181725	down-regulated
R151.2	17.5638	2.79347	0.159047	down-regulated
R151.3	10.5159	0.299301	0.0284617	down-regulated
R151.8	19.5775	7.18322	0.366912	down-regulated
R155.1	10.2922	1.39674	0.135709	down-regulated
R166.4	21.3675	2.29464	0.107389	down-regulated
R186.1	14.0958	3.69138	0.261878	down-regulated
R31.2	24.2761	7.68205	0.316445	down-regulated
R74.1	11.7465	4.98835	0.424666	down-regulated
R74.8	24.7236	8.18089	0.330894	down-regulated
T01C3.3	48.3285	18.1576	0.375712	down-regulated
T01C3.7	74.6183	3.99068	0.0534812	down-regulated
T01D1.2	10.0684	4.68905	0.465718	down-regulated
T01D1.8	44.7486	20.9511	0.468195	down-regulated
T01E8.4	21.5912	9.77716	0.452831	down-regulated
T01E8.5	302.612	27.4359	0.0906635	down-regulated
T01E8.6	20.1369	4.98835	0.247722	down-regulated
T01G1.3	31.6596	7.88159	0.248948	down-regulated
T01G9.4	15.9976	5.38741	0.336763	down-regulated
T02C1.1	27.5204	8.87926	0.322643	down-regulated
T02E1.3	31.7715	8.18089	0.257491	down-regulated
T02G5.12	19.5775	8.48019	0.43316	down-regulated
T02G5.7	12.3059	4.09044	0.332398	down-regulated
T02G5.9	10.2922	4.98835	0.484674	down-regulated
T02H6.2	22.8218	3.19254	0.13989	down-regulated
T03F1.1	18.7944	4.19021	0.22295	down-regulated
T03F1.3	10.7397	3.69138	0.343714	down-regulated
T03F1.8	11.299	5.28765	0.467974	down-regulated
T03F1.9	106.614	12.1716	0.114165	down-regulated
T04C10.4	48.8878	14.7655	0.302028	down-regulated
T04C12.5	13.089	1.29697	0.0990888	down-regulated
T05A1.4	41.3925	11.2737	0.27236	down-regulated
T05A6.2	29.6459	6.48485	0.218743	down-regulated
T05B9.1	26.961	3.79114	0.140616	down-regulated
T05C12.6	20.3606	4.98835	0.245	down-regulated
T05C12.7	21.4793	5.78648	0.269398	down-regulated
T05C3.5	31.5478	7.88159	0.24983	down-regulated
T05C3.6	17.8994	1.7958	0.100327	down-regulated
T05D4.1	26.7373	11.6727	0.436571	down-regulated
T05E7.3	12.5296	3.79114	0.302575	down-regulated
T05F1.6	21.9268	8.67972	0.39585	down-regulated
T05G5.3	90.8396	7.28299	0.0801741	down-regulated
T05G5.4	47.7691	17.2597	0.361315	down-regulated
T05H10.5	49.6709	15.4639	0.311326	down-regulated
T05H4.10	13.2008	6.08578	0.461015	down-regulated
T05H4.11	15.4383	5.58695	0.36189	down-regulated
T05H4.14	35.9107	7.98136	0.222255	down-regulated
T05H4.6	22.1506	6.28532	0.283754	down-regulated
T06A10.1	46.3148	5.08811	0.109859	down-regulated
T06D4.1	15.7739	2.29464	0.145471	down-regulated
T06D8.6	13.6483	4.78881	0.350872	down-regulated
T06D8.8	47.5454	5.98602	0.125901	down-regulated
T06E4.1	57.2782	8.97902	0.156762	down-regulated
T06E4.3	77.4151	32.524	0.420125	down-regulated
T06E6.1	26.0661	1.4965	0.057412	down-regulated
T06E6.2	10.404	2.99301	0.287677	down-regulated
T07A9.11	11.9702	3.79114	0.316714	down-regulated
T07A9.14	73.4996	31.2271	0.42486	down-regulated
T07A9.5	14.8789	6.38508	0.429137	down-regulated
T07A9.9	31.5478	6.48485	0.205557	down-regulated
T07C4.1	19.6894	8.97902	0.456034	down-regulated
T07C4.10	127.31	20.552	0.161433	down-regulated
T07C4.3	48.1047	19.1553	0.398199	down-regulated
T07D4.3	27.7441	5.58695	0.201374	down-regulated
T07D4.4	28.0797	7.48252	0.266474	down-regulated
T07E3.3	13.089	6.28532	0.4802	down-regulated
T07F8.3	25.9542	10.276	0.395928	down-regulated
T07G12.11	14.767	3.89091	0.263486	down-regulated
T07G12.6	18.0113	6.58462	0.365582	down-regulated
T08A11.1	33.114	13.8676	0.418784	down-regulated
T08B2.8	12.9771	2.79347	0.215262	down-regulated
T08B2.9	23.0455	3.59161	0.155848	down-regulated
T08D2.7	63.0955	5.68672	0.0901287	down-regulated
T08E11.10	79.9881	24.842	0.310571	down-regulated
T09A12.4	21.5912	6.88392	0.31883	down-regulated
T09A5.10	124.065	21.6494	0.1745	down-regulated
T09B4.1	10.6278	3.29231	0.309783	down-regulated
T09E8.2	17.6757	7.18322	0.40639	down-regulated
T09E8.3	14.6552	7.08345	0.483342	down-regulated
T09F3.2	17.6757	5.28765	0.299148	down-regulated
T09F3.3	63.543	12.6704	0.199399	down-regulated
T10B10.3	18.2351	4.58928	0.251673	down-regulated
T10B5.3	11.7465	2.39441	0.20384	down-regulated
T10B5.6	68.1297	9.37809	0.137651	down-regulated
T10F2.1	26.0661	4.48951	0.172236	down-regulated
T10F2.2	10.2922	1.69604	0.164789	down-regulated
T10F2.3	34.0089	16.262	0.478169	down-regulated
T10F2.4	13.9839	2.59394	0.185494	down-regulated
T10H9.3	19.13	8.87926	0.464153	down-regulated
T11F8.3	63.6549	11.8723	0.18651	down-regulated
T11G6.1	14.5433	4.98835	0.343	down-regulated
T11G6.8	11.7465	3.69138	0.314253	down-regulated
T12A2.2	13.3127	4.58928	0.344729	down-regulated
T12D8.1	71.5978	26.4382	0.369261	down-regulated
T12D8.5	43.1824	15.4639	0.358106	down-regulated
T12D8.6	10.9634	1.89557	0.1729	down-regulated
T12D8.7	16.8926	3.29231	0.194897	down-regulated
T12E12.2	107.061	20.3525	0.190101	down-regulated
T12E12.3	250.928	63.6513	0.253664	down-regulated
T12F5.3	304.514	33.7212	0.110738	down-regulated
T13B5.6	33.8971	13.8676	0.409109	down-regulated
T13C2.6	19.0182	7.58229	0.398687	down-regulated
T13F2.3	28.4154	10.3758	0.365146	down-regulated
T13H2.4	49.1116	22.6471	0.461136	down-regulated
T13H2.5	21.9268	5.68672	0.25935	down-regulated
T13H5.4	10.5159	3.09278	0.294104	down-regulated
T14G10.5	30.429	4.98835	0.163934	down-regulated
T14G10.8	14.9908	2.79347	0.186346	down-regulated
T14G8.3	20.6962	8.08112	0.390464	down-regulated
T15H9.6	11.299	4.98835	0.441485	down-regulated
T16A1.8	89.3853	23.7445	0.265642	down-regulated
T16A1.9	33.4496	6.38508	0.190887	down-regulated
T16H12.11	67.7941	28.8326	0.425297	down-regulated
T16H12.2	68.3535	32.3245	0.472902	down-regulated
T17A3.2	60.4106	28.8326	0.477278	down-regulated
T17E9.2	16.2214	7.08345	0.436674	down-regulated
T18H9.6	27.5204	13.0695	0.474901	down-regulated
T19A5.2	40.4975	18.2574	0.450827	down-regulated
T19A6.2	22.598	7.78182	0.344358	down-regulated
T19B4.2	24.8355	8.87926	0.357523	down-regulated
T19E10.1	34.0089	7.18322	0.211216	down-regulated
T19E7.2	31.1003	10.6751	0.343247	down-regulated
T19E7.3	23.3811	6.78415	0.290155	down-regulated
T19H12.2	100.908	2.19487	0.0217512	down-regulated
T20B12.3	20.3606	3.59161	0.1764	down-regulated
T20D3.11	81.8899	10.6751	0.130359	down-regulated
T20G5.1	36.4701	8.18089	0.224318	down-regulated
T20H4.2	41.0568	7.88159	0.191968	down-regulated
T21B10.1	13.089	3.79114	0.289644	down-regulated
T21B10.2	10.8515	0.698369	0.0643567	down-regulated
T21B10.3	22.598	9.47786	0.419411	down-regulated
T21C9.2	25.3948	12.4709	0.491079	down-regulated
T21E12.4	139.727	31.7259	0.227055	down-regulated
T21E3.1	127.533	26.4382	0.207304	down-regulated
T21F2.3	43.518	16.1622	0.371392	down-regulated
T21G5.3	85.5817	35.0182	0.409179	down-regulated
T21H3.11	16.6689	7.18322	0.430937	down-regulated
T22C1.1	10.1803	3.49184	0.343	down-regulated
T22D1.4	18.7944	6.88392	0.366275	down-regulated
T22D1.5	51.6846	22.9464	0.443969	down-regulated
T22D1.9	61.7531	5.58695	0.0904724	down-regulated
T22F3.2	21.8149	2.99301	0.1372	down-regulated
T22F3.4	31.2121	14.2667	0.457087	down-regulated
T22H9.1	15.7739	4.98835	0.316241	down-regulated
T23B12.2	18.9063	1.4965	0.0791538	down-regulated
T23D8.7	18.7944	7.08345	0.376891	down-regulated
T23D8.9	22.3743	9.27833	0.414687	down-regulated
T23G11.3	34.0089	6.58462	0.193614	down-regulated
T23G4.3	24.4999	2.99301	0.122164	down-regulated
T23G5.2	11.4109	4.88858	0.428414	down-regulated
T23G7.1	22.598	8.38042	0.370847	down-regulated
T23H2.1	38.9313	8.28066	0.212699	down-regulated
T23H2.3	16.3332	8.08112	0.494766	down-regulated
T24B8.7	46.3148	18.2574	0.394201	down-regulated
T24C4.6	22.7099	5.98602	0.263586	down-regulated
T24C4.7	27.0729	8.87926	0.327976	down-regulated
T24D1.2	26.1779	10.8746	0.415411	down-regulated
T24D1.5	20.2487	9.57763	0.472999	down-regulated
T24F1.1	23.0455	5.08811	0.220785	down-regulated
T24H10.3	14.0958	6.38508	0.452978	down-regulated
T24H7.1	27.856	5.58695	0.200565	down-regulated
T25G12.11	24.9473	12.3711	0.495889	down-regulated
T25G12.8	34.3445	10.6751	0.310823	down-regulated
T25G3.3	14.8789	1.99534	0.134105	down-regulated
T26A5.5	59.5156	13.6681	0.229655	down-regulated
T26G10.1	14.4314	2.29464	0.159003	down-regulated
T27E9.1	40.6094	19.7539	0.486436	down-regulated
T27E9.7	10.7397	1.59627	0.148633	down-regulated
T27F2.1	16.557	3.19254	0.192822	down-regulated
T27F6.6	12.7533	5.78648	0.453723	down-regulated
T28A8.3	20.2487	7.18322	0.354749	down-regulated
T28A8.4	19.3538	5.48718	0.28352	down-regulated
T28D9.10	13.3127	2.49417	0.187353	down-regulated
T28D9.2	18.3469	2.49417	0.135945	down-regulated
T28F3.3	12.3059	5.98602	0.486436	down-regulated
VF11C1L.1	14.767	5.08811	0.344559	down-regulated
VF13D12L.1	99.0063	1.59627	0.0161229	down-regulated
VW02B12L.3	39.4906	14.4662	0.36632	down-regulated
W01B11.3	32.1071	7.68205	0.239263	down-regulated
W01B6.9	25.283	9.77716	0.38671	down-regulated
W01G7.4	13.4246	3.69138	0.274972	down-regulated
W01G7.5	19.3538	6.38508	0.329914	down-regulated
W02A11.1	57.6138	23.3455	0.405206	down-regulated
W02A2.6	32.4427	15.4639	0.476651	down-regulated
W02A2.7	16.1095	5.08811	0.315846	down-regulated
W02B12.2	38.4838	6.28532	0.163324	down-regulated
W02B12.3	30.6528	4.28998	0.139954	down-regulated
W02D3.10	27.6323	6.18555	0.223853	down-regulated
W02D3.8	10.5159	2.49417	0.237181	down-regulated
W02G9.1	112.766	54.8718	0.486597	down-regulated
W02G9.3	13.5365	3.99068	0.29481	down-regulated
W03A5.7	111.312	32.9231	0.295773	down-regulated
W03C9.7	16.4451	2.09511	0.1274	down-regulated
W03F9.10	12.9771	3.69138	0.284453	down-regulated
W03G1.6	28.751	4.19021	0.145742	down-regulated
W03G9.2	37.1413	6.68439	0.179972	down-regulated
W03G9.4	29.4222	3.29231	0.111899	down-regulated
W04A8.1	25.5067	12.5706	0.492837	down-regulated
W04A8.3	13.4246	2.59394	0.193223	down-regulated
W04A8.7	26.2898	10.3758	0.394669	down-regulated
W04D2.4	11.0753	1.99534	0.180162	down-regulated
W04D2.6	11.299	4.88858	0.432655	down-regulated
W05B10.1	20.92	4.68905	0.224142	down-regulated
W05F2.6	10.7397	2.59394	0.241529	down-regulated
W05F2.7	22.3743	7.48252	0.334425	down-regulated
W06A7.3	18.4588	6.38508	0.34591	down-regulated
W06B11.2	46.6504	12.9697	0.278019	down-regulated
W06B4.1	15.8858	1.99534	0.125606	down-regulated
W06B4.3	20.92	5.88625	0.28137	down-regulated
W06D4.6	16.1095	6.98369	0.433514	down-regulated
W06H8.1	12.6415	3.29231	0.260437	down-regulated
W07B3.2	29.1985	11.2737	0.386105	down-regulated
W07E11.1	10.8515	1.69604	0.156295	down-regulated
W07E6.1	22.9337	5.88625	0.256664	down-regulated
W07E6.2	36.582	2.09511	0.0572715	down-regulated
W07E6.4	31.6596	4.88858	0.154411	down-regulated
W08E12.7	18.6825	3.79114	0.202924	down-regulated
W08F4.7	21.4793	9.07879	0.422676	down-regulated
W08F4.8	32.7783	2.19487	0.0669611	down-regulated
W09C5.1	18.9063	4.98835	0.263846	down-regulated
W09D10.2	85.6936	27.0368	0.315506	down-regulated
W10C6.1	58.7325	20.2527	0.344829	down-regulated
W10D9.4	13.7602	3.49184	0.253764	down-regulated
Y102A5C.1	20.4725	3.19254	0.155943	down-regulated
Y102A5C.18	12.9771	3.99068	0.307517	down-regulated
Y104H12D.3	18.4588	6.28532	0.340505	down-regulated
Y105C5A.1	16.3332	4.48951	0.27487	down-regulated
Y105C5A.1283	36.8057	17.2597	0.46894	down-regulated
Y105E8A.10	13.5365	6.48485	0.479066	down-regulated
Y105E8A.12	72.1571	34.1203	0.472861	down-regulated
Y105E8A.14	26.2898	1.29697	0.0493336	down-regulated
Y105E8A.16	11.7465	2.89324	0.246307	down-regulated
Y105E8A.19	24.7236	3.19254	0.129129	down-regulated
Y105E8A.24	12.8652	5.58695	0.434268	down-regulated
Y105E8A.7	302.389	107.15	0.354344	down-regulated
Y105E8A.9	17.5638	3.69138	0.210169	down-regulated
Y105E8B.3	25.7304	3.09278	0.120199	down-regulated
Y105E8B.4	40.8331	7.88159	0.19302	down-regulated
Y106G6H.14	11.0753	2.89324	0.261234	down-regulated
Y108F1.3	20.1369	6.98369	0.346811	down-regulated
Y110A2AL.4	41.2806	13.9674	0.338352	down-regulated
Y110A2AR.3	10.0684	4.09044	0.406264	down-regulated
Y110A7A.1	83.0086	10.7748	0.129804	down-regulated
Y110A7A.14	11.5228	0.598602	0.0519495	down-regulated
Y110A7A.17	25.1711	7.38275	0.293303	down-regulated
Y110A7A.18	134.917	32.8233	0.243285	down-regulated
Y110A7A.19	19.9131	8.57996	0.430869	down-regulated
Y110A7A.8	20.025	8.18089	0.408534	down-regulated
Y111B2A.1	46.4267	13.1692	0.283657	down-regulated
Y111B2A.11	19.13	8.28066	0.432862	down-regulated
Y111B2A.12	10.8515	2.69371	0.248233	down-regulated
Y111B2A.17	10.5159	4.19021	0.398464	down-regulated
Y111B2A.22	22.9337	10.276	0.448075	down-regulated
Y111B2A.3	247.012	17.559	0.0710855	down-regulated
Y113G7A.3	14.767	5.18788	0.351315	down-regulated
Y113G7B.18	24.0524	1.7958	0.0746623	down-regulated
Y116A8A.9	15.3264	4.28998	0.279908	down-regulated
Y116A8B.1	49.3353	10.1762	0.206267	down-regulated
Y116A8C.13	10.9634	2.59394	0.2366	down-regulated
Y116A8C.16	12.6415	5.28765	0.418278	down-regulated
Y116A8C.34	13.7602	1.89557	0.137758	down-regulated
Y116A8C.35	29.0866	8.77949	0.30184	down-regulated
Y116A8C.36	33.0021	10.276	0.311374	down-regulated
Y116F11A.1	40.6094	12.1716	0.299723	down-regulated
Y119C1A.1	14.767	6.18555	0.418876	down-regulated
Y119D3B.12	10.0684	4.38975	0.435991	down-regulated
Y119D3B.7	12.7533	5.38741	0.422431	down-regulated
Y11D7A.19	40.1619	17.7585	0.442174	down-regulated
Y13C8A.1	40.7212	19.255	0.47285	down-regulated
Y13C8A.2	21.4793	3.29231	0.153278	down-regulated
Y14H12B.2	92.1821	6.48485	0.0703483	down-regulated
Y15E3A.3	27.7441	8.97902	0.323637	down-regulated
Y17G7A.1	172.058	14.566	0.0846572	down-regulated
Y17G7B.12	10.9634	1.7958	0.1638	down-regulated
Y17G7B.18	10.9634	2.89324	0.2639	down-regulated
Y17G7B.2	15.2145	4.78881	0.314753	down-regulated
Y17G7B.20	55.1526	9.57763	0.173657	down-regulated
Y17G7B.21	38.5957	1.89557	0.0491136	down-regulated
Y17G9B.9	49.2235	17.559	0.35672	down-regulated
Y18D10A.11	15.8858	7.78182	0.489862	down-regulated
Y18D10A.13	26.2898	12.1716	0.462977	down-regulated
Y18D10A.17	104.04	6.08578	0.0584944	down-regulated
Y18D10A.20	13.089	1.7958	0.1372	down-regulated
Y18D10A.9	15.5501	6.58462	0.423444	down-regulated
Y18H1A.3	14.3196	4.09044	0.285655	down-regulated
Y19D2B.2	24.0524	9.37809	0.389903	down-regulated
Y22D7AL.10	16.3332	7.28299	0.4459	down-regulated
Y22D7AL.5	87.7072	16.0625	0.183137	down-regulated
Y22D7AR.11	14.9908	6.98369	0.465865	down-regulated
Y23H5A.3	16.4451	4.68905	0.285133	down-regulated
Y23H5B.3	19.0182	9.07879	0.477375	down-regulated
Y23H5B.5	13.3127	4.98835	0.374706	down-regulated
Y24D9A.1	26.5135	5.38741	0.203195	down-regulated
Y24D9A.2	51.1253	20.8513	0.407847	down-regulated
Y24D9A.4	13.7602	2.69371	0.195761	down-regulated
Y24F12A.1	18.4588	7.18322	0.389149	down-regulated
Y24F12A.2	16.6689	0.897902	0.0538671	down-regulated
Y25C1A.5	26.1779	5.08811	0.194367	down-regulated
Y2H9A.1	47.2098	12.7702	0.270498	down-regulated
Y32B12B.2	25.6186	4.78881	0.186927	down-regulated
Y32B12B.4	49.3353	23.8443	0.483311	down-regulated
Y32F6A.1	11.9702	4.88858	0.408394	down-regulated
Y32H12A.2	17.3401	3.79114	0.218635	down-regulated
Y32H12A.5	19.4656	7.68205	0.394647	down-regulated
Y32H12A.8	13.3127	6.18555	0.464635	down-regulated
Y34D9A.1	10.404	2.09511	0.201374	down-regulated
Y34D9A.4	97.3282	23.0462	0.236788	down-regulated
Y37A1B.1	53.9221	16.1622	0.299733	down-regulated
Y37A1C.1	106.614	33.3222	0.312551	down-regulated
Y37D8A.11	25.6186	5.28765	0.206399	down-regulated
Y37D8A.9	41.5043	10.9744	0.264415	down-regulated
Y37E11AL.3	12.5296	0.698369	0.0557375	down-regulated
Y37E11B.4	35.3514	6.48485	0.18344	down-regulated
Y37E3.1	11.1871	5.38741	0.481572	down-regulated
Y37E3.13	12.4177	2.99301	0.241027	down-regulated
Y37E3.15	29.0866	3.39208	0.11662	down-regulated
Y37H2A.1	15.7739	4.58928	0.290942	down-regulated
Y38A8.2	10.7397	3.19254	0.297267	down-regulated
Y38A8.3	43.8536	10.9744	0.25025	down-regulated
Y38C1AA.2	14.0958	3.19254	0.226489	down-regulated
Y38C9A.1	34.792	12.4709	0.35844	down-regulated
Y38E10A.28	13.6483	2.09511	0.153506	down-regulated
Y38F1A.10	16.7807	6.58462	0.392392	down-regulated
Y38F2AR.10	12.9771	5.88625	0.453588	down-regulated
Y39A1A.12	12.6415	3.09278	0.244653	down-regulated
Y39A1A.13	20.8081	5.88625	0.282883	down-regulated
Y39A1A.14	10.2922	1.1972	0.116322	down-regulated
Y39A1A.23	13.7602	3.09278	0.224762	down-regulated
Y39A1A.6	17.2282	1.29697	0.0752818	down-regulated
Y39A1B.3	19.6894	5.28765	0.268553	down-regulated
Y39A3CL.2	36.0226	13.9674	0.387739	down-regulated
Y39A3CL.7	16.557	5.88625	0.355515	down-regulated
Y39B6A.14	13.2008	2.29464	0.173825	down-regulated
Y39B6A.16	11.7465	4.48951	0.3822	down-regulated
Y39B6A.33	23.6049	3.59161	0.152155	down-regulated
Y39B6A.35	13.089	5.68672	0.434466	down-regulated
Y39C12A.9	14.9908	2.39441	0.159725	down-regulated
Y39E4B.2	51.1253	3.29231	0.0643969	down-regulated
Y39E4B.6	57.2782	24.6424	0.430224	down-regulated
Y39G10AR.11	53.0271	10.1762	0.191906	down-regulated
Y39G10AR.12	41.7281	4.58928	0.109981	down-regulated
Y39G10AR.13	141.853	33.3222	0.234906	down-regulated
Y39G10AR.2	14.8789	5.28765	0.355379	down-regulated
Y39G10AR.21	30.2053	10.0765	0.333599	down-regulated
Y39G10AR.7	103.257	11.0741	0.107248	down-regulated
Y39G10AR.8	18.9063	2.19487	0.116092	down-regulated
Y39G8C.1	52.0202	10.3758	0.199456	down-regulated
Y39H10A.7	17.8994	3.99068	0.22295	down-regulated
Y40B10A.8	36.0226	4.48951	0.12463	down-regulated
Y40B1A.3	10.2922	4.38975	0.426513	down-regulated
Y41C4A.9	10.6278	3.29231	0.309783	down-regulated
Y41D4A.3	80.995	23.2457	0.287002	down-regulated
Y41D4B.27	20.2487	3.39208	0.16752	down-regulated
Y41D4B.4	18.0113	5.98602	0.332348	down-regulated
Y41E3.10	45.1961	20.6518	0.456937	down-regulated
Y41E3.11	40.05	13.1692	0.32882	down-regulated
Y41E3.4	12.9771	3.49184	0.269077	down-regulated
Y41E3.9	18.1232	6.78415	0.374336	down-regulated
Y42H9AR.1	10.5159	4.38975	0.417438	down-regulated
Y42H9AR.3	12.0821	5.28765	0.437642	down-regulated
Y42H9B.2	33.3377	12.9697	0.38904	down-regulated
Y43F11A.5	57.0545	2.39441	0.041967	down-regulated
Y43F4B.3	57.9494	25.8396	0.4459	down-regulated
Y43F4B.4	12.9771	2.09511	0.161446	down-regulated
Y43F4B.6	162.326	33.4219	0.205894	down-regulated
Y43F8C.12	14.9908	4.48951	0.299485	down-regulated
Y44A6B.3	13.3127	5.58695	0.41967	down-regulated
Y45F10A.2	47.0979	8.38042	0.177936	down-regulated
Y45F10D.3	17.6757	2.89324	0.163685	down-regulated
Y45F10D.7	29.9816	14.965	0.499142	down-regulated
Y45G5AM.2	142.748	22.7469	0.15935	down-regulated
Y45G5AM.8	41.1687	6.08578	0.147825	down-regulated
Y46E12BL.2	40.8331	19.1553	0.469111	down-regulated
Y46G5A.1	27.7441	9.67739	0.348809	down-regulated
Y46G5A.4	518.189	188.959	0.364652	down-regulated
Y46G5A.5	72.9402	20.1529	0.276294	down-regulated
Y46G5A.7	11.8584	3.79114	0.319702	down-regulated
Y46H3A.6	13.4246	6.18555	0.460763	down-regulated
Y46H3A.7	12.4177	5.28765	0.425814	down-regulated
Y46H3C.5	15.7739	3.59161	0.227694	down-regulated
Y47A7.1	31.4359	12.8699	0.409403	down-regulated
Y47D3A.15	26.1779	0.897902	0.0343	down-regulated
Y47D3A.26	16.4451	4.28998	0.260867	down-regulated
Y47D3A.29	33.4496	13.269	0.396687	down-regulated
Y47G6A.10	15.5501	2.29464	0.147564	down-regulated
Y47G6A.11	26.4017	11.4732	0.434563	down-regulated
Y47G6A.18	10.5159	1.7958	0.17077	down-regulated
Y47G6A.23	26.0661	12.2713	0.470778	down-regulated
Y47G6A.28	40.3856	10.0765	0.249506	down-regulated
Y48A6B.11	63.8786	21.2504	0.332668	down-regulated
Y48A6B.3	21.1437	3.59161	0.169867	down-regulated
Y48A6C.3	12.9771	0.698369	0.0538155	down-regulated
Y48B6A.1	31.5478	2.59394	0.0822227	down-regulated
Y48B6A.10	10.6278	4.88858	0.459981	down-regulated
Y48B6A.11	25.9542	2.89324	0.111475	down-regulated
Y48B6A.3	184.7	90.1893	0.488302	down-regulated
Y48C3A.1	13.6483	6.48485	0.475139	down-regulated
Y48C3A.14	29.4222	14.3664	0.488286	down-regulated
Y48D7A.1	15.4383	7.48252	0.484674	down-regulated
Y48E1A.1	65.7804	9.07879	0.138017	down-regulated
Y48E1B.12	21.7031	3.29231	0.151698	down-regulated
Y48G10A.2	20.5844	2.89324	0.140555	down-regulated
Y48G1BL.1	57.2782	11.6727	0.20379	down-regulated
Y48G1BM.1	81.8899	12.8699	0.157161	down-regulated
Y48G1C.1	192.419	23.0462	0.119771	down-regulated
Y48G1C.8	37.4769	8.97902	0.239588	down-regulated
Y48G8AL.1	13.9839	5.68672	0.406661	down-regulated
Y48G8AL.10	11.9702	3.99068	0.333383	down-regulated
Y48G8AL.5	10.1803	1.39674	0.1372	down-regulated
Y48G8AL.7	18.5707	9.17856	0.49425	down-regulated
Y48G9A.3	55.2645	6.98369	0.126368	down-regulated
Y48G9A.4	41.3925	11.1739	0.26995	down-regulated
Y49E10.11	17.3401	8.28066	0.477544	down-regulated
Y49E10.14	24.388	3.19254	0.130906	down-regulated
Y49E10.19	35.2395	6.48485	0.184022	down-regulated
Y49F6B.10	302.724	128.999	0.426126	down-regulated
Y4C6B.1	28.5272	9.77716	0.342731	down-regulated
Y50D4A.6	18.7944	9.17856	0.488366	down-regulated
Y50D4C.1	10.8515	2.59394	0.239039	down-regulated
Y50D4C.5	10.1803	2.19487	0.2156	down-regulated
Y51A2D.7	29.8697	13.1692	0.44089	down-regulated
Y51H1A.2	12.6415	5.58695	0.441954	down-regulated
Y51H1A.3	15.1027	3.09278	0.204784	down-regulated
Y51H1A.4	17.6757	4.19021	0.237061	down-regulated
Y51H1A.6	11.1871	2.49417	0.22295	down-regulated
Y51H4A.12	177.764	5.58695	0.0314291	down-regulated
Y51H4A.15	15.8858	5.28765	0.332855	down-regulated
Y51H4A.940	10.9634	4.58928	0.4186	down-regulated
Y51H7C.11	25.283	8.77949	0.347249	down-regulated
Y51H7C.12	31.6596	15.3641	0.48529	down-regulated
Y51H7C.6	20.025	9.17856	0.458355	down-regulated
Y53C12A.3	14.8789	6.18555	0.415726	down-regulated
Y53C12A.4	10.9634	2.19487	0.2002	down-regulated
Y53C12B.3	27.0729	9.77716	0.361142	down-regulated
Y53F4B.21	15.4383	5.08811	0.329578	down-regulated
Y53F4B.22	22.3743	2.39441	0.107016	down-regulated
Y53F4B.3	10.0684	4.19021	0.416173	down-regulated
Y53F4B.9	135.924	61.5562	0.452873	down-regulated
Y53G8AR.8	11.1871	2.19487	0.196196	down-regulated
Y54E10A.15	15.5501	7.28299	0.468355	down-regulated
Y54E10A.9	45.5317	7.98136	0.175292	down-regulated
Y54E2A.11	31.6596	6.68439	0.211133	down-regulated
Y54E2A.2	16.8926	3.49184	0.206709	down-regulated
Y54E2A.3	50.2303	6.38508	0.127116	down-regulated
Y54E5A.4	16.1095	4.88858	0.30346	down-regulated
Y54E5A.5	10.9634	0.997669	0.091	down-regulated
Y54E5A.6	26.4017	4.68905	0.177604	down-regulated
Y54F10AM.4	13.2008	2.39441	0.181383	down-regulated
Y54F10BM.2	22.9337	2.59394	0.113106	down-regulated
Y54G11A.11	17.8994	5.78648	0.323277	down-regulated
Y54G11A.3	12.9771	4.98835	0.384396	down-regulated
Y54G11A.8	10.1803	0.598602	0.0588	down-regulated
Y54G2A.2	10.2922	0.299301	0.0290804	down-regulated
Y54G2A.31	15.1027	3.99068	0.264237	down-regulated
Y55B1AL.3	30.0934	12.9697	0.430981	down-regulated
Y55B1AR.2	20.1369	5.98602	0.297267	down-regulated
Y55B1BR.3	74.3945	24.2434	0.325876	down-regulated
Y55B1BR.4	13.089	3.09278	0.236289	down-regulated
Y55F3AM.4	14.4314	6.18555	0.428617	down-regulated
Y55F3BR.1	16.3332	5.58695	0.34206	down-regulated
Y55F3BR.8	32.4427	12.1716	0.375171	down-regulated
Y56A3A.1	12.0821	4.28998	0.355068	down-regulated
Y56A3A.10	15.5501	3.59161	0.23097	down-regulated
Y56A3A.13	12.6415	5.48718	0.434062	down-regulated
Y56A3A.14	23.9405	5.68672	0.237535	down-regulated
Y56A3A.15	52.0202	25.3408	0.487134	down-regulated
Y56A3A.20	20.5844	8.77949	0.426513	down-regulated
Y56A3A.31	10.6278	1.89557	0.17836	down-regulated
Y56A3A.32	11.1871	2.69371	0.240786	down-regulated
Y57A10A.13	10.404	4.48951	0.431516	down-regulated
Y57A10A.18	44.0774	12.1716	0.276141	down-regulated
Y57A10A.27	18.2351	1.69604	0.0930098	down-regulated
Y57A10A.31	44.5249	11.972	0.268884	down-regulated
Y57A10A.5	16.3332	6.28532	0.384818	down-regulated
Y57G11C.10	29.5341	5.38741	0.182414	down-regulated
Y57G11C.11	26.7373	1.89557	0.0708962	down-regulated
Y57G11C.1145	38.7075	10.8746	0.280943	down-regulated
Y57G11C.34	12.8652	4.48951	0.348965	down-regulated
Y57G11C.9	21.2556	7.78182	0.366107	down-regulated
Y57G7A.2	12.9771	5.98602	0.461276	down-regulated
Y59A8A.1	19.13	5.88625	0.307697	down-regulated
Y59A8B.1	22.598	3.79114	0.167764	down-regulated
Y59A8B.6	20.1369	7.08345	0.351765	down-regulated
Y60A3A.12	90.7278	6.58462	0.0725755	down-regulated
Y60A3A.19	10.2922	4.28998	0.416819	down-regulated
Y61A9LA.10	18.4588	6.38508	0.34591	down-regulated
Y61A9LA.8	18.0113	4.58928	0.2548	down-regulated
Y62E10A.14	64.7736	22.248	0.343474	down-regulated
Y62F5A.9	12.6415	2.49417	0.197301	down-regulated
Y63D3A.2	181.12	33.0229	0.182326	down-regulated
Y63D3A.4	10.7397	2.79347	0.260108	down-regulated
Y63D3A.5	37.5888	5.18788	0.138017	down-regulated
Y65B4BL.2	25.7304	3.29231	0.127954	down-regulated
Y65B4BL.5	11.7465	3.89091	0.33124	down-regulated
Y65B4BR.4	63.4311	19.4546	0.306704	down-regulated
Y65B4BR.5	18.9063	8.48019	0.448538	down-regulated
Y66D12A.10	12.9771	1.99534	0.153759	down-regulated
Y66D12A.15	30.3172	11.2737	0.371857	down-regulated
Y66D12A.17	23.6049	4.48951	0.190194	down-regulated
Y66D12A.19	16.6689	2.29464	0.13766	down-regulated
Y66H1B.2	35.3514	6.78415	0.191906	down-regulated
Y67D8C.5	182.127	29.6308	0.162693	down-regulated
Y67H2A.6	12.4177	3.59161	0.289232	down-regulated
Y69A2AR.6	12.7533	5.88625	0.461545	down-regulated
Y6B3A.1	37.2532	8.97902	0.241027	down-regulated
Y6D1A.1	42.0637	11.8723	0.282245	down-regulated
Y6D1A.2	90.6159	24.7422	0.273045	down-regulated
Y71A12B.3	26.0661	11.972	0.459296	down-regulated
Y71A12B.9	23.493	10.4755	0.4459	down-regulated
Y71F9AL.9	36.4701	9.97669	0.273558	down-regulated
Y71F9B.10	19.4656	5.98602	0.307517	down-regulated
Y71F9B.7	76.0726	18.4569	0.242622	down-regulated
Y71G12B.10	10.5159	3.19254	0.303591	down-regulated
Y71G12B.8	36.582	13.4685	0.368174	down-regulated
Y71H2AM.19	16.3332	3.89091	0.23822	down-regulated
Y71H2AM.23	27.5204	10.276	0.373396	down-regulated
Y73B3A.1	87.931	12.3711	0.140691	down-regulated
Y73B3A.9	37.3651	17.4592	0.46726	down-regulated
Y73B6BL.2	25.0592	9.37809	0.374237	down-regulated
Y73B6BL.23	22.8218	7.48252	0.327867	down-regulated
Y73B6BL.3	19.4656	9.67739	0.497153	down-regulated
Y73B6BL.33	16.7807	6.68439	0.398337	down-regulated
Y73B6BL.38	64.5498	13.3688	0.207108	down-regulated
Y73B6BL.5	51.9084	18.4569	0.355567	down-regulated
Y73B6BL.6	25.6186	9.27833	0.362172	down-regulated
Y73C8B.4	16.2214	3.39208	0.209112	down-regulated
Y73E7A.2	29.1985	11.8723	0.406606	down-regulated
Y73F8A.25	12.8652	3.59161	0.279172	down-regulated
Y73F8A.32	21.0318	8.28066	0.39372	down-regulated
Y73F8A.34	10.0684	2.69371	0.26754	down-regulated
Y74C10AR.1	15.8858	3.69138	0.23237	down-regulated
Y74C10AR.3	17.7876	8.57996	0.482357	down-regulated
Y74C9A.3	14.2077	6.28532	0.442389	down-regulated
Y75B7AL.4	59.2919	17.1599	0.289414	down-regulated
Y75B8A.22	36.4701	4.19021	0.114894	down-regulated
Y75B8A.24	35.5751	17.4592	0.49077	down-regulated
Y75B8A.25	40.4975	16.0625	0.396629	down-regulated
Y75B8A.30	10.0684	2.49417	0.247722	down-regulated
Y76A2A.2	15.4383	4.78881	0.310191	down-regulated
Y76A2B.1	35.4633	13.6681	0.385415	down-regulated
Y76B12C.7	27.2966	4.98835	0.182746	down-regulated
Y79H2A.11	41.1687	8.38042	0.203563	down-regulated
Y79H2A.3	31.324	9.67739	0.308945	down-regulated
Y7A5A.1	101.467	41.8023	0.411978	down-regulated
Y80D3A.2	18.2351	3.69138	0.202433	down-regulated
Y81B9A.1	148.006	37.8117	0.255474	down-regulated
Y81G3A.3	90.7278	34.0205	0.374974	down-regulated
Y82E9BR.2	13.6483	5.98602	0.43859	down-regulated
Y87G2A.1	10.6278	4.09044	0.384882	down-regulated
Y87G2A.5	44.3011	12.2713	0.276998	down-regulated
Y92C3B.2	16.4451	6.28532	0.3822	down-regulated
Y92H12A.4	12.5296	4.98835	0.398125	down-regulated
Y92H12BR.2	16.8926	3.69138	0.21852	down-regulated
Y92H12BR.3	21.0318	1.59627	0.0758978	down-regulated
Y94H6A.5	30.7647	9.07879	0.295105	down-regulated
Y97E10AL.2	18.3469	7.98136	0.435024	down-regulated
Y97E10AR.4	15.4383	2.29464	0.148633	down-regulated
ZC123.1	157.627	65.7464	0.417101	down-regulated
ZC15.1	41.5043	10.6751	0.257204	down-regulated
ZC155.3	149.013	19.8536	0.133234	down-regulated
ZC21.10	15.4383	4.38975	0.284342	down-regulated
ZC239.21	28.4154	8.97902	0.315992	down-regulated
ZC262.3	11.8584	5.68672	0.479553	down-regulated
ZC302.1	17.3401	4.38975	0.253156	down-regulated
ZC308.1	56.9426	15.1646	0.266313	down-regulated
ZC317.1	34.6802	15.1646	0.437269	down-regulated
ZC376.5	20.1369	7.28299	0.361674	down-regulated
ZC376.6	28.3035	9.27833	0.327816	down-regulated
ZC395.10	29.5341	5.68672	0.192548	down-regulated
ZC404.3	14.0958	6.78415	0.481289	down-regulated
ZC404.8	20.025	4.88858	0.244124	down-regulated
ZC404.9	27.4085	12.2713	0.44772	down-regulated
ZC416.1	103.481	19.6541	0.189929	down-regulated
ZC434.5	15.4383	3.79114	0.245568	down-regulated
ZC477.3	19.2419	9.27833	0.482194	down-regulated
ZC504.3	34.5683	7.48252	0.216456	down-regulated
ZC513.4	14.6552	6.68439	0.456111	down-regulated
ZC518.2	27.9679	9.67739	0.346018	down-regulated
ZK1010.2	18.9063	3.59161	0.189969	down-regulated
ZK1055.1	160.088	42.2014	0.263614	down-regulated
ZK1067.2	195.999	54.9716	0.280469	down-regulated
ZK1067.3	67.7941	8.57996	0.126559	down-regulated
ZK1098.1	23.2693	1.69604	0.0728875	down-regulated
ZK1098.8	59.5156	24.6424	0.41405	down-regulated
ZK1127.11	17.1163	5.28765	0.308924	down-regulated
ZK1127.5	17.452	3.69138	0.211517	down-regulated
ZK1127.7	88.9378	31.6261	0.355598	down-regulated
ZK1127.9	15.1027	6.78415	0.449203	down-regulated
ZK1128.5	21.4793	8.87926	0.413386	down-regulated
ZK1151.1	40.3856	18.4569	0.457016	down-regulated
ZK1248.13	22.3743	7.98136	0.35672	down-regulated
ZK1248.14	43.4061	9.97669	0.229845	down-regulated
ZK1248.3	14.767	3.99068	0.270242	down-regulated
ZK1307.6	19.13	8.97902	0.469368	down-regulated
ZK1307.9	19.5775	6.58462	0.336336	down-regulated
ZK177.4	13.4246	3.19254	0.237813	down-regulated
ZK177.6	31.324	7.68205	0.245245	down-regulated
ZK20.3	25.5067	4.28998	0.16819	down-regulated
ZK20.5	38.0363	3.79114	0.0996717	down-regulated
ZK218.8	57.3901	14.0671	0.245114	down-regulated
ZK250.2	124.289	43.9972	0.353991	down-regulated
ZK250.3	40.3856	17.559	0.434783	down-regulated
ZK328.1	45.0842	5.08811	0.112858	down-regulated
ZK328.2	31.6596	4.09044	0.129201	down-regulated
ZK328.5	91.0634	13.9674	0.153381	down-regulated
ZK353.8	10.0684	3.99068	0.396355	down-regulated
ZK370.8	11.299	2.09511	0.185424	down-regulated
ZK381.1	60.7462	4.58928	0.0755484	down-regulated
ZK381.4	94.6433	9.37809	0.0990888	down-regulated
ZK418.4	13.3127	4.78881	0.359717	down-regulated
ZK418.8	11.9702	2.69371	0.225034	down-regulated
ZK418.9	24.7236	3.59161	0.145271	down-regulated
ZK430.1	101.356	23.7445	0.23427	down-regulated
ZK484.4	14.0958	4.68905	0.332655	down-regulated
ZK507.6	31.4359	10.5753	0.336408	down-regulated
ZK512.2	13.6483	2.09511	0.153506	down-regulated
ZK520.4	23.6049	2.09511	0.0887573	down-regulated
ZK524.4	17.452	6.88392	0.39445	down-regulated
ZK546.1	30.429	3.89091	0.127868	down-regulated
ZK546.13	15.4383	1.29697	0.0840101	down-regulated
ZK550.3	21.1437	9.57763	0.452978	down-regulated
ZK550.5	34.0089	12.7702	0.375495	down-regulated
ZK616.4	23.7168	7.78182	0.328115	down-regulated
ZK616.5	23.0455	7.68205	0.333343	down-regulated
ZK632.1	43.7418	10.1762	0.232643	down-regulated
ZK632.3	20.1369	3.49184	0.173405	down-regulated
ZK632.4	13.2008	6.48485	0.491246	down-regulated
ZK637.3	18.0113	7.98136	0.44313	down-regulated
ZK637.7	38.4838	13.1692	0.342202	down-regulated
ZK637.8	32.5546	12.8699	0.395334	down-regulated
ZK643.5	14.0958	5.68672	0.403433	down-regulated
ZK652.9	18.5707	2.89324	0.155796	down-regulated
ZK662.4	42.2874	11.573	0.273674	down-regulated
ZK666.1	14.9908	4.88858	0.326106	down-regulated
ZK673.2	10.404	4.88858	0.469873	down-regulated
ZK673.5	10.8515	4.28998	0.395334	down-regulated
ZK675.1	21.9268	4.48951	0.20475	down-regulated
ZK686.2	23.6049	8.38042	0.355029	down-regulated
ZK742.1	35.1276	11.3734	0.323774	down-regulated
ZK742.6	16.1095	6.48485	0.402548	down-regulated
ZK792.6	13.7602	4.88858	0.35527	down-regulated
ZK822.2	60.6343	17.559	0.289588	down-regulated
ZK829.7	14.767	5.78648	0.391851	down-regulated
ZK84.3	68.3535	27.9347	0.408681	down-regulated
ZK856.1	15.3264	2.99301	0.195285	down-regulated
ZK856.5	11.1871	0.498835	0.04459	down-regulated
ZK856.9	17.2282	4.28998	0.249009	down-regulated
ZK863.3	15.3264	5.18788	0.338493	down-regulated
ZK930.1	94.3077	24.2434	0.257067	down-regulated
ZK973.2	30.7647	14.965	0.486436	down-regulated
3R5.1	11.6346	6.38508	0.5488	unchanged
AC8.10	527.922	511.904	0.96966	unchanged
AC8.11	188.168	148.254	0.78788	unchanged
AC8.12	255.291	218.49	0.855846	unchanged
AC8.3	541.234	523.976	0.968113	unchanged
AC8.4	196.782	161.622	0.821328	unchanged
AC8.7	266.478	225.773	0.847247	unchanged
B0001.2	28.4154	14.566	0.512609	unchanged
B0001.5	635.654	723.41	1.13806	unchanged
B0024.9	18.9063	23.0462	1.21897	unchanged
B0035.5	24.4999	47.1898	1.92612	unchanged
B0041.7	79.9881	106.352	1.32959	unchanged
B0047.1	3000.62	3067.53	1.0223	unchanged
B0047.4	40.6094	59.7604	1.47159	unchanged
B0205.1	17.2282	9.57763	0.555927	unchanged
B0205.5	38.0363	29.2317	0.768521	unchanged
B0205.8	26.961	32.524	1.20633	unchanged
B0207.4	32.3309	32.2247	0.996717	unchanged
B0212.3	54.7052	45.8928	0.838912	unchanged
B0213.1	40.945	62.7534	1.53263	unchanged
B0228.7	12.8652	18.3571	1.42688	unchanged
B0238.9	42.1756	43.2989	1.02663	unchanged
B0250.2	67.906	83.5049	1.22971	unchanged
B0250.7	132.008	177.785	1.34677	unchanged
B0250.8	1589.69	1649.85	1.03784	unchanged
B0261.2	32.8902	25.4406	0.7735	unchanged
B0261.8	404.751	347.488	0.858523	unchanged
B0273.2	98.7825	84.7021	0.857461	unchanged
B0280.1	39.9381	30.3292	0.759404	unchanged
B0281.4	107.844	81.4098	0.754884	unchanged
B0284.3	215.912	213.401	0.988373	unchanged
B0285.3	19.6894	18.7562	0.952604	unchanged
B0285.5	18.6825	23.6448	1.26561	unchanged
B0285.7	57.2782	80.8112	1.41085	unchanged
B0286.1	15.2145	11.7725	0.773767	unchanged
B0303.2	178.323	90.5884	0.508001	unchanged
B0303.5	75.0658	97.3725	1.29716	unchanged
B0304.8	82.2255	63.7511	0.77532	unchanged
B0334.11	50.2303	52.6769	1.04871	unchanged
B0336.1	64.2142	40.5054	0.630785	unchanged
B0336.5	27.2966	20.0532	0.734638	unchanged
B0336.7	27.9679	28.3338	1.01308	unchanged
B0348.4	12.7533	7.28299	0.571065	unchanged
B0361.6	18.7944	14.1669	0.753783	unchanged
B0391.9	26.8492	36.6145	1.36371	unchanged
B0393.6	12.4177	14.2667	1.14889	unchanged
B0414.7	20.8081	20.552	0.987692	unchanged
B0454.9	29.1985	25.9394	0.888383	unchanged
B0457.1	15.3264	12.2713	0.800667	unchanged
B0464.1	11.6346	7.28299	0.625975	unchanged
B0464.2	12.9771	7.48252	0.576595	unchanged
B0478.2	12.8652	6.88392	0.53508	unchanged
B0491.6	16.557	17.0601	1.03039	unchanged
B0495.2	56.0476	37.5124	0.669295	unchanged
B0495.7	18.5707	31.7259	1.70839	unchanged
B0511.12	15.5501	13.7678	0.885384	unchanged
B0511.6	10.404	6.38508	0.613712	unchanged
B0513.10	10.2922	13.6681	1.32801	unchanged
B0513.2	10.404	6.48485	0.623301	unchanged
B0523.5	17.5638	9.07879	0.516903	unchanged
B0564.5	10.8515	15.1646	1.39746	unchanged
B0564.7	28.4154	14.3664	0.505587	unchanged
C01A2.1	46.6504	30.4289	0.652275	unchanged
C01A2.3	17.2282	29.0322	1.68515	unchanged
C01A2.6	67.011	129.098	1.92653	unchanged
C01B10.8	22.8218	29.3315	1.28524	unchanged
C01B12.6	83.4561	97.8714	1.17273	unchanged
C01B4.7	26.0661	25.0415	0.960694	unchanged
C01B7.6	10.2922	10.5753	1.02751	unchanged
C01F1.2	11.4109	5.78648	0.507102	unchanged
C01F6.14	217.814	245.526	1.12723	unchanged
C01G10.11	16.8926	14.7655	0.874082	unchanged
C01G12.1	151.698	201.729	1.32981	unchanged
C01G5.8	107.285	84.6024	0.788578	unchanged
C01G8.6	10.1803	12.2713	1.2054	unchanged
C01H6.5	29.0866	20.8513	0.71687	unchanged
C02B10.1	10.7397	9.87693	0.919668	unchanged
C02B10.5	21.3675	11.972	0.560293	unchanged
C02B8.1	62.3124	110.642	1.77559	unchanged
C02F4.1	24.0524	17.4592	0.725883	unchanged
C02F4.2	51.9084	85.3007	1.64329	unchanged
C03A7.1	267.037	371.931	1.39281	unchanged
C03A7.2	271.736	332.823	1.2248	unchanged
C03B8.4	103.817	61.0574	0.588126	unchanged
C03E10.2	32.8902	54.6723	1.66227	unchanged
C03H5.2	19.8013	26.1389	1.32006	unchanged
C04A2.3	21.7031	16.0625	0.740102	unchanged
C04A2.7	18.3469	10.6751	0.581845	unchanged
C04D8.1	40.3856	23.0462	0.570653	unchanged
C04E6.11	16.8926	13.3688	0.791398	unchanged
C04F12.11	87.4835	74.2266	0.848464	unchanged
C04F12.2	25.283	22.7469	0.899692	unchanged
C04F12.9	869.018	933.02	1.07365	unchanged
C04F5.9	13.089	14.6657	1.12047	unchanged
C04G2.10	782.989	1063.81	1.35866	unchanged
C04G2.6	25.7304	14.6657	0.569976	unchanged
C04G6.3	82.8968	71.2336	0.859305	unchanged
C04G6.4	12.4177	7.68205	0.618636	unchanged
C04H5.6	49.1116	25.9394	0.528173	unchanged
C05C12.9	42.9587	50.7814	1.1821	unchanged
C05C8.2	12.7533	6.88392	0.539773	unchanged
C05D11.6	19.5775	10.4755	0.53508	unchanged
C05D11.7	10.5159	13.0695	1.24283	unchanged
C05E11.1	56.607	78.9157	1.3941	unchanged
C05E4.8	27.5204	27.4359	0.99693	unchanged
C06A5.3	13.6483	10.1762	0.745603	unchanged
C06A5.6	69.3603	53.6746	0.773852	unchanged
C06A5.8	13.3127	11.3734	0.854329	unchanged
C06A8.2	32.7783	22.1483	0.675698	unchanged
C06A8.5	103.593	54.2732	0.523908	unchanged
C06B8.7	170.604	112.338	0.65847	unchanged
C06C3.1	18.0113	11.7725	0.653617	unchanged
C06C3.10	13.089	9.27833	0.708866	unchanged
C06C3.8	132.456	185.467	1.40022	unchanged
C06E1.9	17.7876	9.57763	0.538445	unchanged
C06E8.4	25.8423	17.6587	0.683327	unchanged
C06G3.6	11.7465	17.8583	1.52031	unchanged
C06G3.7	28.0797	19.3548	0.689279	unchanged
C06G3.9	17.1163	21.3501	1.24735	unchanged
C06H2.3	14.4314	7.28299	0.504662	unchanged
C06H5.7	26.7373	15.3641	0.574632	unchanged
C07A9.13	31.324	61.8555	1.9747	unchanged
C07A9.3	32.8902	29.531	0.897866	unchanged
C07A9.9	80.3237	99.7669	1.24206	unchanged
[truncated: 1,927 more rows]

## Sheet: elli-1(ust203)
gene_name	N2_normalized	elli-1(ust203)_normalized	ratio	regulate
B0047.3	62.3124	137.202	2.20184	up-regulated
B0412.2	34.9039	83.0044	2.37808	up-regulated
B0416.6	49.8947	182.491	3.65752	up-regulated
B0464.8	19.0182	54.6433	2.87322	up-regulated
B0511.13	33.8971	186.797	5.51071	up-regulated
B0564.11	105.942	654.235	6.17539	up-regulated
C01C7.1	28.3035	81.371	2.87495	up-regulated
C01G8.6	10.1803	34.0036	3.34013	up-regulated
C03E10.3	10.1803	58.0585	5.70302	up-regulated
C04F5.1	178.994	1213.73	6.78085	up-regulated
C04G6.6	61.5293	293.856	4.77587	up-regulated
C05C8.9	14.6552	34.449	2.35064	up-regulated
C05E11.1	56.607	152.645	2.69657	up-regulated
C06A5.12	22.8218	105.426	4.61953	up-regulated
C06A5.4	91.9584	345.827	3.76069	up-regulated
C08C3.2	34.792	259.556	7.46021	up-regulated
C09F5.1	23.2693	55.9797	2.40574	up-regulated
C09G12.8	16.557	49.0008	2.95953	up-regulated
C13B9.4	70.3672	219.019	3.11251	up-regulated
C15C8.7	56.2714	234.164	4.16134	up-regulated
C15F1.8	13.6483	137.945	10.1071	up-regulated
C16A11.6	55.9357	126.066	2.25376	up-regulated
C16C8.11	25.5067	67.7102	2.6546	up-regulated
C16C8.21	20.1369	119.087	5.91387	up-regulated
C18D4.6	16.8926	47.8129	2.83041	up-regulated
C24G6.4	12.3059	29.9944	2.43741	up-regulated
C25A1.1	26.0661	56.8706	2.18179	up-regulated
C26F1.7	13.8721	75.283	5.42695	up-regulated
C27C7.1	23.9405	52.8615	2.20804	up-regulated
C27D6.4	12.9771	29.4005	2.26557	up-regulated
C28C12.1	31.4359	69.3436	2.20587	up-regulated
C29H12.2	14.0958	32.5187	2.30698	up-regulated
C30F12.5	16.6689	58.504	3.50978	up-regulated
C33H5.18	11.7465	25.0943	2.13632	up-regulated
C34D4.13	17.1163	40.0916	2.3423	up-regulated
C41D11.8	30.2053	78.5498	2.60053	up-regulated
C49C3.6	40.05	89.8348	2.24307	up-regulated
C50C3.1	35.9107	102.159	2.84481	up-regulated
C50F4.13	26.4017	56.8706	2.15405	up-regulated
C50H2.7	13.8721	30.8854	2.22644	up-regulated
C52E4.2	52.1321	124.878	2.39541	up-regulated
C56G7.3	10.8515	166.454	15.3392	up-regulated
D2005.3	37.5888	102.159	2.71781	up-regulated
D2096.1	369.064	740.061	2.00524	up-regulated
F07B7.1	150.132	433.434	2.88703	up-regulated
F07B7.2	16.557	65.9283	3.98191	up-regulated
F07B7.7	13.6483	43.2098	3.16594	up-regulated
F09E5.10	32.219	94.4379	2.93113	up-regulated
F10C2.5	17.3401	34.746	2.0038	up-regulated
F11A10.6	16.4451	74.2436	4.51463	up-regulated
F11A6.2	16.4451	73.0557	4.4424	up-regulated
F12A10.6	39.155	89.9833	2.29813	up-regulated
F13H10.8	23.6049	55.9797	2.37153	up-regulated
F13H8.8	11.9702	62.0677	5.18516	up-regulated
F15D3.1	48.2166	141.954	2.94409	up-regulated
F21G4.5	14.9908	32.9642	2.19896	up-regulated
F23A7.7	24.2761	182.936	7.53565	up-regulated
F25G6.1	50.1184	187.985	3.75081	up-regulated
F26D11.11	11.1871	27.0247	2.41569	up-regulated
F26E4.6	54.0339	143.736	2.6601	up-regulated
F26F4.6	64.8855	242.034	3.73018	up-regulated
F28F8.7	20.4725	92.5076	4.51863	up-regulated
F33E11.3	11.9702	33.2611	2.77865	up-regulated
F40B1.1	133.351	325.039	2.43747	up-regulated
F40G9.2	12.194	29.1035	2.38671	up-regulated
F41G3.12	11.4109	25.6883	2.25121	up-regulated
F42G4.7	11.7465	45.5856	3.88078	up-regulated
F43E2.1	505.771	1237.05	2.44586	up-regulated
F48F5.5	21.7031	48.4069	2.23041	up-regulated
F52C6.10	57.0545	200.903	3.52125	up-regulated
F52C6.2	22.1506	126.808	5.72483	up-regulated
F53H8.4	12.4177	53.6039	4.31672	up-regulated
F56B3.12	26.2898	54.6433	2.0785	up-regulated
F57G4.2	21.3675	214.861	10.0555	up-regulated
F57G4.3	11.5228	39.0522	3.38913	up-regulated
F57G4.7	14.5433	228.076	15.6826	up-regulated
F57G4.9	10.404	78.1043	7.50711	up-regulated
F58A4.14	16.557	33.7066	2.03579	up-regulated
F59A3.9	37.2532	96.5167	2.59083	up-regulated
F59A6.6	12.3059	32.3702	2.63047	up-regulated
F59E12.15	23.493	80.9256	3.44467	up-regulated
F59E12.6	37.8126	138.687	3.66775	up-regulated
F59H6.1	13.8721	96.6652	6.96834	up-regulated
F59H6.12	19.0182	99.041	5.20771	up-regulated
F59H6.8	24.6117	79.7377	3.23982	up-regulated
F59H6.9	72.9402	268.02	3.67451	up-regulated
H12D21.8	29.0866	104.09	3.57861	up-regulated
K01A11.5	39.0431	122.947	3.14901	up-regulated
K07E3.2	61.8649	132.005	2.13376	up-regulated
K08E3.8	67.3466	142.399	2.11442	up-regulated
K09E3.4	26.4017	59.2464	2.24404	up-regulated
K09H9.7	45.7554	151.012	3.30041	up-regulated
K10G9.2	18.2351	371.664	20.3818	up-regulated
K11H3.3	22.3743	48.8523	2.18341	up-regulated
M01E11.7	61.7531	558.164	9.03864	up-regulated
M01G5.5	63.3193	152.942	2.41541	up-regulated
M05B5.1	31.1003	113.593	3.65247	up-regulated
M110.10	76.8557	156.06	2.03056	up-regulated
M162.8	92.9652	236.986	2.54919	up-regulated
R07H5.11	30.3172	100.229	3.30601	up-regulated
R12B2.2	16.8926	36.0824	2.13599	up-regulated
R144.9	70.479	204.022	2.89478	up-regulated
R148.1	66.2279	144.33	2.17929	up-regulated
T02G5.8	17.6757	63.701	3.60388	up-regulated
T03D3.5	33.114	786.834	23.7614	up-regulated
T03F6.1	258.982	1727.35	6.66977	up-regulated
T04A8.16	77.4151	170.315	2.20002	up-regulated
T04B8.5	14.6552	61.0283	4.16428	up-regulated
T05G5.1	40.6094	122.799	3.02391	up-regulated
T06D10.3	14.4314	31.7763	2.20188	up-regulated
T07F10.5	12.4177	43.9522	3.53947	up-regulated
T11G6.7	14.2077	28.658	2.01708	up-regulated
T16A9.1	18.0113	105.129	5.83683	up-regulated
T16G12.3	14.9908	39.7946	2.6546	up-regulated
T16G12.4	53.9221	647.256	12.0035	up-regulated
T21B6.1	11.299	26.2822	2.32606	up-regulated
T26C5.3	36.9176	78.9952	2.13977	up-regulated
T27E9.3	13.8721	33.2611	2.39771	up-regulated
T28A8.7	25.7304	83.4498	3.24323	up-regulated
VF36H2L.1	10.5159	24.3519	2.31572	up-regulated
W03C9.6	26.5135	54.1979	2.04416	up-regulated
W04A8.2	33.3377	605.977	18.1769	up-regulated
W05F2.4	86.3648	209.664	2.42766	up-regulated
W05F2.5	297.243	804.504	2.70656	up-regulated
W06A11.4	51.4609	324.742	6.31046	up-regulated
W06E11.4	12.3059	60.5828	4.92308	up-regulated
W06H8.6	26.4017	69.0466	2.61524	up-regulated
W08A12.1	24.388	53.4554	2.19188	up-regulated
W09B7.1	114.892	381.909	3.32407	up-regulated
W09B7.2	18.2351	63.8495	3.50147	up-regulated
Y102A5C.36	41.5043	241.292	5.81366	up-regulated
Y116A8C.28	16.6689	45.4371	2.72587	up-regulated
Y116A8C.9	12.5296	39.0522	3.11679	up-regulated
Y18H1A.7	68.1297	145.072	2.12935	up-regulated
Y20F4.4	140.287	441.898	3.14996	up-regulated
Y22D7AL.7	136.483	1209.73	8.86355	up-regulated
Y23H5B.7	45.7554	131.114	2.86554	up-regulated
Y32G9A.10	23.1574	85.0832	3.67413	up-regulated
Y34D9A.7	25.0592	51.9705	2.07391	up-regulated
Y37E3.17	38.0363	77.0649	2.02609	up-regulated
Y37H2A.4	22.598	109.881	4.86239	up-regulated
Y38C1AA.12	131.225	296.529	2.2597	up-regulated
Y38H8A.7	12.6415	40.0916	3.17143	up-regulated
Y39A1A.1	40.6094	133.639	3.29083	up-regulated
Y39A1A.5	35.2395	105.129	2.98327	up-regulated
Y39B6A.37	59.9631	142.993	2.38469	up-regulated
Y41C4A.13	11.299	51.6736	4.57328	up-regulated
Y41D4B.12	35.687	161.703	4.53114	up-regulated
Y43F4B.2	46.0911	155.763	3.37947	up-regulated
Y45F10D.11	31.5478	178.333	5.6528	up-regulated
Y46G5A.13	17.6757	48.7038	2.75541	up-regulated
Y47G6A.7	94.0839	203.279	2.16061	up-regulated
Y48A5A.1	15.4383	31.0338	2.01019	up-regulated
Y48A6A.1	276.434	579.1	2.09489	up-regulated
Y48G10A.7	26.7373	75.4315	2.82121	up-regulated
Y48G1BM.6	422.874	1536.99	3.63463	up-regulated
Y48G1BR.1	12.7533	40.537	3.17854	up-regulated
Y50D4C.6	21.1437	68.8981	3.25856	up-regulated
Y50D7A.6	138.721	303.063	2.1847	up-regulated
Y53C10A.12	74.1708	276.335	3.72566	up-regulated
Y53G8AM.1	73.6114	149.824	2.03533	up-regulated
Y53G8AM.8	79.3169	179.967	2.26896	up-regulated
Y53G8B.3	15.2145	141.211	9.28136	up-regulated
Y53H1B.1	11.299	25.8368	2.28664	up-regulated
Y54F10BM.9	154.718	713.778	4.61341	up-regulated
Y54G2A.29	47.881	113.593	2.3724	up-regulated
Y54G2A.51	32.6665	300.241	9.19111	up-regulated
Y55F3BR.10	20.5844	42.1704	2.04866	up-regulated
Y55F3BR.2	88.826	354.736	3.99361	up-regulated
Y55H10B.1	16.6689	87.3105	5.23794	up-regulated
Y56A3A.18	116.682	287.026	2.4599	up-regulated
Y57A10A.1	106.278	227.334	2.13905	up-regulated
Y57A10A.3	71.5978	144.478	2.01791	up-regulated
Y59A8B.11	27.0729	106.614	3.93803	up-regulated
Y62F5A.1	32.6665	69.0466	2.11368	up-regulated
Y65B4BL.4	29.1985	187.242	6.41275	up-regulated
Y66D12A.3	12.7533	36.2309	2.84089	up-regulated
Y69A2AR.31	105.383	242.777	2.30376	up-regulated
Y69A2AR.32	31.5478	67.5617	2.14157	up-regulated
Y71A12B.7	31.2121	245.449	7.86391	up-regulated
Y71F9AL.5	14.3196	118.493	8.2749	up-regulated
Y71H2B.11	87.1479	310.487	3.56276	up-regulated
Y73B3A.11	12.6415	85.6772	6.77746	up-regulated
Y73B3B.3	17.1163	38.7552	2.26422	up-regulated
Y73E7A.8	11.7465	67.2647	5.72636	up-regulated
Y75B8A.10	22.7099	46.4765	2.04653	up-regulated
Y76B12C.6	39.4906	99.4865	2.51924	up-regulated
Y82E9BR.22	12.7533	27.1732	2.13067	up-regulated
Y87G2A.18	14.767	38.7552	2.62444	up-regulated
Y92H12BL.5	11.299	26.7277	2.36549	up-regulated
Y94H6A.7	34.6802	149.675	4.31587	up-regulated
ZC204.14	10.9634	60.5828	5.52591	up-regulated
ZC411.1	12.9771	32.5187	2.50585	up-regulated
ZC53.1	66.2279	249.013	3.75994	up-regulated
ZK1290.9	23.2693	46.922	2.01648	up-regulated
ZK177.2	22.1506	68.4526	3.09033	up-regulated
ZK370.7	52.8033	115.82	2.19342	up-regulated
ZK637.9	64.9973	635.971	9.78457	up-regulated
ZK643.2	22.1506	142.102	6.41529	up-regulated
B0001.7	33.6733	11.285	0.335133	down-regulated
B0001.8	18.1232	6.68193	0.368695	down-regulated
B0024.10	21.4793	1.03941	0.0483912	down-regulated
B0024.11	23.6049	6.53344	0.276783	down-regulated
B0025.1	26.7373	8.76075	0.32766	down-regulated
B0035.11	19.3538	7.27588	0.375941	down-regulated
B0035.12	25.7304	7.57285	0.294315	down-regulated
B0035.6	55.4883	3.26672	0.0588723	down-regulated
B0041.2	27.5204	9.80016	0.356105	down-regulated
B0205.3	14.5433	0.593949	0.0408401	down-regulated
B0205.7	16.2214	3.11823	0.19223	down-regulated
B0205.9	10.7397	4.60311	0.428608	down-regulated
B0238.10	19.0182	6.53344	0.343537	down-regulated
B0238.11	11.6346	2.96975	0.25525	down-regulated
B0240.4	14.9908	6.08798	0.406115	down-regulated
B0244.8	10.5159	2.67277	0.254164	down-regulated
B0250.1	14.6552	6.23647	0.425547	down-regulated
B0261.1	17.0045	5.19705	0.305629	down-regulated
B0261.4	10.7397	1.03941	0.0967825	down-regulated
B0261.7	12.9771	4.15764	0.320383	down-regulated
B0273.3	78.9813	20.7882	0.263204	down-regulated
B0281.4	107.844	48.8523	0.45299	down-regulated
B0286.4	11.1871	4.30613	0.384918	down-regulated
B0303.2	178.323	70.9769	0.398024	down-regulated
B0303.3	18.7944	3.11823	0.165913	down-regulated
B0336.2	15.5501	5.19705	0.334213	down-regulated
B0336.3	67.011	3.86067	0.0576124	down-regulated
B0336.6	10.8515	3.26672	0.301038	down-regulated
B0348.5	10.5159	1.93033	0.183563	down-regulated
B0348.6	14.8789	5.93949	0.399189	down-regulated
B0361.4	26.1779	3.41521	0.130461	down-regulated
B0365.3	22.0387	9.50319	0.431205	down-regulated
B0379.3	43.9655	16.7791	0.381642	down-regulated
B0412.3	19.5775	5.19705	0.26546	down-regulated
B0414.5	49.4472	16.1851	0.327321	down-regulated
B0414.6	29.9816	7.27588	0.242678	down-regulated
B0432.13	11.8584	3.71218	0.313043	down-regulated
B0478.2	12.8652	2.07882	0.161585	down-regulated
B0491.1	12.3059	5.791	0.470589	down-regulated
B0491.7	11.7465	5.19705	0.442434	down-regulated
B0495.8	20.3606	6.38495	0.313593	down-regulated
B0495.9	13.089	3.86067	0.294956	down-regulated
B0511.8	42.2874	8.1668	0.193126	down-regulated
B0523.5	17.5638	6.08798	0.34662	down-regulated
B0546.2	13.4246	5.49403	0.409252	down-regulated
B0547.1	16.1095	4.30613	0.267304	down-regulated
C01B10.9	18.0113	7.57285	0.42045	down-regulated
C01F1.1	10.6278	4.90008	0.461063	down-regulated
C01G10.8	10.2922	1.63336	0.158699	down-regulated
C01G5.2	91.1753	3.41521	0.0374576	down-regulated
C01G5.6	24.6117	8.01831	0.325792	down-regulated
C01G6.6	12.8652	3.86067	0.300086	down-regulated
C01G8.1	22.598	10.0971	0.446815	down-regulated
C01G8.9	23.1574	8.90924	0.384725	down-regulated
C02B10.4	13.6483	2.67277	0.195831	down-regulated
C02B8.2	37.3651	8.76075	0.234464	down-regulated
C02F5.1	102.586	10.3941	0.101321	down-regulated
C02F5.10	19.5775	4.15764	0.212368	down-regulated
C02F5.4	12.194	2.96975	0.243542	down-regulated
C03C10.1	25.6186	9.94865	0.388337	down-regulated
C03C10.3	11.5228	4.90008	0.425252	down-regulated
C03D6.8	17.6757	2.07882	0.117609	down-regulated
C04E7.3	11.299	3.26672	0.289115	down-regulated
C04G6.1	13.089	3.56369	0.272267	down-regulated
C05C10.6	24.388	6.23647	0.255719	down-regulated
C05C8.2	12.7533	5.93949	0.46572	down-regulated
C05C8.4	62.7599	29.9944	0.477923	down-regulated
C05C8.6	10.8515	4.45462	0.410506	down-regulated
C05D11.10	14.4314	2.82126	0.195494	down-regulated
C05D11.11	81.8899	4.15764	0.0507711	down-regulated
C05D11.2	20.6962	9.94865	0.480699	down-regulated
C05D11.6	19.5775	5.19705	0.26546	down-regulated
C05D2.5	29.0866	9.3547	0.321616	down-regulated
C05D2.6	21.9268	8.61226	0.392773	down-regulated
C05D2.8	80.995	9.3547	0.115497	down-regulated
C05D9.12	10.0684	2.82126	0.280208	down-regulated
C05H8.1	253.836	88.053	0.346889	down-regulated
C06A1.1	75.4014	24.2034	0.320994	down-regulated
C06B8.7	170.604	49.8917	0.292442	down-regulated
C06C3.10	13.089	5.93949	0.453779	down-regulated
C06E1.10	34.6802	10.6911	0.308277	down-regulated
C06E7.1	10.7397	4.45462	0.414782	down-regulated
C06G3.2	486.641	57.91	0.119	down-regulated
C06G4.1	66.4517	6.23647	0.0938496	down-regulated
C06H2.2	20.3606	9.3547	0.459451	down-regulated
C06H5.7	26.7373	11.4335	0.427625	down-regulated
C07A9.7	28.8628	13.2154	0.457868	down-regulated
C07D8.6	16.1095	0.593949	0.0368695	down-regulated
C07E3.1	26.2898	9.3547	0.35583	down-regulated
C07E3.2	21.0318	8.76075	0.416547	down-regulated
C07G1.4	17.0045	5.04857	0.296897	down-regulated
C07G1.5	13.2008	3.71218	0.281208	down-regulated
C07G2.1	20.025	3.56369	0.177962	down-regulated
C07H6.4	15.3264	2.67277	0.17439	down-regulated
C07H6.5	40.1619	4.30613	0.107219	down-regulated
C08B11.1	30.8765	10.0971	0.327016	down-regulated
C08B11.3	38.26	11.7305	0.306599	down-regulated
C08B6.7	19.13	9.20621	0.481244	down-regulated
C08H9.2	24.0524	11.1365	0.463012	down-regulated
C08H9.3	12.8652	2.3758	0.184668	down-regulated
C09E7.4	22.7099	11.285	0.496921	down-regulated
C09E7.8	11.5228	5.49403	0.476798	down-regulated
C09G4.5	18.2351	4.30613	0.236146	down-regulated
C09G5.7	93.5246	4.60311	0.0492181	down-regulated
C09H10.10	28.751	6.23647	0.216913	down-regulated
C09H10.5	22.3743	9.05772	0.404827	down-regulated
C09H10.7	13.7602	0.296975	0.0215821	down-regulated
C10C5.1	60.075	0.742436	0.0123585	down-regulated
C10C6.6	11.8584	4.75159	0.400695	down-regulated
C10F3.1	26.1779	12.9184	0.493484	down-regulated
C10G11.7	12.4177	5.49403	0.442434	down-regulated
C11H1.12	22.1506	9.80016	0.442434	down-regulated
C12C8.3	15.5501	2.67277	0.171881	down-regulated
C12D8.1	15.3264	4.00916	0.261585	down-regulated
C12D8.10	10.9634	4.00916	0.365685	down-regulated
C13B4.2	19.6894	7.72134	0.392157	down-regulated
C13B9.3	20.4725	6.08798	0.297374	down-regulated
C13G3.3	13.6483	2.3758	0.174072	down-regulated
C14A4.14	11.5228	3.11823	0.270615	down-regulated
C14A4.5	10.9634	1.1879	0.108351	down-regulated
C14B1.12	17.452	3.71218	0.212709	down-regulated
C14B9.4	102.362	26.2822	0.256757	down-regulated
C14C10.4	17.3401	7.12739	0.411036	down-regulated
C14C10.5	30.6528	12.7699	0.416598	down-regulated
C14C11.6	54.9289	15.1457	0.275733	down-regulated
C15C6.1	79.4288	34.1521	0.429971	down-regulated
C15C6.3	15.5501	1.33639	0.0859404	down-regulated
C15C7.5	11.7465	1.63336	0.139051	down-regulated
C15H11.3	41.9518	12.176	0.290237	down-regulated
C15H11.5	50.3422	19.0064	0.377544	down-regulated
C15H11.7	10.2922	3.11823	0.302971	down-regulated
C15H11.9	18.4588	6.83041	0.370036	down-regulated
C16A11.3	61.7531	7.86983	0.12744	down-regulated
C16A11.4	138.385	10.0971	0.0729641	down-regulated
C16A11.5	10.1803	4.30613	0.422986	down-regulated
C16A3.1	25.3948	10.0971	0.397606	down-regulated
C16A3.3	51.1253	9.80016	0.191689	down-regulated
C16A3.6	14.767	3.26672	0.221217	down-regulated
C16A3.7	51.9084	12.176	0.234566	down-regulated
C16C10.3	142.077	68.6011	0.482845	down-regulated
C16C4.6	11.8584	4.15764	0.350608	down-regulated
C17C3.1	26.2898	6.23647	0.23722	down-regulated
C17C3.15	19.13	4.15764	0.217336	down-regulated
C17E4.3	12.194	5.49403	0.450552	down-regulated
C17F4.5	12.9771	6.38495	0.492017	down-regulated
C17G10.2	15.5501	7.12739	0.458349	down-regulated
C17H12.1	14.3196	2.96975	0.207391	down-regulated
C17H12.36	139.839	66.6708	0.476767	down-regulated
C18A3.3	14.4314	1.1879	0.0823133	down-regulated
C18B10.6	10.2922	2.07882	0.201981	down-regulated
C18D11.1	73.3877	19.1549	0.261009	down-regulated
C18D4.2	253.501	75.1346	0.296388	down-regulated
C18E3.7	33.5614	3.86067	0.115033	down-regulated
C18E9.3	22.3743	9.65167	0.431373	down-regulated
C18E9.6	15.2145	2.82126	0.185432	down-regulated
C18G1.4	66.1161	15.1457	0.229078	down-regulated
C18G1.5	42.5112	10.0971	0.237517	down-regulated
C18H9.3	12.4177	4.45462	0.35873	down-regulated
C23G10.4	70.0316	8.31529	0.118736	down-regulated
C23G10.7	17.5638	5.791	0.329712	down-regulated
C23G10.8	37.7007	9.65167	0.256008	down-regulated
C23H3.4	17.2282	7.72134	0.44818	down-regulated
C24A1.2	104.264	41.2795	0.395912	down-regulated
C24A11.8	11.6346	5.791	0.497738	down-regulated
C24A11.9	10.9634	2.96975	0.270878	down-regulated
C24G6.3	18.9063	8.46377	0.44767	down-regulated
C24G6.8	25.7304	12.3244	0.478983	down-regulated
C24H12.4	21.0318	8.1668	0.388306	down-regulated
C25A1.12	12.0821	4.30613	0.356405	down-regulated
C25A1.16	10.9634	4.90008	0.446949	down-regulated
C25D7.15	15.662	2.82126	0.180134	down-regulated
C25D7.6	34.4564	9.94865	0.288731	down-regulated
C25G4.5	44.6367	7.27588	0.163002	down-regulated
C26D10.2	42.623	7.86983	0.184638	down-regulated
C26E6.4	44.7486	15.1457	0.338462	down-regulated
C26E6.9	97.1045	28.5096	0.293597	down-regulated
C26F1.3	22.9337	4.00916	0.174815	down-regulated
C26G2.1	12.0821	2.22731	0.184348	down-regulated
C26H9A.1	15.4383	2.96975	0.192363	down-regulated
C27A2.1	13.4246	3.86067	0.287582	down-regulated
C27A2.6	24.4999	8.31529	0.339401	down-regulated
C27B7.1	11.0753	1.63336	0.147478	down-regulated
C27B7.5	12.194	2.22731	0.182656	down-regulated
C27C7.7	18.0113	6.08798	0.338009	down-regulated
C27D11.1	17.6757	3.26672	0.184814	down-regulated
C27F2.4	11.299	5.04857	0.446815	down-regulated
C28A5.1	93.3008	19.6003	0.210077	down-regulated
C28A5.2	93.8602	12.3244	0.131306	down-regulated
C28A5.6	14.4314	3.11823	0.216072	down-regulated
C28C12.10	17.8994	8.31529	0.464556	down-regulated
C28C12.9	20.4725	8.61226	0.420675	down-regulated
C28D4.3	16.8926	2.82126	0.167012	down-regulated
C28H8.4	11.0753	4.75159	0.429027	down-regulated
C29A12.3	14.4314	3.41521	0.236651	down-regulated
C29E4.2	31.8834	5.791	0.181631	down-regulated
C29E4.4	58.7325	10.2456	0.174445	down-regulated
C29H12.5	35.687	14.8487	0.416082	down-regulated
C30B5.1	17.1163	2.52428	0.147478	down-regulated
C30C11.1	10.7397	2.82126	0.262695	down-regulated
C30C11.2	11.299	4.30613	0.381107	down-regulated
C30C11.4	42.0637	16.4821	0.391837	down-regulated
C30E1.9	35.7989	15.5912	0.435521	down-regulated
C30G12.1	199.131	82.8559	0.416087	down-regulated
C30G12.6	58.1732	20.9367	0.359903	down-regulated
C30G12.7	36.582	14.7002	0.401844	down-regulated
C31C9.5	22.9337	1.63336	0.0712211	down-regulated
C32B5.14	24.388	11.285	0.462729	down-regulated
C32D5.10	46.6504	8.90924	0.190979	down-regulated
C32D5.11	19.3538	8.90924	0.460336	down-regulated
C32E8.11	32.5546	14.7002	0.451556	down-regulated
C32F10.5	28.6391	7.57285	0.264423	down-regulated
C33A12.3	15.8858	5.64252	0.355194	down-regulated
C33D9.6	23.9405	11.1365	0.465176	down-regulated
C33H5.12	35.4633	11.285	0.318218	down-regulated
C34B2.6	11.9702	4.75159	0.39695	down-regulated
C34B2.7	10.2922	4.00916	0.389534	down-regulated
C34B7.4	11.6346	5.64252	0.484976	down-regulated
C34C12.7	64.9973	10.9881	0.169054	down-regulated
C34C12.9	12.9771	4.30613	0.331826	down-regulated
C34D4.14	72.7165	30.8854	0.424737	down-regulated
C34E10.1	14.4314	5.34554	0.37041	down-regulated
C34E10.6	15.1027	4.15764	0.275292	down-regulated
C35B1.5	96.4332	18.1154	0.187855	down-regulated
C35D10.7	51.1253	18.5609	0.363048	down-regulated
C35E7.8	30.8765	12.7699	0.41358	down-regulated
C36A4.5	410.233	61.7707	0.150575	down-regulated
C36B1.3	19.9131	7.27588	0.365381	down-regulated
C36C9.1	29.8697	12.0275	0.402665	down-regulated
C36E8.1	19.8013	9.65167	0.487427	down-regulated
C36E8.5	48.3285	3.86067	0.0798839	down-regulated
C37C3.2	18.3469	4.45462	0.242799	down-regulated
C37H5.5	36.582	12.3244	0.336899	down-regulated
C37H5.6	10.0684	1.48487	0.147478	down-regulated
C38C10.5	35.5751	11.4335	0.321391	down-regulated
C38C3.5	13.2008	6.08798	0.461181	down-regulated
C38D4.4	58.6207	7.42436	0.126651	down-regulated
C38D4.5	25.8423	9.50319	0.367737	down-regulated
C39E9.12	61.5293	18.8579	0.306486	down-regulated
C39E9.14	32.6665	5.19705	0.159094	down-regulated
C40A11.6	24.388	5.791	0.237453	down-regulated
C41A3.1	826.954	374.188	0.452489	down-regulated
C41C4.8	13.6483	2.52428	0.184952	down-regulated
C41G7.2	300.151	98.744	0.328981	down-regulated
C41G7.3	21.2556	9.50319	0.447091	down-regulated
C41G7.4	36.582	11.7305	0.320663	down-regulated
C42C1.14	97.8876	19.7488	0.20175	down-regulated
C42C1.7	156.956	29.9944	0.191101	down-regulated
C43E11.1	39.3788	14.1063	0.358221	down-regulated
C43E11.10	20.92	6.68193	0.319404	down-regulated
C43E11.3	26.2898	9.50319	0.361478	down-regulated
C43E11.9	14.0958	5.19705	0.368695	down-regulated
C44B12.3	66.6754	8.01831	0.120259	down-regulated
C44B7.10	13.2008	4.90008	0.371195	down-regulated
C44C1.1	34.2327	3.56369	0.104102	down-regulated
C44E4.1	21.8149	10.5426	0.483274	down-regulated
C44E4.4	28.4154	5.34554	0.188122	down-regulated
C45B11.1	16.7807	7.57285	0.451283	down-regulated
C45G3.1	95.3145	20.9367	0.219659	down-regulated
C45G3.5	12.0821	1.48487	0.122898	down-regulated
C46A5.5	16.7807	5.49403	0.327401	down-regulated
C46A5.6	12.9771	3.86067	0.297499	down-regulated
C47B2.2	27.856	5.791	0.207891	down-regulated
C47B2.3	47.2098	8.61226	0.182425	down-regulated
C47B2.4	27.5204	1.63336	0.0593509	down-regulated
C47B2.5	19.0182	4.30613	0.226422	down-regulated
C47B2.8	88.2666	35.4885	0.40206	down-regulated
C47E12.5	28.8628	4.75159	0.164627	down-regulated
C47E12.7	13.089	2.3758	0.181511	down-regulated
C47E8.5	66.3398	25.3913	0.382746	down-regulated
C47G2.3	13.7602	5.49403	0.39927	down-regulated
C47G2.5	56.0476	14.7002	0.262281	down-regulated
C48B4.11	13.7602	5.791	0.420852	down-regulated
C48E7.2	13.8721	4.75159	0.34253	down-regulated
C48E7.3	20.5844	6.08798	0.295758	down-regulated
C48G7.3	25.6186	9.20621	0.359357	down-regulated
C49H3.11	15.1027	3.71218	0.245797	down-regulated
C49H3.5	20.5844	5.49403	0.266903	down-regulated
C50C3.6	79.9881	20.1943	0.252466	down-regulated
C50F4.11	58.0613	19.7488	0.340137	down-regulated
C52E12.1	18.1232	2.96975	0.163864	down-regulated
C52E2.3	14.6552	4.45462	0.303962	down-regulated
C52E4.6	17.6757	1.63336	0.0924071	down-regulated
C53B4.4	23.9405	11.4335	0.477581	down-regulated
C53H9.2	18.9063	3.71218	0.196346	down-regulated
C55A6.9	10.6278	4.15764	0.391205	down-regulated
C55B7.11	26.4017	7.86983	0.298081	down-regulated
C55B7.5	15.3264	5.93949	0.387533	down-regulated
C55C3.3	53.139	24.7974	0.466652	down-regulated
C56C10.3	23.2693	9.50319	0.408401	down-regulated
C56E6.3	53.5864	10.5426	0.19674	down-regulated
C56G2.7	16.7807	0.890924	0.0530921	down-regulated
C56G3.2	59.5156	26.7277	0.449087	down-regulated
CC4.3	10.1803	3.11823	0.306301	down-regulated
CC8.2	11.8584	2.3758	0.200347	down-regulated
CD4.10	17.5638	3.71218	0.211354	down-regulated
CD4.4	11.0753	3.86067	0.348584	down-regulated
D1007.16	10.404	3.26672	0.313985	down-regulated
D1007.5	15.5501	5.19705	0.334213	down-regulated
D1037.4	11.5228	3.56369	0.309274	down-regulated
D1044.6	46.0911	14.4033	0.312496	down-regulated
D1054.14	14.9908	2.52428	0.168389	down-regulated
D1054.2	12.0821	2.22731	0.184348	down-regulated
D1081.7	58.6207	10.3941	0.177311	down-regulated
D2005.4	84.9105	19.4518	0.229086	down-regulated
D2005.5	58.5088	24.0549	0.411134	down-regulated
D2013.8	22.9337	10.8396	0.472649	down-regulated
D2013.9	13.5365	2.52428	0.18648	down-regulated
D2030.6	224.75	78.5498	0.349499	down-regulated
D2030.8	17.6757	8.61226	0.487238	down-regulated
D2045.1	19.13	6.38495	0.333766	down-regulated
D2045.2	342.215	153.981	0.449955	down-regulated
D2045.6	15.662	5.04857	0.322345	down-regulated
D2085.4	22.8218	5.64252	0.247243	down-regulated
D2089.1	18.4588	8.46377	0.458523	down-regulated
D2089.5	12.4177	3.26672	0.263069	down-regulated
D2096.8	57.8376	8.46377	0.146337	down-regulated
DC2.5	11.9702	5.64252	0.471378	down-regulated
DY3.2	56.8307	9.05772	0.159381	down-regulated
E01A2.2	16.1095	3.56369	0.221217	down-regulated
E01A2.4	19.6894	9.65167	0.490197	down-regulated
E01A2.6	23.6049	7.12739	0.301946	down-regulated
E02H1.3	16.1095	7.42436	0.460869	down-regulated
E03H4.8	16.6689	7.86983	0.472128	down-regulated
E04A4.7	13.089	2.07882	0.158822	down-regulated
E04F6.5	12.5296	1.48487	0.118509	down-regulated
F01F1.12	15.4383	1.33639	0.0865632	down-regulated
F01F1.4	29.3103	12.3244	0.420481	down-regulated
F01F1.6	45.8673	18.2639	0.398191	down-regulated
F01F1.7	21.0318	5.04857	0.240044	down-regulated
F01F1.8	23.9405	7.42436	0.310117	down-regulated
F01F1.9	16.7807	7.27588	0.433585	down-regulated
F01G10.1	62.8718	9.3547	0.14879	down-regulated
F01G4.1	30.7647	9.20621	0.299246	down-regulated
F01G4.4	119.367	12.176	0.102004	down-regulated
F02E8.1	37.9244	14.8487	0.391535	down-regulated
F02E9.10	23.7168	9.80016	0.413217	down-regulated
F02E9.7	14.9908	7.12739	0.475452	down-regulated
F02E9.9	18.0113	5.34554	0.296788	down-regulated
F02H6.4	17.6757	2.96975	0.168013	down-regulated
F07A11.2	14.6552	5.34554	0.364755	down-regulated
F08D12.1	12.8652	4.45462	0.346253	down-regulated
F08F3.2	21.8149	5.791	0.26546	down-regulated
F08F8.2	36.4701	14.1063	0.386791	down-regulated
F08G12.4	12.8652	2.52428	0.19621	down-regulated
F08H9.1	28.8628	7.57285	0.262374	down-regulated
F09E8.3	54.7052	20.9367	0.382719	down-regulated
F09F7.3	40.7212	7.72134	0.189615	down-regulated
F09F7.4	24.9473	7.27588	0.291649	down-regulated
F09F7.6	10.7397	0.593949	0.0553043	down-regulated
F09G2.9	21.4793	9.50319	0.442434	down-regulated
F10B5.1	13.3127	1.1879	0.0892304	down-regulated
F10C2.2	11.1871	5.04857	0.451283	down-regulated
F10C5.1	18.6825	1.93033	0.103323	down-regulated
F10E9.2	136.595	9.3547	0.0684849	down-regulated
F10G7.1	55.1526	15.1457	0.274614	down-regulated
F10G7.2	34.6802	11.4335	0.329685	down-regulated
F10G7.3	109.41	13.6608	0.124859	down-regulated
F10G7.4	251.487	17.67	0.070262	down-regulated
F10G7.8	19.0182	4.45462	0.23423	down-regulated
F11A5.18	15.7739	3.11823	0.197683	down-regulated
F11C3.1	17.0045	8.31529	0.489006	down-regulated
F11E6.7	31.8834	7.72134	0.242174	down-regulated
F11G11.7	14.6552	6.23647	0.425547	down-regulated
F12E12.4	28.9747	9.65167	0.333107	down-regulated
F12E12.8	45.308	10.2456	0.226133	down-regulated
F12F6.1	10.6278	2.3758	0.223546	down-regulated
F12F6.6	52.1321	9.50319	0.18229	down-regulated
F13B10.2	12.194	4.45462	0.365313	down-regulated
F13B12.1	11.9702	3.71218	0.310117	down-regulated
F13B9.1	57.0545	23.0155	0.403396	down-regulated
F13D12.5	351.165	39.7946	0.113322	down-regulated
F13H10.5	78.31	19.4518	0.248395	down-regulated
F13H8.2	24.2761	4.15764	0.171265	down-regulated
F15B10.2	29.8697	13.0669	0.437463	down-regulated
F15B9.4	164.787	10.5426	0.0639772	down-regulated
F15D3.7	18.7944	6.53344	0.347627	down-regulated
F15E6.1	266.254	34.3006	0.128826	down-regulated
F16A11.3	31.1003	15.4427	0.496545	down-regulated
F16B4.8	34.2327	9.20621	0.268931	down-regulated
F16D3.2	17.452	4.90008	0.280775	down-regulated
F16D3.7	44.6367	4.45462	0.0997972	down-regulated
F16F9.4	150.355	61.7707	0.410832	down-regulated
F17A9.2	11.299	4.15764	0.367965	down-regulated
F17A9.4	15.1027	1.48487	0.0983187	down-regulated
F17C11.10	22.0387	8.76075	0.397517	down-regulated
F17C11.8	15.7739	7.86983	0.498915	down-regulated
F17C11.9	14.767	0.296975	0.0201106	down-regulated
F18C12.2	23.0455	9.05772	0.393036	down-regulated
F18C12.3	21.7031	2.67277	0.123152	down-regulated
F19B6.1	14.2077	4.30613	0.303085	down-regulated
F19F10.9	21.0318	8.1668	0.388306	down-regulated
F20B4.2	195.663	78.6983	0.402213	down-regulated
F20C5.2	227.435	97.8531	0.430247	down-regulated
F20C5.3	32.4427	0	0	down-regulated
F20D12.1	166.577	27.6186	0.165801	down-regulated
F20D12.4	22.3743	10.0971	0.451283	down-regulated
F20D12.5	72.9402	1.93033	0.0264646	down-regulated
F20D6.4	14.0958	4.00916	0.284422	down-regulated
F20H11.3	14.2077	2.67277	0.188122	down-regulated
F21C3.4	24.9473	8.01831	0.321409	down-regulated
F21D5.6	12.194	2.96975	0.243542	down-regulated
F21D9.7	99.1181	12.4729	0.125839	down-regulated
F21D9.8	141.741	48.4069	0.341516	down-regulated
F21E9.1	66.7873	11.1365	0.166747	down-regulated
F21G4.2	59.0681	1.1879	0.0201106	down-regulated
F21H12.5	55.0408	17.67	0.321034	down-regulated
F22B3.4	54.7052	21.2337	0.388148	down-regulated
F22B5.2	13.3127	3.71218	0.278845	down-regulated
F22B5.7	84.463	28.658	0.339297	down-regulated
F22B7.13	120.15	43.5068	0.362104	down-regulated
F22B7.9	13.2008	4.90008	0.371195	down-regulated
F22D3.2	14.5433	3.41521	0.23483	down-regulated
F22D6.2	10.6278	1.78185	0.167659	down-regulated
F22F7.1	13.4246	3.71218	0.276521	down-regulated
F22G12.1	10.8515	5.34554	0.492607	down-regulated
F22G12.5	28.5272	3.26672	0.114512	down-regulated
F23B12.6	20.025	8.61226	0.430076	down-regulated
F23B12.7	17.0045	7.12739	0.419148	down-regulated
F23B12.8	105.271	46.328	0.440083	down-regulated
F23C8.4	25.0592	5.93949	0.237018	down-regulated
F23C8.8	26.1779	11.7305	0.448106	down-regulated
F23F1.8	28.5272	1.33639	0.046846	down-regulated
F23F12.6	14.2077	1.93033	0.135866	down-regulated
F23H11.4	22.1506	8.46377	0.382102	down-regulated
F25B3.6	18.2351	5.64252	0.309432	down-regulated
F25B4.5	26.4017	8.1668	0.309329	down-regulated
F25B5.2	37.7007	14.8487	0.393858	down-regulated
F25B5.4	54.7052	4.45462	0.0814296	down-regulated
F25D1.1	18.2351	4.90008	0.268718	down-regulated
F25D7.4	216.583	24.2034	0.111751	down-regulated
F25E5.6	19.3538	8.76075	0.452664	down-regulated
F25G6.2	37.3651	12.0275	0.321891	down-regulated
F25G6.9	31.324	5.19705	0.165913	down-regulated
F25H2.11	15.2145	0.445462	0.0292787	down-regulated
F25H2.5	10.8515	4.75159	0.437873	down-regulated
F25H2.9	14.0958	1.93033	0.136944	down-regulated
F25H5.4	38.7075	19.1549	0.494861	down-regulated
F25H5.5	37.7007	9.3547	0.248131	down-regulated
F26A3.3	75.8489	23.9065	0.315185	down-regulated
F26B1.2	15.1027	1.48487	0.0983187	down-regulated
F26B1.3	16.8926	2.3758	0.140641	down-regulated
F26D10.3	47.0979	11.582	0.245913	down-regulated
F26D10.9	29.0866	9.20621	0.316511	down-regulated
F26D2.2	22.8218	10.5426	0.461953	down-regulated
F26E4.10	16.4451	3.56369	0.216702	down-regulated
F26E4.8	19.13	2.82126	0.147478	down-regulated
F26E4.9	12.6415	3.41521	0.270159	down-regulated
F26F12.7	53.8102	20.1943	0.375287	down-regulated
F26F4.5	15.2145	5.791	0.380623	down-regulated
F26H11.2	76.632	33.8551	0.441788	down-regulated
F26H9.1	16.6689	6.68193	0.400863	down-regulated
F27C1.6	21.0318	7.12739	0.338886	down-regulated
F28B12.3	22.7099	7.27588	0.320383	down-regulated
F28B3.7	35.9107	14.5518	0.40522	down-regulated
F28B3.8	17.8994	6.53344	0.365008	down-regulated
F28C6.2	20.92	10.0971	0.482655	down-regulated
F28C6.3	11.7465	5.49403	0.467716	down-regulated
F28C6.6	36.1345	16.0366	0.443804	down-regulated
F28D9.1	24.1642	5.04857	0.208927	down-regulated
F28E10.1	22.0387	9.80016	0.44468	down-regulated
F28H1.3	144.65	20.6397	0.142688	down-regulated
F28H6.4	47.9929	21.6791	0.451716	down-regulated
F29B9.12	20.8081	4.45462	0.214081	down-regulated
F29B9.2	102.251	36.3794	0.355787	down-regulated
F29C4.6	11.7465	1.78185	0.151692	down-regulated
F29C4.7	10.2922	2.3758	0.230835	down-regulated
F29F11.1	11.8584	1.33639	0.112695	down-regulated
F29G9.5	13.2008	2.67277	0.20247	down-regulated
F30A10.10	23.2693	7.57285	0.325444	down-regulated
F30F8.9	19.8013	2.96975	0.149978	down-regulated
F31A9.4	15.4383	7.57285	0.490525	down-regulated
F31C3.2	27.2966	10.0971	0.369904	down-regulated
F31C3.6	89.3853	4.45462	0.0498361	down-regulated
F31C3.9	29.5341	7.42436	0.251383	down-regulated
F31D4.3	14.8789	1.63336	0.109777	down-regulated
F31E3.4	54.4814	16.4821	0.302527	down-regulated
F32A7.5	148.789	18.8579	0.126742	down-regulated
F32B6.9	112.431	13.0669	0.116221	down-regulated
F32D1.1	46.7623	16.9275	0.361992	down-regulated
F32D1.10	44.6367	5.791	0.129736	down-regulated
F32D1.9	18.7944	5.64252	0.300223	down-regulated
F32E10.1	27.9679	7.27588	0.260151	down-regulated
F32E10.6	23.8286	10.5426	0.442434	down-regulated
F32H2.1	27.6323	5.64252	0.2042	down-regulated
F32H2.3	33.0021	9.65167	0.292456	down-regulated
F33A8.1	36.8057	12.7699	0.346954	down-regulated
F33C8.1	26.7373	5.04857	0.188821	down-regulated
F33D11.12	19.3538	7.86983	0.40663	down-regulated
F33D11.8	60.6343	23.3125	0.384477	down-regulated
F33D4.5	13.5365	6.68193	0.493625	down-regulated
F33G12.5	14.3196	5.19705	0.362934	down-regulated
F33H1.2	36.8057	6.53344	0.177512	down-regulated
F33H2.1	55.1526	20.6397	0.374229	down-regulated
F33H2.5	84.0155	31.4793	0.374685	down-regulated
F34D10.2	13.2008	3.71218	0.281208	down-regulated
F34D10.4	119.255	32.2217	0.270192	down-regulated
F35F11.1	16.4451	4.75159	0.288937	down-regulated
F35F11.2	11.9702	1.93033	0.161261	down-regulated
F35G12.8	79.0931	26.2822	0.332295	down-regulated
F36A2.13	42.7349	10.0971	0.236274	down-regulated
F36A4.7	143.084	45.2886	0.316519	down-regulated
F36A4.8	24.9473	12.176	0.488066	down-regulated
F36D4.3	309.101	13.9578	0.0451561	down-regulated
F36F2.3	27.7441	13.2154	0.47633	down-regulated
F36H1.6	31.9952	10.6911	0.334146	down-regulated
F36H12.2	13.9839	6.23647	0.445974	down-regulated
F36H2.1	15.9976	7.57285	0.473374	down-regulated
F37A4.8	62.3124	28.658	0.459909	down-regulated
F37B1.5	16.1095	2.22731	0.138261	down-regulated
F37C12.13	13.6483	3.56369	0.261109	down-regulated
F37C12.9	16.8926	6.08798	0.360393	down-regulated
F37D6.1	66.1161	24.0549	0.363829	down-regulated
F37H8.6	15.2145	5.04857	0.331826	down-regulated
F38A5.1	12.9771	3.41521	0.263172	down-regulated
F38A5.13	15.7739	5.49403	0.348299	down-regulated
F38A5.2	56.0476	14.1063	0.251684	down-regulated
F38B7.5	54.0339	10.9881	0.203355	down-regulated
F38E11.3	23.0455	9.20621	0.399479	down-regulated
F38E11.5	55.4883	15.8881	0.286333	down-regulated
F38E9.3	92.4059	19.6003	0.212111	down-regulated
F38H4.9	21.7031	5.34554	0.246303	down-regulated
F39B2.10	42.8468	7.86983	0.183674	down-regulated
F39B2.8	49.4472	9.05772	0.18318	down-regulated
F39C12.1	55.1526	26.7277	0.484613	down-regulated
F39D8.7	21.8149	5.49403	0.251847	down-regulated
F39F10.4	28.5272	8.46377	0.296691	down-regulated
F39G3.8	51.0134	20.9367	0.410416	down-regulated
F39H11.2	18.2351	8.76075	0.480435	down-regulated
F40F4.3	12.4177	1.03941	0.0837037	down-regulated
F40F8.11	14.767	6.23647	0.422323	down-regulated
F40H3.6	12.3059	5.93949	0.482655	down-regulated
F41E6.13	25.7304	7.72134	0.300086	down-regulated
F41E6.4	37.0295	13.3639	0.360898	down-regulated
F41G3.6	13.6483	2.96975	0.217591	down-regulated
F41G4.5	14.3196	2.3758	0.165913	down-regulated
F41H10.3	15.4383	5.64252	0.365489	down-regulated
F42A10.4	15.1027	5.19705	0.344115	down-regulated
F42A6.7	36.2464	8.01831	0.221217	down-regulated
F42G8.6	10.7397	1.63336	0.152087	down-regulated
F42G9.1	12.0821	4.90008	0.405565	down-regulated
F43E2.8	35.9107	6.38495	0.177801	down-regulated
F43G6.4	52.0202	12.9184	0.248334	down-regulated
F43G6.9	30.9884	8.61226	0.277919	down-regulated
F43G9.12	25.1711	11.879	0.47193	down-regulated
F44B9.3	52.5796	20.9367	0.398191	down-regulated
F44B9.8	13.2008	4.45462	0.33745	down-regulated
F44C4.4	24.0524	4.00916	0.166684	down-regulated
F44E2.2	30.2053	4.45462	0.147478	down-regulated
F44E7.4	41.5043	9.80016	0.236124	down-regulated
F44F1.4	416.945	196.746	0.471874	down-regulated
F44F1.6	11.5228	2.67277	0.231956	down-regulated
F44G4.4	15.9976	4.90008	0.306301	down-regulated
F45C12.2	19.2419	4.15764	0.216072	down-regulated
F45C12.8	140.622	39.0522	0.277709	down-regulated
F45D11.10	46.4267	23.0155	0.495739	down-regulated
F45D11.9	34.792	9.3547	0.268875	down-regulated
F45E12.2	20.6962	6.23647	0.301333	down-regulated
F45F2.10	28.0797	12.7699	0.454773	down-regulated
F46B6.4	25.283	12.176	0.481588	down-regulated
F46B6.6	18.7944	9.20621	0.489838	down-regulated
F46B6.7	17.452	6.38495	0.365859	down-regulated
F46C3.1	41.7281	8.90924	0.213507	down-regulated
F46C5.9	11.0753	2.96975	0.268142	down-regulated
F46E10.10	22.1506	1.93033	0.0871461	down-regulated
F46F11.2	16.1095	1.78185	0.110609	down-regulated
F46F11.9	30.2053	12.6214	0.417854	down-regulated
F46F3.4	11.0753	4.15764	0.375399	down-regulated
F47F6.5	25.5067	12.6214	0.494828	down-regulated
F48A11.1	34.4564	9.20621	0.267184	down-regulated
F48E3.6	20.6962	7.42436	0.35873	down-regulated
F48E8.5	22.7099	6.68193	0.29423	down-regulated
F48E8.6	56.607	23.164	0.409208	down-regulated
F48E8.7	13.8721	6.68193	0.481682	down-regulated
F48F5.4	24.6117	4.60311	0.187029	down-regulated
F48G7.4	61.8649	17.076	0.276021	down-regulated
F49B2.3	15.662	7.27588	0.464556	down-regulated
F49C12.8	35.9107	4.15764	0.115777	down-regulated
F49C5.3	20.2487	9.80016	0.483989	down-regulated
F49D11.10	20.4725	9.50319	0.464193	down-regulated
F49E11.1	18.3469	7.12739	0.388479	down-regulated
F49E11.2	12.7533	0.148487	0.011643	down-regulated
F49E7.1	34.6802	12.4729	0.359656	down-regulated
F49E8.1	11.8584	3.11823	0.262956	down-regulated
F49E8.3	81.1068	9.20621	0.113507	down-regulated
F52B5.3	64.9973	24.5004	0.376945	down-regulated
F52C9.7	10.8515	4.00916	0.369455	down-regulated
F52C9.8	33.6733	11.879	0.352771	down-regulated
F52D2.12	18.5707	7.27588	0.391794	down-regulated
F52E4.8	13.5365	4.45462	0.329083	down-regulated
F53A2.5	13.2008	2.96975	0.224966	down-regulated
F53A3.1	19.13	3.86067	0.201812	down-regulated
F53A3.2	10.0684	3.56369	0.353947	down-regulated
F53A3.3	13.7602	4.30613	0.312941	down-regulated
F53B7.3	14.9908	6.9789	0.465546	down-regulated
F53C11.4	12.3059	5.93949	0.482655	down-regulated
F53F4.11	35.7989	3.11823	0.0871042	down-regulated
F53F4.12	13.8721	3.86067	0.278305	down-regulated
F53F4.14	12.0821	4.00916	0.331826	down-regulated
F53G12.1	29.0866	5.64252	0.19399	down-regulated
F53G12.4	125.855	53.01	0.421197	down-regulated
F53G12.5	10.8515	3.71218	0.342088	down-regulated
F53G2.6	57.3901	9.80016	0.170764	down-regulated
F53H1.3	17.6757	7.72134	0.436834	down-regulated
F54B3.3	13.4246	3.86067	0.287582	down-regulated
F54C4.3	43.4061	20.3428	0.468661	down-regulated
F54C8.2	12.5296	5.791	0.462186	down-regulated
F54C8.3	32.3309	7.72134	0.238823	down-regulated
F54C8.4	48.1047	6.23647	0.129643	down-regulated
F54C8.5	12.5296	4.30613	0.343676	down-regulated
F54C9.5	13.9839	1.1879	0.0849473	down-regulated
F54C9.6	16.8926	4.60311	0.272492	down-regulated
F54C9.8	38.26	7.72134	0.201812	down-regulated
F54C9.9	10.5159	3.56369	0.338886	down-regulated
F54D10.3	63.3193	14.7002	0.232161	down-regulated
F54D11.3	21.3675	7.57285	0.354411	down-regulated
F54D5.14	55.8239	18.8579	0.33781	down-regulated
F54D5.2	11.5228	4.60311	0.399479	down-regulated
F54D8.6	17.0045	5.93949	0.34929	down-regulated
F54E4.1	16.8926	5.34554	0.316443	down-regulated
F54H5.4	52.0202	4.90008	0.0941956	down-regulated
F55A12.5	12.5296	3.11823	0.248869	down-regulated
F55A12.8	54.2577	9.20621	0.169676	down-regulated
F55A3.1	10.6278	3.71218	0.34929	down-regulated
F55A3.3	49.6709	8.61226	0.173386	down-regulated
F55A3.7	15.662	2.96975	0.189615	down-regulated
F55A8.2	18.1232	4.90008	0.270376	down-regulated
F55B12.3	15.4383	4.90008	0.317398	down-regulated
F55B12.4	12.194	2.96975	0.243542	down-regulated
F55C12.5	12.9771	6.38495	0.492017	down-regulated
F55C5.4	11.1871	3.71218	0.331826	down-regulated
F55C5.8	12.3059	4.75159	0.386124	down-regulated
F55D10.3	210.878	92.5076	0.438679	down-regulated
F55F10.1	99.5656	35.1915	0.35345	down-regulated
F55F8.2	22.4862	5.19705	0.231122	down-regulated
F55F8.5	18.5707	4.45462	0.239874	down-regulated
F55G1.4	75.6251	7.42436	0.0981732	down-regulated
F55H2.1	65.4448	18.7094	0.28588	down-regulated
F55H2.6	35.7989	15.5912	0.435521	down-regulated
F55H2.7	18.7944	7.42436	0.39503	down-regulated
F56A3.3	57.3901	4.60311	0.0802073	down-regulated
F56A3.4	96.7688	33.7066	0.348321	down-regulated
F56A6.1	19.4656	2.07882	0.106794	down-regulated
F56A8.6	14.767	4.45462	0.30166	down-regulated
F56B3.4	15.5501	6.83041	0.439251	down-regulated
F56C9.1	37.8126	11.285	0.298447	down-regulated
F56C9.6	30.5409	6.9789	0.22851	down-regulated
F56D1.4	14.6552	6.53344	0.445811	down-regulated
F56D1.7	10.8515	3.71218	0.342088	down-regulated
F56D12.5	16.2214	4.45462	0.274614	down-regulated
F56D12.6	23.8286	9.65167	0.405045	down-regulated
F56D2.1	22.7099	6.38495	0.281153	down-regulated
F56D2.6	58.6207	9.50319	0.162113	down-regulated
F56F3.1	41.2806	12.6214	0.305747	down-regulated
F56F3.6	64.438	20.9367	0.324913	down-regulated
F56H1.4	13.7602	2.07882	0.151075	down-regulated
F57A8.10	15.7739	5.49403	0.348299	down-regulated
F57B1.2	50.6778	6.53344	0.128921	down-regulated
F57B10.12	15.3264	7.12739	0.46504	down-regulated
F57B10.4	40.1619	15.1457	0.377116	down-regulated
F57B9.5	30.0934	6.9789	0.231908	down-regulated
F57B9.6	35.0158	9.94865	0.284119	down-regulated
F57B9.7	10.0684	3.56369	0.353947	down-regulated
F57C7.1	12.9771	5.93949	0.45769	down-regulated
F57C9.1	23.7168	10.8396	0.457043	down-regulated
F57C9.5	62.3124	11.4335	0.183487	down-regulated
F57C9.7	44.6367	13.8093	0.309371	down-regulated
F58A4.1	13.4246	0.296975	0.0221217	down-regulated
F58A4.10	10.1803	4.60311	0.452158	down-regulated
F58A4.3	127.869	16.4821	0.128898	down-regulated
F58A4.7	95.2026	24.3519	0.25579	down-regulated
F58B3.5	15.1027	3.71218	0.245797	down-regulated
F58B3.6	27.6323	4.00916	0.14509	down-regulated
F58B6.3	208.417	66.9678	0.321317	down-regulated
F58D5.1	24.9473	4.00916	0.160705	down-regulated
F58E10.1	28.6391	12.0275	0.419967	down-regulated
F58E10.3	54.0339	12.176	0.225339	down-regulated
F58G1.1	190.853	44.6947	0.234184	down-regulated
F58G11.1	77.0795	8.76075	0.113659	down-regulated
F58G11.2	92.9652	42.1704	0.453615	down-regulated
F58G11.3	40.945	8.61226	0.210338	down-regulated
F59A2.1	33.7852	5.49403	0.162616	down-regulated
F59A2.3	18.6825	3.71218	0.198698	down-regulated
F59A6.5	114.668	57.3161	0.499843	down-regulated
F59B2.6	13.6483	2.52428	0.184952	down-regulated
F59B2.9	12.7533	4.60311	0.360933	down-regulated
F59B8.2	18.6825	3.26672	0.174854	down-regulated
F59E10.2	16.1095	2.82126	0.17513	down-regulated
F59E12.1	14.5433	3.41521	0.23483	down-regulated
F59E12.13	17.5638	8.46377	0.481887	down-regulated
F59E12.4	11.299	4.60311	0.40739	down-regulated
F59E12.5	10.5159	4.90008	0.465968	down-regulated
F59G1.8	11.6346	0.593949	0.0510501	down-regulated
H01A20.1	24.9473	11.285	0.452354	down-regulated
H02I12.1	52.6915	20.3428	0.386073	down-regulated
H02I12.5	58.7325	13.3639	0.227538	down-regulated
H04D03.3	34.6802	14.1063	0.406754	down-regulated
H04D03.4	25.0592	8.1668	0.3259	down-regulated
H04J21.3	20.025	4.30613	0.215038	down-regulated
H05C05.2	10.2922	4.90008	0.476098	down-regulated
H05L14.2	25.6186	12.176	0.475279	down-regulated
H06H21.3	30.8765	13.6608	0.442434	down-regulated
H06I04.3	23.8286	9.65167	0.405045	down-regulated
H06I04.4	16.557	5.49403	0.331826	down-regulated
H06O01.1	12.5296	5.04857	0.402931	down-regulated
H12I13.4	32.7783	10.6911	0.326163	down-regulated
H14E04.2	17.1163	7.86983	0.459784	down-regulated
H15N14.1	24.9473	5.04857	0.202369	down-regulated
H15N14.2	13.8721	4.90008	0.353234	down-regulated
H19N07.1	14.8789	5.19705	0.34929	down-regulated
H20J04.8	12.3059	2.67277	0.217195	down-regulated
H21P03.2	14.3196	5.791	0.404412	down-regulated
H24K24.4	21.9268	9.20621	0.419861	down-regulated
H27M09.3	53.5864	8.61226	0.160717	down-regulated
H28O16.2	13.7602	4.00916	0.291359	down-regulated
H31G24.4	21.4793	2.22731	0.103695	down-regulated
H34C03.2	34.6802	11.285	0.325403	down-regulated
H37A05.4	42.9587	15.7397	0.366391	down-regulated
H37N21.1	11.7465	4.45462	0.379229	down-regulated
H39E20.1	32.3309	14.9972	0.463867	down-regulated
H39E23.1	24.7236	12.176	0.492483	down-regulated
H43I07.3	13.6483	5.64252	0.413422	down-regulated
K01C8.10	13.8721	5.34554	0.385346	down-regulated
K01C8.5	49.4472	5.93949	0.120118	down-regulated
K01C8.9	17.7876	2.67277	0.150261	down-regulated
K01G5.1	19.4656	8.01831	0.411921	down-regulated
K01G5.4	11.5228	3.26672	0.283501	down-regulated
K01G5.5	46.7623	4.30613	0.0920856	down-regulated
K01G5.7	140.287	25.0943	0.178879	down-regulated
K01G5.8	22.598	4.60311	0.203695	down-regulated
K02B2.1	18.1232	8.31529	0.458821	down-regulated
K02B7.3	26.0661	9.65167	0.370277	down-regulated
K02F2.3	18.9063	3.71218	0.196346	down-regulated
K02F2.4	34.792	14.4033	0.413982	down-regulated
K02F2.6	31.5478	9.05772	0.287111	down-regulated
K02F3.1	18.6825	8.76075	0.468927	down-regulated
K02F3.12	10.404	1.48487	0.142721	down-regulated
K02F3.4	1328.59	663.144	0.499135	down-regulated
K02F6.7	89.8328	10.5426	0.117358	down-regulated
K03B4.3	22.0387	9.20621	0.41773	down-regulated
K03D10.1	31.2121	7.27588	0.23311	down-regulated
K03E5.1	46.3148	17.967	0.387931	down-regulated
K03H6.5	20.1369	2.82126	0.140104	down-regulated
K04C2.2	10.9634	2.96975	0.270878	down-regulated
K04C2.4	26.4017	5.19705	0.196846	down-regulated
K04D7.2	15.5501	6.68193	0.429702	down-regulated
K04D7.5	16.7807	7.27588	0.433585	down-regulated
K04G7.4	22.7099	9.3547	0.411921	down-regulated
K05C4.1	74.2827	1.93033	0.0259863	down-regulated
K05C4.2	58.8444	14.8487	0.252339	down-regulated
K05C4.5	35.7989	14.5518	0.406486	down-regulated
K05C4.6	33.8971	4.00916	0.118274	down-regulated
K05F6.9	58.6207	13.3639	0.227972	down-regulated
K06A5.1	10.2922	2.07882	0.201981	down-regulated
K06A5.6	11.0753	0.445462	0.0402213	down-regulated
K07A1.11	15.2145	2.67277	0.175672	down-regulated
K07A1.12	15.5501	0.593949	0.0381957	down-regulated
K07A1.2	14.9908	4.90008	0.326873	down-regulated
K07A1.3	33.3377	15.2942	0.458766	down-regulated
K07A12.2	123.059	7.42436	0.0603319	down-regulated
K07B1.6	10.5159	1.78185	0.169443	down-regulated
K07C10.6	17.6757	5.19705	0.294023	down-regulated
K07C11.9	11.1871	4.75159	0.424737	down-regulated
K07C5.3	38.26	13.5123	0.353171	down-regulated
K07C5.4	23.9405	7.27588	0.303915	down-regulated
K07D4.3	83.3443	2.3758	0.0285058	down-regulated
K07E8.7	11.1871	5.04857	0.451283	down-regulated
K07F5.13	21.4793	8.76075	0.407869	down-regulated
K07F5.14	15.662	4.75159	0.303383	down-regulated
K07H8.10	30.0934	11.582	0.384868	down-regulated
K07H8.3	13.2008	4.60311	0.348698	down-regulated
K08B4.1	26.4017	9.05772	0.343074	down-regulated
K08D12.1	25.6186	2.96975	0.115922	down-regulated
K08D12.2	596.723	292.223	0.489713	down-regulated
K08D12.4	18.0113	6.08798	0.338009	down-regulated
K08E3.4	13.089	3.71218	0.283612	down-regulated
K08E4.1	32.1071	11.879	0.36998	down-regulated
K08H10.1	15.662	3.71218	0.237018	down-regulated
K08H10.7	32.6665	10.6911	0.32728	down-regulated
K08H2.3	47.5454	16.6306	0.349783	down-regulated
K09A9.5	25.1711	5.49403	0.218267	down-regulated
K09B11.9	35.687	13.6608	0.382796	down-regulated
K09H11.3	165.234	32.8157	0.198601	down-regulated
K10B2.1	16.3332	3.26672	0.200004	down-regulated
K10B2.5	38.7075	12.3244	0.318399	down-regulated
K10B3.9	29.6459	4.30613	0.145252	down-regulated
K10C3.6	16.7807	6.53344	0.389342	down-regulated
K10G6.3	167.695	65.4829	0.390487	down-regulated
K11D2.2	38.5957	2.96975	0.0769451	down-regulated
K11D2.3	16.3332	7.42436	0.454556	down-regulated
K11D9.1	336.957	114.335	0.339317	down-regulated
K11H12.2	11.4109	2.07882	0.182179	down-regulated
K11H12.9	14.8789	7.12739	0.479026	down-regulated
K12C11.2	19.8013	5.791	0.292456	down-regulated
K12D12.2	65.7804	12.4729	0.189615	down-regulated
K12H4.3	13.9839	1.78185	0.127421	down-regulated
K12H4.8	25.6186	9.50319	0.370949	down-regulated
M01D1.10	43.6299	8.31529	0.190587	down-regulated
M01D7.5	28.0797	1.48487	0.0528806	down-regulated
M01E11.2	13.8721	5.791	0.417458	down-regulated
M01E11.4	13.6483	2.22731	0.163193	down-regulated
M01E11.5	11.1871	2.82126	0.252187	down-regulated
M01E11.6	189.287	59.0979	0.312214	down-regulated
M01E5.4	32.4427	5.19705	0.160192	down-regulated
M01F1.8	20.8081	9.94865	0.478114	down-regulated
M03C11.7	28.4154	6.83041	0.240378	down-regulated
M03C11.8	16.3332	6.23647	0.381827	down-regulated
M03D4.1	67.3466	11.879	0.176386	down-regulated
M03F8.2	10.1803	1.1879	0.116686	down-regulated
M03F8.3	21.3675	2.52428	0.118137	down-regulated
M04B2.1	145.545	65.7799	0.451956	down-regulated
M04B2.4	13.4246	4.00916	0.298643	down-regulated
M04D5.1	23.1574	8.31529	0.359077	down-regulated
M04F3.1	24.2761	4.90008	0.201848	down-regulated
M106.1	34.3445	11.1365	0.324259	down-regulated
M106.4	45.4198	8.76075	0.192884	down-regulated
M117.2	42.623	4.75159	0.111479	down-regulated
M162.11	19.3538	5.93949	0.306891	down-regulated
M176.2	27.6323	4.75159	0.171958	down-regulated
M28.5	12.6415	1.93033	0.152698	down-regulated
M4.1	48.8878	6.08798	0.124529	down-regulated
M57.2	20.4725	4.30613	0.210338	down-regulated
M7.2	29.4222	8.46377	0.287666	down-regulated
M88.5	14.4314	4.15764	0.288097	down-regulated
PAR2.3	14.9908	4.90008	0.326873	down-regulated
PAR2.4	17.3401	7.72134	0.445288	down-regulated
R01B10.5	20.4725	7.57285	0.369904	down-regulated
R01H10.1	20.92	7.86983	0.376187	down-regulated
R01H10.6	10.7397	2.52428	0.235043	down-regulated
R01H2.6	12.7533	3.86067	0.302718	down-regulated
R02C2.1	113.997	29.8459	0.261813	down-regulated
R02D3.4	19.3538	8.01831	0.414302	down-regulated
R02D5.1	32.6665	3.26672	0.100002	down-regulated
R03D7.2	12.7533	5.791	0.454077	down-regulated
R03D7.4	44.8605	22.2731	0.496497	down-regulated
R03H10.6	20.5844	4.00916	0.194767	down-regulated
R04A9.7	27.0729	11.1365	0.411354	down-regulated
R04F11.3	11.0753	3.71218	0.335177	down-regulated
R05D11.4	17.3401	5.04857	0.29115	down-regulated
R05D11.8	13.089	6.53344	0.499156	down-regulated
R05D11.9	17.1163	7.57285	0.442434	down-regulated
R05D3.11	72.3809	12.3244	0.170272	down-regulated
R05D3.2	35.3514	14.9972	0.424233	down-regulated
R05D3.7	56.4951	18.7094	0.331168	down-regulated
R05H10.2	21.7031	2.3758	0.109468	down-regulated
R06A10.2	158.074	49.2978	0.311864	down-regulated
R06A4.7	19.8013	5.791	0.292456	down-regulated
R06A4.9	34.0089	10.6911	0.314361	down-regulated
R06C1.3	10.9634	2.96975	0.270878	down-regulated
R06C7.1	36.9176	4.60311	0.124686	down-regulated
R06C7.7	21.5912	10.6911	0.495159	down-regulated
R06C7.8	119.143	7.42436	0.0623147	down-regulated
R06F6.1	18.1232	6.08798	0.335922	down-regulated
R07B7.2	43.6299	4.45462	0.1021	down-regulated
R07C3.6	11.299	2.67277	0.236549	down-regulated
R07E5.10	15.8858	7.27588	0.458013	down-regulated
R07E5.3	33.4496	12.176	0.364009	down-regulated
R07E5.8	14.8789	6.68193	0.449087	down-regulated
R07G3.3	46.8742	19.4518	0.41498	down-regulated
R07H5.2	33.7852	7.42436	0.219752	down-regulated
R08B4.3	27.0729	10.8396	0.400385	down-regulated
R08C7.10	23.9405	7.27588	0.303915	down-regulated
R08D7.3	13.8721	4.75159	0.34253	down-regulated
R08D7.4	10.404	4.60311	0.442434	down-regulated
R09B3.2	44.3011	21.6791	0.489359	down-regulated
R09B3.3	25.8423	8.61226	0.333262	down-regulated
R09B3.5	16.3332	6.23647	0.381827	down-regulated
R102.5	13.5365	2.52428	0.18648	down-regulated
R107.6	341.432	55.3858	0.162216	down-regulated
R10D12.18	77.3032	30.5884	0.395694	down-regulated
R10E4.3	16.557	4.15764	0.251111	down-regulated
R10E4.4	20.025	4.45462	0.222453	down-regulated
R10E8.6	51.9084	25.2428	0.486296	down-regulated
R119.4	16.1095	4.60311	0.285739	down-regulated
R119.5	26.6254	12.7699	0.479613	down-regulated
R119.7	25.5067	9.3547	0.366755	down-regulated
R11A8.4	30.8765	12.9184	0.418389	down-regulated
R11A8.5	14.3196	1.33639	0.0933259	down-regulated
R11A8.7	54.817	25.0943	0.457784	down-regulated
R11E3.3	23.8286	2.22731	0.093472	down-regulated
R11E3.7	22.3743	7.12739	0.318553	down-regulated
R11E3.8	11.1871	3.26672	0.292006	down-regulated
R11G11.2	114.78	44.6947	0.389394	down-regulated
R12B2.5	17.5638	6.08798	0.34662	down-regulated
R12E2.1	13.5365	3.86067	0.285205	down-regulated
R12E2.10	115.675	42.3189	0.365842	down-regulated
R12E2.12	26.7373	13.3639	0.499821	down-regulated
R13A5.12	72.269	10.5426	0.14588	down-regulated
R13D11.7	723.809	179.967	0.248638	down-regulated
R13H4.2	10.5159	0.742436	0.0706012	down-regulated
R144.10	20.5844	7.12739	0.346253	down-regulated
R144.7	39.7144	11.7305	0.295371	down-regulated
R148.3	29.6459	4.75159	0.160278	down-regulated
R151.2	17.5638	3.41521	0.194446	down-regulated
R151.3	10.5159	1.03941	0.0988417	down-regulated
R155.1	10.2922	1.78185	0.173126	down-regulated
R166.4	21.3675	2.22731	0.104238	down-regulated
R186.1	14.0958	1.48487	0.105341	down-regulated
R74.1	11.7465	4.90008	0.417152	down-regulated
R74.8	24.7236	10.6911	0.432424	down-regulated
T01C3.7	74.6183	7.27588	0.097508	down-regulated
T01D1.8	44.7486	6.53344	0.146003	down-regulated
T01E8.4	21.5912	10.6911	0.495159	down-regulated
T01E8.5	302.612	27.6186	0.0912674	down-regulated
T01E8.6	20.1369	6.68193	0.331826	down-regulated
T01G1.3	31.6596	10.0971	0.318928	down-regulated
T01G9.4	15.9976	3.56369	0.222764	down-regulated
T02C1.1	27.5204	8.31529	0.30215	down-regulated
T02E1.3	31.7715	13.0669	0.411277	down-regulated
T02G5.7	12.3059	3.56369	0.289593	down-regulated
T02G5.9	10.2922	2.82126	0.274117	down-regulated
T02H6.2	22.8218	5.49403	0.240736	down-regulated
T03F1.1	18.7944	4.30613	0.229118	down-regulated
T03F1.3	10.7397	4.45462	0.414782	down-regulated
T03F1.9	106.614	15.7397	0.147633	down-regulated
T04A8.15	11.6346	5.64252	0.484976	down-regulated
T04C10.4	48.8878	23.3125	0.476857	down-regulated
T04C12.5	13.089	1.1879	0.0907557	down-regulated
T05A1.4	41.3925	8.61226	0.208064	down-regulated
T05A6.2	29.6459	9.65167	0.325565	down-regulated
T05B9.1	26.961	4.30613	0.159717	down-regulated
T05C12.6	20.3606	6.38495	0.313593	down-regulated
T05C12.7	21.4793	6.68193	0.311086	down-regulated
T05C3.5	31.5478	8.61226	0.272991	down-regulated
T05C3.6	17.8994	0.742436	0.0414782	down-regulated
T05D4.1	26.7373	0.742436	0.0277678	down-regulated
T05E11.3	13.089	4.75159	0.363023	down-regulated
T05E12.10	92.4059	42.4674	0.459574	down-regulated
T05E7.3	12.5296	4.60311	0.367378	down-regulated
T05F1.6	21.9268	8.90924	0.406317	down-regulated
T05G5.3	90.8396	7.57285	0.083365	down-regulated
T05G5.4	47.7691	0.742436	0.0155422	down-regulated
T05H10.5	49.6709	19.6003	0.394603	down-regulated
T05H4.11	15.4383	6.9789	0.452052	down-regulated
T05H4.14	35.9107	8.1668	0.227419	down-regulated
T05H4.6	22.1506	5.19705	0.234624	down-regulated
T06A10.1	46.3148	6.23647	0.134654	down-regulated
T06D10.2	12.6415	5.19705	0.411111	down-regulated
T06D4.1	15.7739	2.52428	0.160029	down-regulated
T06D8.6	13.6483	3.41521	0.250229	down-regulated
T06D8.8	47.5454	8.46377	0.178015	down-regulated
T06E4.1	57.2782	13.5123	0.235907	down-regulated
T06E4.3	77.4151	36.5279	0.471844	down-regulated
T06E6.1	26.0661	2.82126	0.108235	down-regulated
T06E6.2	10.404	1.78185	0.171265	down-regulated
T07A9.1	15.4383	6.9789	0.452052	down-regulated
T07A9.11	11.9702	3.56369	0.297713	down-regulated
T07A9.5	14.8789	5.93949	0.399189	down-regulated
T07A9.9	31.5478	6.83041	0.21651	down-regulated
T07C12.12	16.4451	7.57285	0.460493	down-regulated
T07C4.1	19.6894	7.12739	0.361992	down-regulated
T07C4.10	127.31	25.6883	0.201778	down-regulated
T07D4.3	27.7441	4.90008	0.176617	down-regulated
T07D4.4	28.0797	9.3547	0.333148	down-regulated
T07E3.2	87.036	38.3097	0.440159	down-regulated
T07F10.6	28.751	9.65167	0.335699	down-regulated
T07F8.3	25.9542	8.1668	0.314662	down-regulated
T07G12.11	14.767	5.49403	0.372047	down-regulated
T07G12.6	18.0113	7.12739	0.395717	down-regulated
T08B2.8	12.9771	3.41521	0.263172	down-regulated
T08B2.9	23.0455	2.52428	0.109535	down-regulated
T08D2.7	63.0955	8.31529	0.131789	down-regulated
T08E11.10	79.9881	36.9733	0.462235	down-regulated
T09A12.4	21.5912	7.12739	0.330106	down-regulated
T09A5.10	124.065	27.4701	0.221417	down-regulated
T09B4.1	10.6278	4.30613	0.405176	down-regulated
T09E8.2	17.6757	5.19705	0.294023	down-regulated
T09F3.2	17.6757	7.42436	0.420032	down-regulated
T09F3.3	63.543	14.4033	0.22667	down-regulated
T10B10.3	18.2351	3.26672	0.179145	down-regulated
T10B5.3	11.7465	4.90008	0.417152	down-regulated
T10B5.6	68.1297	10.8396	0.159102	down-regulated
T10F2.1	26.0661	4.00916	0.153808	down-regulated
T10F2.2	10.2922	3.86067	0.375107	down-regulated
T10F2.3	34.0089	15.4427	0.454077	down-regulated
T10F2.4	13.9839	2.3758	0.169895	down-regulated
T10H9.3	19.13	8.46377	0.442434	down-regulated
T11F8.3	63.6549	13.8093	0.21694	down-regulated
T11G6.8	11.7465	3.41521	0.290742	down-regulated
T12A2.2	13.3127	4.15764	0.312306	down-regulated
T12B5.10	69.4722	30.4399	0.438159	down-regulated
T12B5.4	50.454	23.9065	0.473826	down-regulated
T12D8.1	71.5978	29.8459	0.416856	down-regulated
T12D8.5	43.1824	10.3941	0.240702	down-regulated
T12D8.6	10.9634	3.11823	0.284422	down-regulated
T12D8.7	16.8926	5.04857	0.298863	down-regulated
T12E12.2	107.061	32.3702	0.302353	down-regulated
T12E12.3	250.928	99.4865	0.396475	down-regulated
T12F5.3	304.514	49.1493	0.161402	down-regulated
T13B5.6	33.8971	6.83041	0.201505	down-regulated
T13C2.6	19.0182	8.90924	0.46846	down-regulated
T13H2.5	21.9268	8.46377	0.386001	down-regulated
T13H5.4	10.5159	4.45462	0.423607	down-regulated
T14G10.5	30.429	4.30613	0.141514	down-regulated
T14G10.8	14.9908	4.30613	0.287252	down-regulated
T14G12.5	30.8765	13.9578	0.452052	down-regulated
T16A1.8	89.3853	31.3308	0.350514	down-regulated
T16A1.9	33.4496	10.8396	0.324057	down-regulated
T16G12.5	31.2121	9.50319	0.304471	down-regulated
T16G12.8	18.0113	8.76075	0.486403	down-regulated
T17A3.2	60.4106	26.4307	0.437518	down-regulated
T19A6.2	22.598	8.01831	0.354823	down-regulated
T19B4.2	24.8355	10.3941	0.418519	down-regulated
T19E10.1	34.0089	8.31529	0.244503	down-regulated
T19E7.2	31.1003	9.94865	0.319889	down-regulated
T19E7.3	23.3811	10.9881	0.469954	down-regulated
T19H12.2	100.908	8.46377	0.0838761	down-regulated
T20B12.3	20.3606	7.27588	0.357351	down-regulated
T20D3.11	81.8899	14.1063	0.172259	down-regulated
T20G5.1	36.4701	8.90924	0.244289	down-regulated
T20H12.1	152.928	44.6947	0.292259	down-regulated
T20H4.2	41.0568	2.67277	0.0650993	down-regulated
T20H4.4	13.6483	6.53344	0.478699	down-regulated
T21B10.1	13.089	4.15764	0.317645	down-regulated
T21B10.2	10.8515	1.78185	0.164202	down-regulated
T21B10.3	22.598	9.05772	0.400819	down-regulated
T21B10.5	16.1095	6.53344	0.405565	down-regulated
T21E12.4	139.727	33.8551	0.242294	down-regulated
T21E3.1	127.533	31.0338	0.243339	down-regulated
T21F2.3	43.518	15.8881	0.365093	down-regulated
T21G5.3	85.5817	32.6672	0.381708	down-regulated
T21H3.11	16.6689	4.60311	0.27615	down-regulated
T22D1.4	18.7944	9.20621	0.489838	down-regulated
T22D1.9	61.7531	5.34554	0.0865632	down-regulated
T22F3.2	21.8149	3.71218	0.170167	down-regulated
T22F3.3	30.5409	12.6214	0.413263	down-regulated
T22F3.4	31.2121	13.3639	0.428162	down-regulated
T23B12.2	18.9063	2.82126	0.149223	down-regulated
T23G11.3	34.0089	8.76075	0.257601	down-regulated
T23G4.3	24.4999	4.00916	0.16364	down-regulated
T23G7.1	22.598	6.38495	0.282545	down-regulated
T23H2.1	38.9313	9.65167	0.247916	down-regulated
T23H2.3	16.3332	5.49403	0.336371	down-regulated
T24A6.16	14.9908	5.34554	0.356589	down-regulated
T24B8.7	46.3148	15.1457	0.327016	down-regulated
T24C4.6	22.7099	7.27588	0.320383	down-regulated
T24C4.7	27.0729	10.9881	0.405869	down-regulated
T24F1.1	23.0455	8.90924	0.386593	down-regulated
T24F1.2	29.7578	13.2154	0.444097	down-regulated
T24H10.1	12.9771	5.64252	0.434806	down-regulated
T24H7.1	27.856	3.26672	0.117272	down-regulated
T25G12.11	24.9473	10.9881	0.44045	down-regulated
T25G12.8	34.3445	12.3244	0.358847	down-regulated
T25G3.3	14.8789	3.86067	0.259473	down-regulated
T26A5.5	59.5156	16.3336	0.274442	down-regulated
T26G10.1	14.4314	1.1879	0.0823133	down-regulated
T27B7.6	21.5912	9.05772	0.41951	down-regulated
T27E9.7	10.7397	2.96975	0.276521	down-regulated
T27F2.1	16.557	5.64252	0.340794	down-regulated
T27F6.2	30.5409	12.9184	0.422986	down-regulated
T28A8.3	20.2487	9.20621	0.454656	down-regulated
T28A8.4	19.3538	5.791	0.299218	down-regulated
T28D9.10	13.3127	3.56369	0.267691	down-regulated
T28D9.2	18.3469	2.82126	0.153773	down-regulated
T28F3.3	12.3059	5.04857	0.410257	down-regulated
T28H11.4	45.0842	16.0366	0.355704	down-regulated
VF11C1L.1	14.767	2.67277	0.180996	down-regulated
VF13D12L.1	99.0063	4.15764	0.0419937	down-regulated
VW02B12L.3	39.4906	16.3336	0.413607	down-regulated
W01B11.3	32.1071	9.05772	0.28211	down-regulated
W01G7.5	19.3538	4.75159	0.245513	down-regulated
W02A11.1	57.6138	21.8276	0.378861	down-regulated
W02A2.7	16.1095	6.38495	0.396347	down-regulated
W02B12.2	38.4838	6.68193	0.17363	down-regulated
W02B12.3	30.6528	3.56369	0.11626	down-regulated
W02C12.3	118.136	22.7186	0.192308	down-regulated
W02D3.10	27.6323	8.31529	0.300927	down-regulated
W02D3.8	10.5159	3.86067	0.367126	down-regulated
W02G9.1	112.766	35.043	0.310757	down-regulated
W02G9.3	13.5365	5.19705	0.38393	down-regulated
W03A5.7	111.312	41.7249	0.374846	down-regulated
W03C9.7	16.4451	3.11823	0.189615	down-regulated
W03D8.7	126.527	39.3491	0.310995	down-regulated
W03F9.10	12.9771	4.15764	0.320383	down-regulated
W03F9.2	181.903	88.3499	0.485698	down-regulated
W03G1.6	28.751	5.64252	0.196255	down-regulated
W03G9.2	37.1413	5.04857	0.135929	down-regulated
W03G9.4	29.4222	2.3758	0.0807484	down-regulated
W03H9.1	43.518	12.176	0.279791	down-regulated
W04A8.3	13.4246	2.67277	0.199095	down-regulated
W04A8.5	11.1871	4.30613	0.384918	down-regulated
W04A8.7	26.2898	12.3244	0.468792	down-regulated
W04D2.4	11.0753	1.78185	0.160885	down-regulated
W04D2.6	11.299	3.71218	0.32854	down-regulated
W05B10.1	20.92	5.64252	0.269719	down-regulated
W05F2.6	10.7397	3.41521	0.317999	down-regulated
W05F2.7	22.3743	5.64252	0.252187	down-regulated
W06A7.3	18.4588	7.12739	0.386124	down-regulated
W06B4.1	15.8858	3.41521	0.214986	down-regulated
W06B4.3	20.92	7.72134	0.369089	down-regulated
W06H8.1	12.6415	4.15764	0.328889	down-regulated
W07E11.1	10.8515	1.1879	0.109468	down-regulated
W07E6.1	22.9337	7.27588	0.317258	down-regulated
W07E6.2	36.582	2.82126	0.0771215	down-regulated
W07E6.4	31.6596	5.34554	0.168844	down-regulated
W08E12.7	18.6825	3.11823	0.166906	down-regulated
W08F4.6	35.687	6.83041	0.191398	down-regulated
W08F4.7	21.4793	5.791	0.269608	down-regulated
W08F4.8	32.7783	2.3758	0.0724807	down-regulated
W09B6.1	38.0363	16.9275	0.445037	down-regulated
W09C5.1	18.9063	5.04857	0.267031	down-regulated
W09D10.2	85.6936	40.0916	0.467848	down-regulated
W09H1.4	262.562	119.829	0.456384	down-regulated
W10C6.1	58.7325	22.867	0.389342	down-regulated
W10D9.4	13.7602	3.26672	0.237404	down-regulated
W10G11.19	41.9518	19.3033	0.460131	down-regulated
Y102A5C.1	20.4725	4.90008	0.23935	down-regulated
Y102A5C.18	12.9771	5.19705	0.400479	down-regulated
Y102A5D.22	24.8355	7.42436	0.298942	down-regulated
Y104H12D.3	18.4588	7.12739	0.386124	down-regulated
Y105C5A.1	16.3332	4.90008	0.300007	down-regulated
Y105E8A.12	72.1571	27.6186	0.382757	down-regulated
Y105E8A.14	26.2898	1.78185	0.0677771	down-regulated
Y105E8A.16	11.7465	2.3758	0.202256	down-regulated
Y105E8A.19	24.7236	5.19705	0.210206	down-regulated
Y105E8A.24	12.8652	4.15764	0.323169	down-regulated
Y105E8A.7	302.389	126.066	0.416899	down-regulated
Y105E8A.9	17.5638	4.90008	0.278987	down-regulated
Y105E8B.3	25.7304	3.11823	0.121188	down-regulated
Y105E8B.4	40.8331	5.04857	0.123639	down-regulated
Y106G6H.14	11.0753	1.63336	0.147478	down-regulated
Y108F1.3	20.1369	6.83041	0.339199	down-regulated
Y110A2AL.4	41.2806	15.2942	0.370494	down-regulated
Y110A7A.1	83.0086	13.8093	0.16636	down-regulated
Y110A7A.14	11.5228	0.890924	0.0773186	down-regulated
Y110A7A.16	11.1871	4.30613	0.384918	down-regulated
Y110A7A.17	25.1711	10.9881	0.436535	down-regulated
Y110A7A.18	134.917	47.219	0.349985	down-regulated
Y110A7A.19	19.9131	9.80016	0.492146	down-regulated
Y110A7A.8	20.025	7.42436	0.370755	down-regulated
Y111B2A.1	46.4267	14.1063	0.30384	down-regulated
Y111B2A.17	10.5159	3.11823	0.296525	down-regulated
Y111B2A.22	22.9337	9.65167	0.420852	down-regulated
Y111B2A.3	247.012	20.6397	0.0835575	down-regulated
Y113G7A.3	14.767	5.04857	0.341881	down-regulated
Y113G7A.9	17.5638	7.42436	0.422708	down-regulated
Y113G7B.18	24.0524	2.52428	0.104949	down-regulated
Y116A8A.9	15.3264	3.56369	0.23252	down-regulated
Y116A8B.1	49.3353	13.8093	0.279907	down-regulated
Y116A8C.13	10.9634	2.22731	0.203158	down-regulated
Y116A8C.16	12.6415	5.04857	0.399365	down-regulated
Y116A8C.25	42.9587	16.3336	0.380217	down-regulated
Y116A8C.34	13.7602	2.67277	0.194239	down-regulated
Y116A8C.36	33.0021	15.2942	0.463431	down-regulated
Y119C1A.1	14.767	7.12739	0.482655	down-regulated
Y119D3B.7	12.7533	2.82126	0.221217	down-regulated
Y11D7A.19	40.1619	16.3336	0.406694	down-regulated
Y13C8A.2	21.4793	5.49403	0.255782	down-regulated
Y14H12B.2	92.1821	9.50319	0.103091	down-regulated
Y15E3A.3	27.7441	10.0971	0.363938	down-regulated
Y17G7A.1	172.058	21.9761	0.127725	down-regulated
Y17G7B.12	10.9634	1.33639	0.121895	down-regulated
Y17G7B.18	10.9634	4.45462	0.406317	down-regulated
Y17G7B.2	15.2145	5.49403	0.361104	down-regulated
Y17G7B.20	55.1526	9.80016	0.177692	down-regulated
Y17G7B.21	38.5957	2.67277	0.0692505	down-regulated
Y17G9B.9	49.2235	23.0155	0.467572	down-regulated
Y18D10A.17	104.04	5.93949	0.0570883	down-regulated
Y18D10A.20	13.089	2.07882	0.158822	down-regulated
Y18H1A.3	14.3196	3.26672	0.22813	down-regulated
Y19D2B.2	24.0524	8.1668	0.339542	down-regulated
Y20C6A.2	53.0271	13.8093	0.26042	down-regulated
Y22D7AL.10	16.3332	7.27588	0.445464	down-regulated
Y22D7AL.5	87.7072	17.076	0.194694	down-regulated
Y23H5A.3	16.4451	3.71218	0.225732	down-regulated
Y23H5B.5	13.3127	5.64252	0.423844	down-regulated
Y24D9A.1	26.5135	8.61226	0.324825	down-regulated
Y24D9A.2	51.1253	23.6095	0.461797	down-regulated
Y24D9A.4	13.7602	2.3758	0.172657	down-regulated
Y24F12A.2	16.6689	1.33639	0.0801726	down-regulated
Y25C1A.5	26.1779	5.19705	0.198528	down-regulated
Y2H9A.1	47.2098	16.9275	0.35856	down-regulated
Y32B12B.2	25.6186	5.64252	0.220251	down-regulated
Y32F6A.1	11.9702	3.26672	0.272903	down-regulated
Y32H12A.2	17.3401	5.04857	0.29115	down-regulated
Y32H12A.8	13.3127	3.11823	0.23423	down-regulated
Y34D9A.1	10.404	4.60311	0.442434	down-regulated
Y34D9A.4	97.3282	31.7763	0.326486	down-regulated
Y37A1B.1	53.9221	22.2731	0.413061	down-regulated
Y37A1C.1	106.614	37.4188	0.350976	down-regulated
Y37D8A.11	25.6186	6.38495	0.249231	down-regulated
Y37D8A.9	41.5043	10.8396	0.261167	down-regulated
Y37E11AL.3	12.5296	1.93033	0.154062	down-regulated
Y37E11AR.2	93.3008	29.252	0.313523	down-regulated
Y37E11B.4	35.3514	9.80016	0.277221	down-regulated
Y37E3.1	11.1871	5.49403	0.491102	down-regulated
Y37E3.13	12.4177	2.67277	0.215238	down-regulated
Y37E3.15	29.0866	4.90008	0.168465	down-regulated
Y37H2A.1	15.7739	5.791	0.367126	down-regulated
Y38A8.3	43.8536	16.4821	0.375843	down-regulated
Y38C1AA.2	14.0958	4.90008	0.347627	down-regulated
Y38E10A.28	13.6483	4.90008	0.359024	down-regulated
Y38F1A.10	16.7807	5.04857	0.300855	down-regulated
Y38F2AR.10	12.9771	6.23647	0.480575	down-regulated
Y38H8A.5	11.299	0.593949	0.0525664	down-regulated
Y39A1A.12	12.6415	3.11823	0.246667	down-regulated
Y39A1A.13	20.8081	8.61226	0.41389	down-regulated
Y39A1A.14	10.2922	3.56369	0.346253	down-regulated
Y39A1A.23	13.7602	4.00916	0.291359	down-regulated
Y39A1A.6	17.2282	3.26672	0.189615	down-regulated
Y39A1B.3	19.6894	6.53344	0.331826	down-regulated
Y39A3CL.7	16.557	6.83041	0.41254	down-regulated
Y39B6A.14	13.2008	1.63336	0.123732	down-regulated
Y39B6A.33	23.6049	7.12739	0.301946	down-regulated
Y39C12A.9	14.9908	1.33639	0.0891472	down-regulated
Y39E4B.2	51.1253	4.15764	0.0813227	down-regulated
Y39G10AR.11	53.0271	7.57285	0.142811	down-regulated
Y39G10AR.12	41.7281	4.30613	0.103195	down-regulated
Y39G10AR.13	141.853	47.0705	0.331826	down-regulated
Y39G10AR.21	30.2053	13.6608	0.452266	down-regulated
Y39G10AR.7	103.257	12.6214	0.122233	down-regulated
Y39G10AR.8	18.9063	2.3758	0.125662	down-regulated
Y39G8C.1	52.0202	11.1365	0.214081	down-regulated
Y39H10A.7	17.8994	4.30613	0.240574	down-regulated
Y40B10A.8	36.0226	7.72134	0.214347	down-regulated
Y41C4A.9	10.6278	2.67277	0.251489	down-regulated
Y41D4A.3	80.995	13.5123	0.166829	down-regulated
Y41D4A.7	27.9679	13.2154	0.47252	down-regulated
Y41D4B.27	20.2487	3.41521	0.168663	down-regulated
Y41D4B.4	18.0113	5.19705	0.288544	down-regulated
Y41E3.10	45.1961	22.4216	0.496096	down-regulated
Y41E3.11	40.05	18.2639	0.456028	down-regulated
Y41E3.4	12.9771	4.15764	0.320383	down-regulated
Y41E3.9	18.1232	5.04857	0.27857	down-regulated
Y43F11A.5	57.0545	4.75159	0.0832817	down-regulated
Y43F4B.4	12.9771	2.67277	0.205961	down-regulated
Y43F4B.6	162.326	38.3097	0.236005	down-regulated
Y43F8C.12	14.9908	5.04857	0.336778	down-regulated
Y44A6B.3	13.3127	4.15764	0.312306	down-regulated
Y44A6D.3	52.0202	24.9459	0.479541	down-regulated
Y44E3A.1	46.986	3.41521	0.0726856	down-regulated
Y45F10A.2	47.0979	10.6911	0.226997	down-regulated
Y45F10A.3	73.3877	25.5398	0.348012	down-regulated
Y45F10D.3	17.6757	3.26672	0.184814	down-regulated
Y45G12B.3	14.9908	4.90008	0.326873	down-regulated
Y45G5AM.2	142.748	28.3611	0.198679	down-regulated
Y45G5AM.8	41.1687	9.80016	0.238049	down-regulated
Y46E12BL.2	40.8331	15.4427	0.37819	down-regulated
Y46G5A.1	27.7441	10.5426	0.379994	down-regulated
Y46G5A.19	57.8376	22.5701	0.390232	down-regulated
Y46G5A.4	518.189	166.157	0.32065	down-regulated
Y46G5A.5	72.9402	24.0549	0.32979	down-regulated
Y46G5A.7	11.8584	3.41521	0.288	down-regulated
Y46H3A.7	12.4177	4.30613	0.346773	down-regulated
Y46H3C.5	15.7739	5.49403	0.348299	down-regulated
Y47A7.1	31.4359	13.0669	0.415668	down-regulated
Y47D3A.15	26.1779	1.48487	0.0567223	down-regulated
Y47D3A.26	16.4451	5.49403	0.334083	down-regulated
Y47D3A.29	33.4496	11.285	0.337374	down-regulated
Y47D3A.6	16.4451	6.23647	0.379229	down-regulated
Y47D7A.16	79.205	33.8551	0.427436	down-regulated
Y47G6A.10	15.5501	2.3758	0.152783	down-regulated
Y47G6A.11	26.4017	12.4729	0.47243	down-regulated
Y47G6A.18	10.5159	2.22731	0.211804	down-regulated
Y47G6A.28	40.3856	13.6608	0.33826	down-regulated
Y48A6B.11	63.8786	24.3519	0.381222	down-regulated
Y48A6B.3	21.1437	5.791	0.273888	down-regulated
Y48A6C.3	12.9771	0.593949	0.045769	down-regulated
Y48B6A.1	31.5478	4.30613	0.136496	down-regulated
Y48B6A.10	10.6278	2.3758	0.223546	down-regulated
Y48B6A.11	25.9542	5.04857	0.194518	down-regulated
Y48B6A.2	25.0592	10.9881	0.438484	down-regulated
Y48E1A.1	65.7804	13.0669	0.198644	down-regulated
Y48E1B.12	21.7031	6.53344	0.301038	down-regulated
Y48G10A.2	20.5844	5.49403	0.266903	down-regulated
Y48G10A.4	11.5228	4.90008	0.425252	down-regulated
Y48G1BL.1	57.2782	10.6911	0.186652	down-regulated
Y48G1BM.1	81.8899	15.7397	0.192205	down-regulated
Y48G1BM.4	113.55	31.7763	0.279845	down-regulated
Y48G1C.1	192.419	33.5581	0.174401	down-regulated
Y48G1C.8	37.4769	11.582	0.309043	down-regulated
Y48G8AL.10	11.9702	3.86067	0.322522	down-regulated
Y48G8AL.5	10.1803	1.03941	0.1021	down-regulated
Y48G8AL.6	33.3377	16.6306	0.498852	down-regulated
Y48G9A.3	55.2645	6.68193	0.120908	down-regulated
Y48G9A.4	41.3925	14.9972	0.362318	down-regulated
Y49E10.14	24.388	3.56369	0.146125	down-regulated
Y49E10.19	35.2395	7.72134	0.21911	down-regulated
Y49F6A.5	26.2898	9.50319	0.361478	down-regulated
Y49F6B.10	302.724	144.033	0.475788	down-regulated
Y4C6B.1	28.5272	10.9881	0.385178	down-regulated
Y50D4A.6	18.7944	4.30613	0.229118	down-regulated
Y50D4C.1	10.8515	2.52428	0.23262	down-regulated
Y50D4C.5	10.1803	2.07882	0.2042	down-regulated
Y51A2A.6	74.7302	35.9339	0.480849	down-regulated
Y51A2D.7	29.8697	11.4335	0.38278	down-regulated
Y51H1A.3	15.1027	3.11823	0.206469	down-regulated
Y51H1A.4	17.6757	3.86067	0.218417	down-regulated
Y51H1A.6	11.1871	2.3758	0.212368	down-regulated
Y51H4A.12	177.764	6.08798	0.0342476	down-regulated
Y51H4A.940	10.9634	4.00916	0.365685	down-regulated
Y51H7C.11	25.283	8.76075	0.346508	down-regulated
Y51H7C.12	31.6596	11.879	0.375209	down-regulated
Y51H7C.6	20.025	8.46377	0.42266	down-regulated
Y53C12A.4	10.9634	2.07882	0.189615	down-regulated
Y53C12B.3	27.0729	13.2154	0.48814	down-regulated
Y53F4B.21	15.4383	4.60311	0.298162	down-regulated
Y53F4B.22	22.3743	4.00916	0.179186	down-regulated
Y53G8AR.8	11.1871	4.90008	0.43801	down-regulated
Y54E10A.9	45.5317	12.4729	0.27394	down-regulated
Y54E2A.11	31.6596	5.34554	0.168844	down-regulated
Y54E2A.2	16.8926	6.83041	0.404344	down-regulated
Y54E2A.3	50.2303	8.01831	0.159631	down-regulated
Y54E2A.4	219.939	9.94865	0.0452336	down-regulated
Y54E5A.2	23.7168	11.4335	0.482086	down-regulated
Y54E5A.4	16.1095	5.34554	0.331826	down-regulated
Y54E5A.5	10.9634	1.03941	0.0948073	down-regulated
Y54E5A.6	26.4017	4.45462	0.168725	down-regulated
Y54F10AM.11	193.761	72.4618	0.373974	down-regulated
Y54F10AM.4	13.2008	2.3758	0.179973	down-regulated
Y54F10BM.2	22.9337	2.96975	0.129493	down-regulated
Y54G11A.2	12.0821	5.64252	0.467014	down-regulated
Y54G11A.8	10.1803	1.33639	0.131272	down-regulated
Y54G2A.2	10.2922	1.1879	0.115418	down-regulated
Y55B1AR.2	20.1369	9.94865	0.494051	down-regulated
Y55B1BR.3	74.3945	18.7094	0.251489	down-regulated
Y55B1BR.4	13.089	4.45462	0.340334	down-regulated
Y55F3AM.4	14.4314	7.12739	0.49388	down-regulated
Y55F3BR.1	16.3332	6.83041	0.418191	down-regulated
Y56A3A.1	12.0821	4.30613	0.356405	down-regulated
Y56A3A.10	15.5501	5.34554	0.343762	down-regulated
Y56A3A.14	23.9405	2.82126	0.117845	down-regulated
Y56A3A.15	52.0202	17.8185	0.34253	down-regulated
Y56A3A.31	10.6278	3.11823	0.293404	down-regulated
Y56A3A.32	11.1871	3.26672	0.292006	down-regulated
Y57A10A.13	10.404	4.30613	0.41389	down-regulated
Y57A10A.18	44.0774	12.0275	0.272872	down-regulated
Y57A10A.27	18.2351	1.33639	0.0732866	down-regulated
Y57A10A.31	44.5249	15.5912	0.350168	down-regulated
Y57A10A.5	16.3332	6.9789	0.427282	down-regulated
Y57G11C.10	29.5341	6.38495	0.216189	down-regulated
Y57G11C.11	26.7373	2.3758	0.088857	down-regulated
Y57G11C.1145	38.7075	6.23647	0.161118	down-regulated
Y57G11C.34	12.8652	4.15764	0.323169	down-regulated
Y57G11C.51	457.554	185.609	0.405655	down-regulated
Y57G11C.9	21.2556	6.23647	0.293404	down-regulated
Y59A8B.1	22.598	7.57285	0.335111	down-regulated
Y59A8B.6	20.1369	6.23647	0.309704	down-regulated
Y59C2A.3	10.404	4.30613	0.41389	down-regulated
Y60A3A.12	90.7278	9.80016	0.108017	down-regulated
Y61A9LA.4	29.7578	14.5518	0.489006	down-regulated
Y61A9LA.8	18.0113	7.57285	0.42045	down-regulated
Y62F5A.9	12.6415	1.93033	0.152698	down-regulated
Y63D3A.2	181.12	32.8157	0.181182	down-regulated
Y63D3A.4	10.7397	3.56369	0.331826	down-regulated
Y63D3A.5	37.5888	5.791	0.154062	down-regulated
Y65B4BL.2	25.7304	3.11823	0.121188	down-regulated
Y65B4BL.5	11.7465	5.19705	0.442434	down-regulated
Y65B4BR.4	63.4311	15.5912	0.245797	down-regulated
Y65B4BR.5	18.9063	8.1668	0.431962	down-regulated
Y66D12A.10	12.9771	6.23647	0.480575	down-regulated
Y66D12A.17	23.6049	3.86067	0.163554	down-regulated
Y66D12A.19	16.6689	3.11823	0.187069	down-regulated
Y66H1B.2	35.3514	7.12739	0.201616	down-regulated
Y67D8C.5	182.127	30.1429	0.165505	down-regulated
Y67H2A.6	12.4177	3.26672	0.263069	down-regulated
Y6B3A.1	37.2532	7.42436	0.199295	down-regulated
Y6D1A.1	42.0637	12.4729	0.296525	down-regulated
Y6D1A.2	90.6159	23.6095	0.260545	down-regulated
Y71A12B.12	26.1779	5.49403	0.209873	down-regulated
Y71A12B.15	47.7691	20.0458	0.419639	down-regulated
Y71A12B.32	90.2803	38.3097	0.424342	down-regulated
Y71A12B.9	23.493	11.285	0.480357	down-regulated
Y71D11A.1	416.162	145.369	0.349309	down-regulated
Y71F9AL.17	18.1232	8.01831	0.442434	down-regulated
Y71F9AL.9	36.4701	16.0366	0.43972	down-regulated
Y71F9B.10	19.4656	6.08798	0.312755	down-regulated
Y71F9B.13	64.2142	1.78185	0.0277485	down-regulated
Y71F9B.7	76.0726	20.1943	0.26546	down-regulated
Y71G12B.10	10.5159	3.86067	0.367126	down-regulated
Y71G12B.8	36.582	16.9275	0.462729	down-regulated
Y71H2AM.19	16.3332	3.86067	0.236369	down-regulated
Y71H2AM.23	27.5204	9.20621	0.334523	down-regulated
Y73B3A.1	87.931	10.3941	0.118208	down-regulated
Y73B3A.18	14.8789	7.42436	0.498986	down-regulated
Y73B3A.9	37.3651	9.3547	0.250359	down-regulated
Y73B6BL.14	20.4725	3.41521	0.166819	down-regulated
Y73B6BL.16	398.934	112.405	0.281763	down-regulated
Y73B6BL.23	22.8218	7.27588	0.318813	down-regulated
Y73B6BL.3	19.4656	7.57285	0.389037	down-regulated
Y73B6BL.33	16.7807	7.57285	0.451283	down-regulated
Y73B6BL.38	64.5498	19.4518	0.301346	down-regulated
Y73B6BL.6	25.6186	11.4335	0.446298	down-regulated
Y73C8B.4	16.2214	6.08798	0.375306	down-regulated
Y73F8A.25	12.8652	4.45462	0.346253	down-regulated
Y73F8A.32	21.0318	5.64252	0.268284	down-regulated
Y73F8A.34	10.0684	3.11823	0.309704	down-regulated
Y74C10AR.1	15.8858	6.23647	0.392582	down-regulated
Y74C10AR.3	17.7876	8.61226	0.484173	down-regulated
Y74C9A.3	14.2077	4.30613	0.303085	down-regulated
Y75B7AL.4	59.2919	13.6608	0.2304	down-regulated
Y75B8A.22	36.4701	3.86067	0.105858	down-regulated
Y75B8A.30	10.0684	3.26672	0.324452	down-regulated
Y75B8A.33	31.1003	11.4335	0.367634	down-regulated
Y76A2A.2	15.4383	4.90008	0.317398	down-regulated
Y76A2B.1	35.4633	14.2548	0.401959	down-regulated
Y76B12C.7	27.2966	6.38495	0.23391	down-regulated
Y79H2A.11	41.1687	9.94865	0.241656	down-regulated
Y79H2A.3	31.324	8.61226	0.274941	down-regulated
Y7A5A.1	101.467	31.4793	0.31024	down-regulated
Y80D3A.2	18.2351	8.1668	0.447863	down-regulated
Y81B9A.1	148.006	55.2373	0.37321	down-regulated
Y81G3A.3	90.7278	37.8643	0.417339	down-regulated
Y82E9BR.1	56.7188	26.2822	0.463378	down-regulated
Y82E9BR.2	13.6483	4.90008	0.359024	down-regulated
Y87G2A.1	10.6278	4.00916	0.377233	down-regulated
Y87G2A.16	10.2922	3.56369	0.346253	down-regulated
Y87G2A.5	44.3011	19.4518	0.439082	down-regulated
Y92H12A.4	12.5296	4.45462	0.355527	down-regulated
Y92H12BR.2	16.8926	4.75159	0.281283	down-regulated
Y92H12BR.3	21.0318	1.33639	0.0635411	down-regulated
Y94H6A.5	30.7647	10.0971	0.328206	down-regulated
Y97E10AL.2	18.3469	5.64252	0.307546	down-regulated
Y97E10AR.4	15.4383	2.96975	0.192363	down-regulated
Y9D1A.1	15.4383	6.38495	0.41358	down-regulated
ZC123.1	157.627	68.8981	0.437096	down-regulated
ZC123.4	149.013	12.7699	0.0856967	down-regulated
ZC15.1	41.5043	8.1668	0.19677	down-regulated
ZC155.3	149.013	19.8973	0.133527	down-regulated
ZC21.10	15.4383	5.93949	0.384725	down-regulated
ZC239.21	28.4154	7.86983	0.276957	down-regulated
ZC262.3	11.8584	4.75159	0.400695	down-regulated
ZC302.1	17.3401	7.12739	0.411036	down-regulated
ZC308.1	56.9426	10.3941	0.182537	down-regulated
ZC317.1	34.6802	16.6306	0.479541	down-regulated
ZC376.6	28.3035	12.176	0.430193	down-regulated
ZC395.10	29.5341	7.86983	0.266466	down-regulated
ZC404.2	31.324	14.8487	0.474036	down-regulated
ZC404.8	20.025	6.83041	0.341094	down-regulated
ZC410.3	11.6346	4.60311	0.395638	down-regulated
ZC416.1	103.481	39.2006	0.378819	down-regulated
ZC434.5	15.4383	3.71218	0.240453	down-regulated
ZC477.3	19.2419	7.12739	0.37041	down-regulated
ZC504.3	34.5683	8.46377	0.244842	down-regulated
ZC513.4	14.6552	7.27588	0.496472	down-regulated
ZC518.2	27.9679	9.50319	0.339789	down-regulated
ZK1010.2	18.9063	3.86067	0.2042	down-regulated
ZK1055.1	160.088	58.9494	0.368231	down-regulated
ZK1067.2	195.999	70.086	0.357584	down-regulated
ZK1067.3	67.7941	10.5426	0.155509	down-regulated
ZK1098.1	23.2693	1.48487	0.0638126	down-regulated
ZK1127.11	17.1163	5.04857	0.294956	down-regulated
ZK1127.5	17.452	8.61226	0.493484	down-regulated
ZK1127.7	88.9378	42.1704	0.474156	down-regulated
ZK1127.9	15.1027	5.791	0.383443	down-regulated
ZK1128.7	25.283	7.86983	0.31127	down-regulated
ZK1151.1	40.3856	14.4033	0.356644	down-regulated
ZK1248.13	22.3743	10.8396	0.484465	down-regulated
ZK1248.14	43.4061	8.61226	0.198411	down-regulated
ZK1248.3	14.767	5.04857	0.341881	down-regulated
ZK1307.9	19.5775	8.1668	0.417152	down-regulated
ZK177.4	13.4246	3.56369	0.26546	down-regulated
ZK177.6	31.324	10.0971	0.322345	down-regulated
ZK20.3	25.5067	4.75159	0.186288	down-regulated
ZK20.5	38.0363	5.49403	0.144442	down-regulated
ZK218.8	57.3901	10.2456	0.178526	down-regulated
ZK250.2	124.289	29.9944	0.241328	down-regulated
ZK250.3	40.3856	8.31529	0.205897	down-regulated
ZK328.1	45.0842	7.42436	0.164678	down-regulated
ZK328.2	31.6596	4.45462	0.140703	down-regulated
ZK328.5	91.0634	15.4427	0.169582	down-regulated
ZK353.8	10.0684	4.15764	0.412938	down-regulated
ZK370.4	15.8858	6.68193	0.420624	down-regulated
ZK370.8	11.299	1.78185	0.157699	down-regulated
ZK381.1	60.7462	4.00916	0.0659985	down-regulated
ZK381.4	94.6433	11.285	0.119238	down-regulated
ZK418.7	10.0684	2.96975	0.294956	down-regulated
ZK418.8	11.9702	3.11823	0.260499	down-regulated
ZK418.9	24.7236	5.19705	0.210206	down-regulated
ZK430.1	101.356	23.758	0.234402	down-regulated
ZK484.4	14.0958	4.45462	0.316024	down-regulated
ZK507.6	31.4359	14.7002	0.467626	down-regulated
ZK512.2	13.6483	2.82126	0.206711	down-regulated
ZK520.4	23.6049	2.22731	0.094358	down-regulated
ZK546.1	30.429	5.791	0.190312	down-regulated
ZK546.11	10.0684	3.26672	0.324452	down-regulated
ZK546.13	15.4383	1.48487	0.0961813	down-regulated
ZK550.5	34.0089	12.6214	0.371121	down-regulated
ZK616.4	23.7168	11.7305	0.494608	down-regulated
ZK616.5	23.0455	9.50319	0.412366	down-regulated
ZK632.1	43.7418	11.1365	0.254598	down-regulated
ZK632.3	20.1369	3.11823	0.154852	down-regulated
ZK652.9	18.5707	5.04857	0.271857	down-regulated
ZK662.4	42.2874	8.61226	0.20366	down-regulated
ZK666.1	14.9908	5.64252	0.376399	down-regulated
ZK673.5	10.8515	4.45462	0.410506	down-regulated
ZK675.1	21.9268	5.49403	0.250562	down-regulated
ZK742.1	35.1276	16.7791	0.47766	down-regulated
ZK792.6	13.7602	4.90008	0.356105	down-regulated
ZK822.2	60.6343	7.27588	0.119996	down-regulated
ZK84.3	68.3535	25.6883	0.375816	down-regulated
ZK856.1	15.3264	3.86067	0.251897	down-regulated
ZK856.5	11.1871	1.78185	0.159276	down-regulated
ZK856.9	17.2282	5.19705	0.30166	down-regulated
ZK863.3	15.3264	6.83041	0.445664	down-regulated
ZK863.7	11.0753	5.34554	0.482655	down-regulated
ZK930.1	94.3077	31.0338	0.32907	down-regulated
ZK973.2	30.7647	14.8487	0.482655	down-regulated
3R5.1	11.6346	8.01831	0.689176	unchanged
AC8.10	527.922	447.392	0.84746	unchanged
AC8.11	188.168	115.672	0.614726	unchanged
AC8.12	255.291	135.866	0.5322	unchanged
AC8.3	541.234	461.647	0.852952	unchanged
AC8.4	196.782	143.142	0.727413	unchanged
AC8.7	266.478	142.399	0.534376	unchanged
AH6.5	11.8584	6.38495	0.538434	unchanged
AH9.7	14.6552	17.967	1.22598	unchanged
B0001.2	28.4154	15.1457	0.533011	unchanged
B0001.3	110.865	205.506	1.85367	unchanged
B0001.4	10.2922	13.5123	1.31287	unchanged
B0001.5	635.654	769.016	1.2098	unchanged
B0001.6	27.4085	26.8762	0.980578	unchanged
B0024.9	18.9063	24.5004	1.29589	unchanged
B0035.16	12.4177	22.867	1.84148	unchanged
B0035.5	24.4999	27.4701	1.12124	unchanged
B0041.7	79.9881	103.793	1.2976	unchanged
B0047.1	3000.62	2556.95	0.852142	unchanged
B0047.4	40.6094	43.2098	1.06404	unchanged
B0205.1	17.2282	12.0275	0.698126	unchanged
B0205.11	10.9634	5.93949	0.541756	unchanged
B0205.5	38.0363	20.3428	0.534825	unchanged
B0205.8	26.961	35.7854	1.3273	unchanged
B0207.4	32.3309	39.7946	1.23085	unchanged
B0212.3	54.7052	28.5096	0.521149	unchanged
B0213.1	40.945	44.9916	1.09883	unchanged
B0228.7	12.8652	18.4124	1.43118	unchanged
B0238.9	42.1756	43.2098	1.02452	unchanged
B0250.2	67.906	67.8587	0.999303	unchanged
B0250.7	132.008	192.885	1.46116	unchanged
B0250.8	1589.69	1354.8	0.852238	unchanged
B0261.2	32.8902	23.461	0.713312	unchanged
B0261.8	404.751	247.083	0.610456	unchanged
B0273.2	98.7825	65.0374	0.65839	unchanged
B0280.1	39.9381	26.7277	0.669228	unchanged
B0280.10	13.089	22.7186	1.7357	unchanged
B0284.3	215.912	200.309	0.927736	unchanged
B0285.3	19.6894	28.0641	1.42534	unchanged
B0285.5	18.6825	22.5701	1.20808	unchanged
B0285.7	57.2782	73.9467	1.29101	unchanged
B0286.1	15.2145	11.879	0.780766	unchanged
B0303.5	75.0658	63.701	0.848603	unchanged
B0303.7	29.6459	28.2126	0.951651	unchanged
B0304.2	12.8652	7.27588	0.565546	unchanged
B0304.8	82.2255	57.4646	0.698865	unchanged
B0334.11	50.2303	41.131	0.818848	unchanged
B0336.1	64.2142	46.328	0.72146	unchanged
B0336.5	27.2966	20.9367	0.767007	unchanged
B0336.7	27.9679	29.4005	1.05122	unchanged
B0336.9	36.0226	20.9367	0.58121	unchanged
B0348.4	12.7533	8.31529	0.652008	unchanged
B0361.6	18.7944	13.5123	0.718955	unchanged
B0391.9	26.8492	27.4701	1.02313	unchanged
B0393.6	12.4177	16.4821	1.3273	unchanged
B0414.7	20.8081	20.7882	0.999045	unchanged
B0414.8	18.4588	9.50319	0.514832	unchanged
B0454.9	29.1985	22.7186	0.778074	unchanged
B0457.1	15.3264	13.2154	0.862262	unchanged
B0457.4	32.7783	49.8917	1.52209	unchanged
B0464.1	11.6346	6.68193	0.574313	unchanged
B0464.2	12.9771	7.42436	0.572113	unchanged
B0464.5	33.114	18.2639	0.551548	unchanged
B0491.6	16.557	17.8185	1.07619	unchanged
B0495.2	56.0476	42.3189	0.755052	unchanged
B0495.7	18.5707	25.3913	1.36728	unchanged
B0511.10	10.8515	5.64252	0.519974	unchanged
B0511.12	15.5501	9.94865	0.639779	unchanged
B0511.6	10.404	6.38495	0.613699	unchanged
B0513.10	10.2922	8.1668	0.793496	unchanged
B0513.2	10.404	5.64252	0.542339	unchanged
B0564.5	10.8515	9.20621	0.848379	unchanged
B0564.7	28.4154	14.7002	0.517334	unchanged
C01A2.1	46.6504	28.8065	0.617498	unchanged
C01A2.3	17.2282	24.3519	1.41349	unchanged
C01A2.6	67.011	84.9347	1.26747	unchanged
C01B10.8	22.8218	21.8276	0.956438	unchanged
C01B12.6	83.4561	65.9283	0.789976	unchanged
C01B4.7	26.0661	19.3033	0.740555	unchanged
C01B7.6	10.2922	6.23647	0.605942	unchanged
C01F1.2	11.4109	6.38495	0.559549	unchanged
C01F6.14	217.814	209.07	0.959857	unchanged
C01G10.1	14.5433	27.0247	1.85822	unchanged
C01G10.11	16.8926	10.0971	0.597725	unchanged
C01G12.1	151.698	255.101	1.68164	unchanged
C01G5.8	107.285	80.9256	0.754306	unchanged
C01G8.5	14.4314	7.27588	0.504169	unchanged
C01H6.5	29.0866	28.3611	0.975057	unchanged
C01H6.7	13.3127	8.46377	0.635767	unchanged
C01H6.9	51.0134	30.1429	0.590882	unchanged
C02B10.1	10.7397	12.9184	1.20287	unchanged
C02B10.5	21.3675	12.3244	0.576786	unchanged
C02B8.1	62.3124	93.25	1.49649	unchanged
C02F4.1	24.0524	19.3033	0.802555	unchanged
C02F4.2	51.9084	74.8376	1.44172	unchanged
C02F5.7	10.9634	6.53344	0.595932	unchanged
C03A7.1	267.037	348.351	1.3045	unchanged
C03A7.2	271.736	293.708	1.08086	unchanged
C03B8.4	103.817	65.9283	0.635045	unchanged
C03D6.1	43.9655	60.7313	1.38134	unchanged
C03D6.4	27.4085	16.6306	0.606767	unchanged
C03E10.2	32.8902	39.2006	1.19186	unchanged
C03H5.2	19.8013	31.9248	1.61226	unchanged
C03H5.3	13.8721	7.12739	0.513794	unchanged
C04A2.3	21.7031	18.7094	0.862062	unchanged
C04A2.7	18.3469	16.0366	0.874077	unchanged
C04D8.1	40.3856	30.2914	0.750054	unchanged
C04E6.11	16.8926	12.9184	0.764737	unchanged
C04F12.11	87.4835	51.8221	0.592364	unchanged
C04F12.2	25.283	15.7397	0.62254	unchanged
C04F12.9	869.018	682.299	0.785138	unchanged
C04F5.9	13.089	12.7699	0.975624	unchanged
C04G2.10	782.989	716.897	0.91559	unchanged
C04G2.6	25.7304	18.8579	0.732902	unchanged
C04G6.3	82.8968	73.3527	0.884868	unchanged
C04G6.4	12.4177	11.285	0.908783	unchanged
C04H5.6	49.1116	30.4399	0.619811	unchanged
C05C10.2	16.2214	8.90924	0.549228	unchanged
C05C12.9	42.9587	51.6736	1.20287	unchanged
C05D11.7	10.5159	14.5518	1.38378	unchanged
C05D11.9	12.4177	7.86983	0.633757	unchanged
C05E4.8	27.5204	15.5912	0.566531	unchanged
C06A5.1	22.1506	13.0669	0.589912	unchanged
C06A5.3	13.6483	9.50319	0.69629	unchanged
C06A5.6	69.3603	59.3949	0.856324	unchanged
C06A5.8	13.3127	16.7791	1.26038	unchanged
C06A8.2	32.7783	23.164	0.706686	unchanged
C06A8.5	103.593	64.8889	0.626383	unchanged
C06C3.1	18.0113	12.9184	0.717238	unchanged
C06C3.8	132.456	72.4618	0.547064	unchanged
C06E1.9	17.7876	9.65167	0.542608	unchanged
C06E8.4	25.8423	17.2245	0.666524	unchanged
C06G3.6	11.7465	11.285	0.960714	unchanged
C06G3.7	28.0797	15.8881	0.565822	unchanged
C06G3.9	17.1163	20.7882	1.21452	unchanged
C06G4.2	39.6025	21.2337	0.53617	unchanged
C06H2.3	14.4314	8.01831	0.555615	unchanged
C06H2.4	17.1163	23.461	1.37068	unchanged
C06H2.7	14.6552	9.05772	0.618057	unchanged
C07A9.13	31.324	41.131	1.31308	unchanged
C07A9.3	32.8902	22.7186	0.690739	unchanged
C07A9.9	80.3237	54.3463	0.676591	unchanged
C07D10.2	21.2556	12.7699	0.600779	unchanged
C07D10.5	12.3059	10.5426	0.856713	unchanged
C07F11.1	11.0753	9.50319	0.858054	unchanged
C07G1.3	16.557	14.4033	0.869921	unchanged
C07G1.8	31.7715	17.967	0.565506	unchanged
C07G3.8	70.1434	99.4865	1.41833	unchanged
C07G3.9	12.3059	9.50319	0.772249	unchanged
C07H4.2	22.2624	16.3336	0.733685	unchanged
C07H6.1	12.8652	16.1851	1.25805	unchanged
C08B11.6	10.5159	17.967	1.70855	unchanged
C08B11.7	13.2008	8.76075	0.663651	unchanged
C08B11.9	11.7465	8.1668	0.695254	unchanged
C08C3.4	16.8926	14.4033	0.852638	unchanged
C08E3.6	11.9702	6.08798	0.508592	unchanged
C08E3.9	72.3809	43.8037	0.605184	unchanged
C08F1.9	11.0753	8.90924	0.804426	unchanged
C08F11.7	158.186	166.9	1.05508	unchanged
C08F8.2	15.9976	16.9275	1.05813	unchanged
C08F8.3	24.2761	24.6489	1.01536	unchanged
C08H9.16	16.557	11.7305	0.708492	unchanged
C09D4.4	57.9494	32.9642	0.568844	unchanged
C09E7.5	51.5728	48.4069	0.938613	unchanged
C09G1.3	124.401	152.645	1.22704	unchanged
C09G12.7	257.864	165.712	0.642633	unchanged
C09G9.1	17.2282	10.3941	0.603319	unchanged
C09G9.2	14.3196	10.0971	0.705129	unchanged
C09H6.1	43.2943	34.0036	0.785406	unchanged
C10C5.6	29.0866	42.6158	1.46514	unchanged
C10C6.1	27.856	18.8579	0.676977	unchanged
C10H11.1	10.9634	8.76075	0.79909	unchanged
C10H11.10	95.3145	74.5406	0.782049	unchanged
C10H11.9	54.7052	31.1823	0.570007	unchanged
C11D2.3	69.3603	54.1979	0.781396	unchanged
C11G6.1	46.0911	63.4041	1.37563	unchanged
C12D8.11	17.452	17.67	1.01249	unchanged
C13B4.1	46.3148	68.3041	1.47478	unchanged
C13F10.4	31.7715	15.8881	0.500075	unchanged
C13F10.6	13.3127	8.46377	0.635767	unchanged
C13F10.7	10.8515	5.49403	0.506291	unchanged
C13G5.2	25.3948	47.8129	1.88278	unchanged
C14A4.1	11.1871	5.64252	0.504375	unchanged
C14A4.11	17.7876	14.8487	0.834781	unchanged
C14A4.3	12.5296	8.01831	0.639949	unchanged
C14A4.4	22.1506	12.176	0.549691	unchanged
C14B1.1	12.194	7.42436	0.608854	unchanged
C14B1.10	15.662	10.6911	0.682613	unchanged
C14B1.5	13.2008	10.2456	0.776134	unchanged
C14B1.6	24.8355	23.0155	0.92672	unchanged
C14B1.7	280.574	296.826	1.05793	unchanged
C14B9.8	41.6162	28.8065	0.692195	unchanged
C14C10.3	12.9771	8.61226	0.663651	unchanged
C14C11.1	11.1871	7.27588	0.650378	unchanged
C15B12.7	17.8994	17.5215	0.978885	unchanged
C15C6.4	28.0797	39.3491	1.40133	unchanged
C15C7.2	84.3511	72.3133	0.857289	unchanged
C15F1.3	20.5844	33.8551	1.6447	unchanged
C15H11.8	15.9976	12.6214	0.788956	unchanged
C16A11.10	21.3675	14.9972	0.701872	unchanged
C16A11.2	11.9702	8.61226	0.719472	unchanged
C16A11.9	477.132	679.032	1.42315	unchanged
C16A3.10	19.3538	21.0852	1.08946	unchanged
C16A3.4	15.8858	11.879	0.747776	unchanged
C16A3.8	20.5844	14.7002	0.714146	unchanged
C16C10.5	13.6483	17.8185	1.30554	unchanged
C16C2.2	14.3196	7.42436	0.518477	unchanged
C16C2.3	17.0045	15.1457	0.89069	unchanged
C16C8.6	10.0684	8.46377	0.840625	unchanged
C16H3.3	222.848	115.969	0.520393	unchanged
C17D12.7	21.5912	29.4005	1.36169	unchanged
C17E4.10	10.404	7.42436	0.713603	unchanged
C17E4.5	31.7715	24.2034	0.761797	unchanged
C17E4.6	28.6391	14.5518	0.508108	unchanged
C17F4.8	21.5912	11.879	0.550177	unchanged
C17G10.1	14.8789	11.4335	0.768438	unchanged
C17G10.4	44.8605	34.5975	0.771225	unchanged
C17G10.9	12.4177	7.12739	0.573969	unchanged
C17H12.2	27.9679	24.7974	0.886638	unchanged
C18A11.5	142.412	112.85	0.792419	unchanged
C18A3.5	29.8697	21.9761	0.735733	unchanged
C18B12.5	28.9747	27.3217	0.942948	unchanged
C18B2.4	27.5204	43.6553	1.58629	unchanged
C18D11.2	205.06	132.599	0.646634	unchanged
C18D11.4	24.8355	13.2154	0.532117	unchanged
C18D4.12	57.2782	62.5131	1.09139	unchanged
C18E3.2	14.5433	8.61226	0.592181	unchanged
C18E3.6	19.2419	25.2428	1.31187	unchanged
C18F3.2	33.3377	40.0916	1.20259	unchanged
C18G1.3	48.776	91.9136	1.8844	unchanged
C18H2.1	466.168	397.5	0.852697	unchanged
C18H2.2	232.469	349.242	1.50232	unchanged
C24F3.4	18.5707	10.6911	0.575697	unchanged
C24H10.1	12.9771	9.50319	0.732305	unchanged
C24H10.4	421.756	377.603	0.895313	unchanged
C24H11.5	11.299	14.8487	1.31416	unchanged
C24H11.7	25.283	15.5912	0.616667	unchanged
C24H12.1	21.0318	14.4033	0.684831	unchanged
C24H12.12	50.1184	44.2492	0.882893	unchanged
C24H12.2	42.5112	30.1429	0.709059	unchanged
C24H12.5	46.2029	42.6158	0.922363	unchanged
C24H12.6	28.8628	55.2373	1.91378	unchanged
C25A1.10	41.3925	35.043	0.846604	unchanged
C25A1.7	11.299	6.08798	0.538806	unchanged
C25A1.8	13.9839	10.8396	0.775144	unchanged
C25D7.3	12.7533	16.6306	1.30402	unchanged
C25G6.5	28.4154	16.1851	0.56959	unchanged
C25H3.11	15.8858	28.658	1.80401	unchanged
C25H3.12	11.4109	6.53344	0.572562	unchanged
C25H3.4	35.7989	23.3125	0.651208	unchanged
C25H3.6	22.598	15.8881	0.703076	unchanged
C25H3.8	28.9747	15.2942	0.527846	unchanged
C25H3.9	33.6733	49.7432	1.47723	unchanged
C26B2.1	15.8858	9.50319	0.598221	unchanged
C26B9.1	10.7397	9.94865	0.926346	unchanged
C26C6.1	30.7647	15.7397	0.511615	unchanged
C26C6.3	99.6775	86.1226	0.864013	unchanged
C26C6.5	38.9313	60.4343	1.55233	unchanged
C26D10.1	11.7465	6.23647	0.530921	unchanged
C26E6.1	10.1803	19.1549	1.88156	unchanged
C26E6.11	16.557	29.252	1.76675	unchanged
C26E6.3	10.2922	8.01831	0.779069	unchanged
C26E6.6	15.4383	13.9578	0.904104	unchanged
C26G2.9	21.5912	13.5123	0.625826	unchanged
C27A12.2	19.3538	12.9184	0.667487	unchanged
C27A2.7	12.4177	8.01831	0.645715	unchanged
C27B7.4	30.9884	28.0641	0.905632	unchanged
C27C12.1	36.4701	35.7854	0.981226	unchanged
C27D8.3	99.4538	188.133	1.89167	unchanged
C27D9.1	43.9655	31.0338	0.705868	unchanged
C27F2.1	55.3764	43.6553	0.788337	unchanged
C27F2.7	10.5159	13.6608	1.29906	unchanged
C27F2.8	20.4725	17.373	0.848603	unchanged
C27H2.1	48.2166	29.4005	0.609758	unchanged
C27H5.3	127.422	147.002	1.15367	unchanged
C27H6.2	28.9747	15.2942	0.527846	unchanged
C27H6.3	11.6346	13.8093	1.18691	unchanged
C27H6.4	31.7715	29.252	0.920699	unchanged
C28C12.2	81.3306	74.0951	0.911037	unchanged
C28F5.5	36.582	42.6158	1.16494	unchanged
C28H8.3	20.1369	11.582	0.575164	unchanged
C28H8.9	19.0182	10.5426	0.554344	unchanged
C29A12.1	28.6391	18.8579	0.658466	unchanged
C29E4.3	17.7876	18.7094	1.05182	unchanged
C29E4.8	17.8994	9.05772	0.506034	unchanged
C29E6.6	10.2922	11.7305	1.13975	unchanged
C29F7.6	39.9381	47.0705	1.17858	unchanged
C29F9.1	225.533	186.055	0.824955	unchanged
C30F12.4	11.4109	9.80016	0.858843	unchanged
C30F8.2	10.404	11.4335	1.09895	unchanged
C31A11.8	38.26	44.6947	1.16818	unchanged
C31C9.8	26.961	40.0916	1.48702	unchanged
C31E10.8	11.8584	6.68193	0.563477	unchanged
C31H1.8	15.7739	13.9578	0.884868	unchanged
C32B5.6	236.273	143.587	0.607718	unchanged
C32D5.12	47.6573	29.8459	0.626262	unchanged
C32D5.5	17.1163	13.0669	0.763416	unchanged
C32D5.9	22.1506	27.9156	1.26027	unchanged
C32E8.8	18.3469	9.3547	0.509878	unchanged
C32F10.1	22.2624	17.076	0.767034	unchanged
C32F10.2	21.3675	22.5701	1.05628	unchanged
C33A12.7	14.9908	9.94865	0.663651	unchanged
C33C12.11	25.283	27.6186	1.09238	unchanged
[truncated: 1,927 more rows]

## Sheet: elli-1(ust204)
gene_name	N2_normalized	elli-1(ust204)_normalized	ratio	regulate
B0024.9	18.9063	43.9722	2.3258	up-regulated
B0035.16	12.4177	32.3365	2.60406	up-regulated
B0047.3	62.3124	165.065	2.64899	up-regulated
B0205.8	26.961	82.5325	3.06118	up-regulated
B0250.7	132.008	299.688	2.27022	up-regulated
B0280.10	13.089	27.1951	2.07771	up-regulated
B0303.7	29.6459	66.5672	2.24541	up-regulated
B0412.2	34.9039	106.616	3.05455	up-regulated
B0416.6	49.8947	164.659	3.30013	up-regulated
B0464.8	19.0182	44.3781	2.33346	up-regulated
B0511.13	33.8971	266.404	7.8592	up-regulated
B0564.11	105.942	902.039	8.51444	up-regulated
C01G12.1	151.698	409.821	2.70156	up-regulated
C02F4.2	51.9084	107.563	2.07217	up-regulated
C02F5.10	19.5775	98.7683	5.04499	up-regulated
C03E10.3	10.1803	47.3547	4.6516	up-regulated
C04F5.1	178.994	931.128	5.202	up-regulated
C04G6.6	61.5293	238.126	3.87013	up-regulated
C05E11.1	56.607	158.165	2.79408	up-regulated
C06A5.12	22.8218	77.9323	3.41482	up-regulated
C06A5.4	91.9584	338.112	3.6768	up-regulated
C06H2.4	17.1163	67.1084	3.92072	up-regulated
C08C3.2	34.792	268.839	7.72704	up-regulated
C09F5.1	23.2693	109.186	4.6923	up-regulated
C09G12.8	16.557	69.0025	4.16758	up-regulated
C13B9.4	70.3672	298.199	4.23776	up-regulated
C13G5.2	25.3948	67.5143	2.65858	up-regulated
C14C11.1	11.1871	22.595	2.01972	up-regulated
C15C8.7	56.2714	455.552	8.09563	up-regulated
C15F1.8	13.6483	140.035	10.2602	up-regulated
C16A11.6	55.9357	118.793	2.12373	up-regulated
C16C8.21	20.1369	131.105	6.51069	up-regulated
C18B2.4	27.5204	58.0433	2.1091	up-regulated
C24G6.4	12.3059	58.1786	4.72771	up-regulated
C24H11.5	11.299	119.334	10.5614	up-regulated
C25A1.1	26.0661	55.8785	2.14373	up-regulated
C27D6.4	12.9771	38.019	2.9297	up-regulated
C27D8.3	99.4538	210.39	2.11546	up-regulated
C29H12.2	14.0958	34.2307	2.42843	up-regulated
C33H5.18	11.7465	26.1127	2.22302	up-regulated
C34D4.13	17.1163	45.4605	2.65597	up-regulated
C41D11.8	30.2053	92.1387	3.05041	up-regulated
C45G9.7	28.3035	169.665	5.99449	up-regulated
C46C2.2	40.2737	81.7207	2.02913	up-regulated
C46G7.5	145.545	411.85	2.82972	up-regulated
C49C3.6	40.05	83.2089	2.07763	up-regulated
C50C3.1	35.9107	91.4622	2.54693	up-regulated
C50E3.12	66.5635	150.858	2.26638	up-regulated
C50F4.12	13.4246	27.8716	2.07616	up-regulated
C50F4.13	26.4017	56.4197	2.13698	up-regulated
C52E4.2	52.1321	199.566	3.82809	up-regulated
C56G7.3	10.8515	304.829	28.0909	up-regulated
D2005.3	37.5888	128.128	3.40868	up-regulated
D2096.1	369.064	1041.94	2.82319	up-regulated
F01D5.10	53.6983	110.404	2.05601	up-regulated
F01F1.3	58.9563	119.74	2.03099	up-regulated
F07B7.1	150.132	386.55	2.57474	up-regulated
F08A8.5	42.0637	91.0563	2.16472	up-regulated
F09E5.14	12.0821	26.6539	2.20606	up-regulated
F10E7.2	334.496	718.574	2.14823	up-regulated
F11A10.6	16.4451	99.1742	6.03062	up-regulated
F13G3.4	13.6483	39.9132	2.92441	up-regulated
F13H10.8	23.6049	159.653	6.76356	up-regulated
F13H8.8	11.9702	79.4206	6.63483	up-regulated
F15D3.1	48.2166	173.589	3.60019	up-regulated
F18A12.7	34.2327	92.0034	2.68759	up-regulated
F21G4.5	14.9908	46.0017	3.06867	up-regulated
F22D3.1	12.9771	31.66	2.43968	up-regulated
F22F7.5	60.5225	137.058	2.26458	up-regulated
F23A7.7	24.2761	184.548	7.60204	up-regulated
F23B2.6	10.404	24.4891	2.35381	up-regulated
F25G6.1	50.1184	144.905	2.89126	up-regulated
F26D11.11	11.1871	25.1656	2.24951	up-regulated
F26E4.6	54.0339	160.059	2.96219	up-regulated
F26F4.6	64.8855	470.029	7.24398	up-regulated
F28F8.7	20.4725	55.6079	2.71623	up-regulated
F33E11.3	11.9702	26.3833	2.20407	up-regulated
F33E11.6	17.2282	36.2602	2.1047	up-regulated
F36D1.9	65.3329	147.341	2.25523	up-regulated
F37D6.6	17.6757	64.4024	3.64356	up-regulated
F40B1.1	133.351	288.999	2.16721	up-regulated
F40G9.2	12.194	46.9488	3.85016	up-regulated
F41G3.12	11.4109	23.8126	2.08683	up-regulated
F42G4.7	11.7465	33.6895	2.86804	up-regulated
F43E2.1	505.771	1784.32	3.52793	up-regulated
F48F5.5	21.7031	49.7901	2.29415	up-regulated
F52C6.10	57.0545	179.542	3.14685	up-regulated
F52C6.2	22.1506	49.6548	2.24169	up-regulated
F53H8.4	12.4177	103.774	8.35695	up-regulated
F54C8.7	47.2098	129.481	2.74268	up-regulated
F56B3.3	24.1642	63.9965	2.6484	up-regulated
F57G4.2	21.3675	57.2315	2.67844	up-regulated
F57G4.7	14.5433	239.209	16.448	up-regulated
F57G4.9	10.404	91.4622	8.79102	up-regulated
F58A4.14	16.557	51.4137	3.10526	up-regulated
F58D5.3	225.085	464.482	2.06358	up-regulated
F59A3.9	37.2532	99.4448	2.66943	up-regulated
F59E12.15	23.493	67.1084	2.85652	up-regulated
F59E12.6	37.8126	111.216	2.94124	up-regulated
F59H6.1	13.8721	55.7432	4.01838	up-regulated
F59H6.12	19.0182	107.427	5.64868	up-regulated
F59H6.8	24.6117	79.2853	3.22144	up-regulated
F59H6.9	72.9402	237.179	3.2517	up-regulated
H12D21.8	29.0866	77.6617	2.67002	up-regulated
H20J04.6	13.7602	34.366	2.49749	up-regulated
H40L08.1	63.4311	148.964	2.34844	up-regulated
K03E6.7	45.5317	132.999	2.92102	up-regulated
K04B12.2	108.292	235.826	2.1777	up-regulated
K04C2.3	82.0018	184.413	2.24889	up-regulated
K07E3.2	61.8649	171.424	2.77094	up-regulated
K08D10.12	25.3948	54.1196	2.13113	up-regulated
K08E3.8	67.3466	155.053	2.30231	up-regulated
K09B11.2	23.2693	51.6843	2.22114	up-regulated
K09H9.7	45.7554	169.936	3.714	up-regulated
K09H9.8	23.9405	50.196	2.0967	up-regulated
K10G9.2	18.2351	398.05	21.8288	up-regulated
M01A10.2	214.122	482.612	2.25391	up-regulated
M01E11.7	61.7531	772.828	12.5148	up-regulated
M01F1.6	11.8584	30.4423	2.56716	up-regulated
M01G5.5	63.3193	235.962	3.72654	up-regulated
M04G12.4	62.5362	138.276	2.21113	up-regulated
M110.10	76.8557	213.908	2.78324	up-regulated
M162.8	92.9652	240.156	2.58329	up-regulated
R05D7.5	19.3538	39.6426	2.04832	up-regulated
R07H5.11	30.3172	108.51	3.57916	up-regulated
R07H5.9	17.452	52.4961	3.00803	up-regulated
R12B2.2	16.8926	41.6721	2.46689	up-regulated
R144.9	70.479	296.305	4.20416	up-regulated
R151.10	26.4017	108.78	4.12021	up-regulated
R166.3	86.141	175.483	2.03716	up-regulated
T02G5.8	17.6757	64.4024	3.64356	up-regulated
T03D3.5	33.114	1138.54	34.3825	up-regulated
T03F6.1	258.982	2094.29	8.08663	up-regulated
T04B8.5	14.6552	93.3564	6.3702	up-regulated
T05G5.1	40.6094	185.495	4.56779	up-regulated
T06C12.7	22.598	61.5611	2.72418	up-regulated
T06D10.3	14.4314	46.4076	3.21573	up-regulated
T07F10.5	12.4177	38.019	3.06167	up-regulated
T08B2.11	12.6415	49.9254	3.94933	up-regulated
T08G5.19	18.7944	42.7545	2.27485	up-regulated
T10A3.1	126.191	255.986	2.02856	up-regulated
T11G6.7	14.2077	31.2541	2.1998	up-regulated
T16G12.4	53.9221	894.868	16.5956	up-regulated
T21B6.1	11.299	24.2185	2.14342	up-regulated
T22F3.1	85.6936	192.937	2.25147	up-regulated
T26C5.3	36.9176	75.6322	2.04868	up-regulated
T27E9.3	13.8721	28.4128	2.0482	up-regulated
T28A8.7	25.7304	73.738	2.86579	up-regulated
VF36H2L.1	10.5159	27.1951	2.58609	up-regulated
W02A11.3	19.3538	42.8898	2.2161	up-regulated
W03C9.6	26.5135	61.5611	2.32187	up-regulated
W04A8.2	33.3377	685.019	20.5479	up-regulated
W05F2.4	86.3648	220.673	2.55513	up-regulated
W05F2.5	297.243	754.292	2.53763	up-regulated
W05H12.1	11.5228	28.4128	2.4658	up-regulated
W06A11.4	51.4609	340.818	6.62286	up-regulated
W06E11.4	12.3059	78.6088	6.38791	up-regulated
W06H8.6	26.4017	89.4327	3.38739	up-regulated
W08A12.1	24.388	68.0554	2.79053	up-regulated
W09B7.1	114.892	336.624	2.92992	up-regulated
W09G3.2	53.0271	123.528	2.32953	up-regulated
Y102A5C.36	41.5043	132.052	3.18164	up-regulated
Y116A8C.22	88.3785	189.148	2.14021	up-regulated
Y116A8C.28	16.6689	94.98	5.69805	up-regulated
Y116A8C.9	12.5296	30.9835	2.47282	up-regulated
Y20F4.4	140.287	361.519	2.577	up-regulated
Y22D7AL.7	136.483	2165.19	15.8642	up-regulated
Y23H5A.2	55.1526	126.64	2.29617	up-regulated
Y23H5B.7	45.7554	181.301	3.96239	up-regulated
Y32G9A.10	23.1574	99.986	4.31767	up-regulated
Y34D9A.7	25.0592	57.0962	2.27845	up-regulated
Y37E11AR.2	93.3008	243.403	2.6088	up-regulated
Y37E3.17	38.0363	79.2853	2.08446	up-regulated
Y37H2A.4	22.598	66.026	2.92176	up-regulated
Y38C1AA.12	131.225	386.685	2.94673	up-regulated
Y38H8A.7	12.6415	36.2602	2.86835	up-regulated
Y39A1A.1	40.6094	140.576	3.46166	up-regulated
Y39A1A.5	35.2395	110.269	3.12912	up-regulated
Y39A3CL.5	53.6983	108.239	2.01569	up-regulated
Y39B6A.37	59.9631	167.5	2.79339	up-regulated
Y39G10AR.6	154.047	380.055	2.46714	up-regulated
Y41C4A.10	18.0113	72.1144	4.00384	up-regulated
Y41C4A.12	52.0202	195.237	3.75309	up-regulated
Y41C4A.13	11.299	120.281	10.6453	up-regulated
Y41D4B.12	35.687	227.708	6.38071	up-regulated
Y45F10D.11	31.5478	838.719	26.5857	up-regulated
Y46G5A.13	17.6757	62.5082	3.53639	up-regulated
Y47G6A.7	94.0839	295.629	3.14218	up-regulated
Y48A5A.3	15.3264	35.5837	2.32172	up-regulated
Y48C3A.11	100.237	244.08	2.43503	up-regulated
Y48E1B.11	31.5478	72.5203	2.29875	up-regulated
Y48E1C.2	16.2214	35.3131	2.17695	up-regulated
Y48G1A.2	45.5317	186.307	4.09181	up-regulated
Y48G1BM.6	422.874	1415.63	3.34765	up-regulated
Y48G1BR.1	12.7533	31.3894	2.46127	up-regulated
Y50D4C.6	21.1437	80.6383	3.81382	up-regulated
Y50D7A.6	138.721	277.498	2.00041	up-regulated
Y53C10A.12	74.1708	283.316	3.81978	up-regulated
Y53G8AM.8	79.3169	258.286	3.25638	up-regulated
Y53G8B.1	78.7575	191.178	2.42742	up-regulated
Y53G8B.3	15.2145	153.835	10.1111	up-regulated
Y53H1B.1	11.299	43.0251	3.80786	up-regulated
Y54E10A.17	19.8013	52.4961	2.65115	up-regulated
Y54F10AM.11	193.761	395.073	2.03897	up-regulated
Y54F10BM.9	154.718	944.794	6.10654	up-regulated
Y54G2A.29	47.881	112.298	2.34536	up-regulated
Y54G2A.51	32.6665	93.4917	2.86201	up-regulated
Y55F3BR.2	88.826	434.445	4.89097	up-regulated
Y56A3A.18	116.682	286.022	2.4513	up-regulated
Y56A3A.7	20.025	45.3252	2.26343	up-regulated
Y57G11C.31	59.18	133.54	2.25651	up-regulated
Y59A8B.11	27.0729	71.7085	2.64872	up-regulated
Y65B4BL.4	29.1985	223.785	7.66426	up-regulated
Y69A2AR.31	105.383	309.7	2.9388	up-regulated
Y69A2AR.32	31.5478	114.869	3.64111	up-regulated
Y70G10A.3	38.4838	103.639	2.69306	up-regulated
Y71A12B.7	31.2121	74.0086	2.37115	up-regulated
Y71F9AL.4	19.8013	41.2662	2.08402	up-regulated
Y71F9AL.5	14.3196	328.371	22.9317	up-regulated
Y71H2AL.1	50.6778	144.499	2.85134	up-regulated
Y71H2AM.16	23.0455	107.698	4.67328	up-regulated
Y71H2B.11	87.1479	483.694	5.55027	up-regulated
Y73B3A.11	12.6415	79.8265	6.31465	up-regulated
Y73E7A.3	15.662	35.0425	2.23742	up-regulated
Y73E7A.8	11.7465	38.8308	3.30574	up-regulated
Y75B8A.19	232.581	645.918	2.77718	up-regulated
Y76B12C.6	39.4906	80.9089	2.04881	up-regulated
Y82E9BR.22	12.7533	31.7953	2.49309	up-regulated
Y87G2A.18	14.767	35.8543	2.42799	up-regulated
Y92H12BL.5	11.299	41.6721	3.68812	up-regulated
Y94H6A.7	34.6802	294.681	8.49712	up-regulated
ZC204.14	10.9634	58.1786	5.30662	up-regulated
ZC416.1	103.481	301.176	2.91044	up-regulated
ZC53.1	66.2279	240.156	3.6262	up-regulated
ZK1073.1	26.0661	73.1968	2.80813	up-regulated
ZK177.2	22.1506	62.1023	2.80364	up-regulated
ZK355.2	42.0637	104.316	2.47994	up-regulated
ZK370.7	52.8033	107.022	2.0268	up-regulated
ZK637.9	64.9973	913.81	14.0592	up-regulated
ZK643.2	22.1506	139.087	6.27919	up-regulated
AH6.5	11.8584	4.60017	0.387926	down-regulated
B0001.7	33.6733	7.71205	0.229026	down-regulated
B0001.8	18.1232	6.08846	0.335949	down-regulated
B0024.10	21.4793	1.75889	0.0818875	down-regulated
B0024.11	23.6049	7.44145	0.31525	down-regulated
B0025.1	26.7373	8.92974	0.333981	down-regulated
B0035.11	19.3538	6.08846	0.314588	down-regulated
B0035.12	25.7304	9.47094	0.368083	down-regulated
B0035.6	55.4883	4.32957	0.0780268	down-regulated
B0041.2	27.5204	11.771	0.42772	down-regulated
B0205.3	14.5433	1.89419	0.130245	down-regulated
B0205.5	38.0363	17.8595	0.469538	down-regulated
B0205.7	16.2214	3.38248	0.20852	down-regulated
B0205.9	10.7397	3.11188	0.289756	down-regulated
B0212.3	54.7052	27.0598	0.494648	down-regulated
B0238.10	19.0182	7.03555	0.369939	down-regulated
B0238.11	11.6346	2.57068	0.220951	down-regulated
B0240.4	14.9908	3.92367	0.261739	down-regulated
B0244.8	10.5159	0.676496	0.0643306	down-regulated
B0261.1	17.0045	7.84735	0.461487	down-regulated
B0261.4	10.7397	1.62359	0.151177	down-regulated
B0261.7	12.9771	4.46487	0.344058	down-regulated
B0273.3	78.9813	18.536	0.234688	down-regulated
B0286.4	11.1871	3.11188	0.278166	down-regulated
B0303.3	18.7944	4.87077	0.25916	down-regulated
B0336.2	15.5501	4.87077	0.31323	down-regulated
B0336.3	67.011	7.30615	0.109029	down-regulated
B0336.6	10.8515	4.19427	0.386514	down-regulated
B0348.4	12.7533	6.35906	0.498619	down-regulated
B0348.5	10.5159	2.16479	0.205858	down-regulated
B0348.6	14.8789	6.62966	0.445574	down-regulated
B0361.4	26.1779	2.84128	0.108537	down-regulated
B0365.3	22.0387	7.44145	0.337654	down-regulated
B0379.3	43.9655	18.8066	0.427758	down-regulated
B0412.3	19.5775	6.76496	0.345547	down-regulated
B0414.5	49.4472	21.6479	0.437797	down-regulated
B0414.6	29.9816	5.14137	0.171484	down-regulated
B0432.13	11.8584	4.05897	0.342287	down-regulated
B0478.2	12.8652	3.65308	0.28395	down-regulated
B0491.7	11.7465	5.54726	0.472248	down-regulated
B0495.8	20.3606	7.30615	0.358838	down-regulated
B0495.9	13.089	5.00607	0.382465	down-regulated
B0511.10	10.8515	4.73547	0.436387	down-regulated
B0511.6	10.404	3.92367	0.37713	down-regulated
B0511.8	42.2874	6.22376	0.147178	down-regulated
B0523.5	17.5638	8.65914	0.49301	down-regulated
B0546.2	13.4246	4.87077	0.362825	down-regulated
B0547.1	16.1095	6.76496	0.419936	down-regulated
B0564.7	28.4154	11.9063	0.41901	down-regulated
C01A2.1	46.6504	22.7302	0.487246	down-regulated
C01B10.9	18.0113	8.79444	0.488273	down-regulated
C01F1.1	10.6278	4.87077	0.458305	down-regulated
C01G10.8	10.2922	0.811795	0.0788749	down-regulated
C01G5.2	91.1753	2.16479	0.0237431	down-regulated
C01G5.6	24.6117	9.47094	0.384814	down-regulated
C01G6.6	12.8652	2.84128	0.22085	down-regulated
C01G8.5	14.4314	5.95316	0.412514	down-regulated
C01G8.9	23.1574	9.60624	0.414824	down-regulated
C02B10.4	13.6483	1.48829	0.109046	down-regulated
C02B8.2	37.3651	9.87683	0.264333	down-regulated
C02F5.1	102.586	12.0416	0.117381	down-regulated
C02F5.4	12.194	2.57068	0.210816	down-regulated
C03C10.1	25.6186	7.03555	0.274627	down-regulated
C03C10.3	11.5228	4.60017	0.399225	down-regulated
C03D6.8	17.6757	2.30008	0.130127	down-regulated
C04E7.3	11.299	1.35299	0.119744	down-regulated
C04G6.1	13.089	3.24718	0.248085	down-regulated
C05C10.2	16.2214	6.76496	0.41704	down-regulated
C05C10.6	24.388	7.30615	0.29958	down-regulated
C05C8.2	12.7533	6.35906	0.498619	down-regulated
C05D11.10	14.4314	5.00607	0.346887	down-regulated
C05D11.11	81.8899	8.79444	0.107393	down-regulated
C05D2.5	29.0866	7.44145	0.255838	down-regulated
C05D2.6	21.9268	8.52384	0.388741	down-regulated
C05D2.8	80.995	6.49436	0.0801822	down-regulated
C05D9.12	10.0684	1.08239	0.107504	down-regulated
C06A1.1	75.4014	20.1596	0.267363	down-regulated
C06A5.1	22.1506	10.0121	0.452004	down-regulated
C06A8.2	32.7783	15.4241	0.470558	down-regulated
C06B8.7	170.604	58.3139	0.341809	down-regulated
C06E1.10	34.6802	10.0121	0.288699	down-regulated
C06E7.1	10.7397	2.70598	0.251962	down-regulated
C06E8.4	25.8423	12.4475	0.481672	down-regulated
C06G3.2	486.641	66.7025	0.137067	down-regulated
C06G4.1	66.4517	5.54726	0.0834782	down-regulated
C06H2.2	20.3606	8.52384	0.418644	down-regulated
C07D10.2	21.2556	9.47094	0.445574	down-regulated
C07D8.6	16.1095	0.676496	0.0419936	down-regulated
C07E3.1	26.2898	9.74154	0.370544	down-regulated
C07E3.2	21.0318	8.25325	0.392417	down-regulated
C07G1.5	13.2008	1.62359	0.122991	down-regulated
C07G2.1	20.025	2.02949	0.101348	down-regulated
C07H6.4	15.3264	2.84128	0.185385	down-regulated
C07H6.5	40.1619	4.19427	0.104434	down-regulated
C08B11.1	30.8765	10.0121	0.324264	down-regulated
C08B11.3	38.26	11.9063	0.311195	down-regulated
C08B11.9	11.7465	5.68256	0.483766	down-regulated
C08B6.7	19.13	8.52384	0.445574	down-regulated
C08H9.2	24.0524	11.5004	0.478141	down-regulated
C08H9.3	12.8652	4.87077	0.3786	down-regulated
C09E7.8	11.5228	3.51778	0.305289	down-regulated
C09G4.5	18.2351	2.97658	0.163234	down-regulated
C09H10.10	28.751	7.57675	0.26353	down-regulated
C09H10.5	22.3743	8.38854	0.374919	down-regulated
C09H10.7	13.7602	0.405897	0.0294979	down-regulated
C10C5.1	60.075	0.270598	0.00450434	down-regulated
C10C6.6	11.8584	4.32957	0.365107	down-regulated
C10G11.7	12.4177	3.24718	0.261495	down-regulated
C11H1.12	22.1506	10.2827	0.46422	down-regulated
C12C8.3	15.5501	2.97658	0.191418	down-regulated
C12D8.1	15.3264	6.35906	0.414909	down-regulated
C12D8.10	10.9634	4.60017	0.419593	down-regulated
C13B4.2	19.6894	5.54726	0.281739	down-regulated
C13B9.3	20.4725	4.46487	0.218091	down-regulated
C13F10.4	31.7715	13.5299	0.42585	down-regulated
C13G3.3	13.6483	2.97658	0.218091	down-regulated
C14A4.14	11.5228	3.38248	0.293547	down-regulated
C14A4.4	22.1506	8.52384	0.384814	down-regulated
C14A4.5	10.9634	1.48829	0.135751	down-regulated
C14B1.1	12.194	4.73547	0.388344	down-regulated
C14B1.10	15.662	7.57675	0.483766	down-regulated
C14B1.12	17.452	2.57068	0.147301	down-regulated
C14B9.4	102.362	26.7892	0.26171	down-regulated
C14C10.4	17.3401	4.32957	0.249686	down-regulated
C14C10.5	30.6528	15.0182	0.489946	down-regulated
C14C11.6	54.9289	16.3712	0.298043	down-regulated
C15C6.3	15.5501	1.21769	0.0783075	down-regulated
C15C7.5	11.7465	3.65308	0.310993	down-regulated
C15H11.3	41.9518	12.1769	0.29026	down-regulated
C15H11.5	50.3422	17.7242	0.352074	down-regulated
C15H11.7	10.2922	3.92367	0.381229	down-regulated
C15H11.9	18.4588	9.20034	0.498426	down-regulated
C16A11.3	61.7531	5.95316	0.0964027	down-regulated
C16A11.4	138.385	13.2593	0.0958146	down-regulated
C16A11.5	10.1803	4.87077	0.47845	down-regulated
C16A3.1	25.3948	10.5533	0.41557	down-regulated
C16A3.3	51.1253	10.1474	0.198482	down-regulated
C16A3.6	14.767	4.32957	0.293192	down-regulated
C16A3.7	51.9084	11.5004	0.221552	down-regulated
C16C10.3	142.077	57.5021	0.404726	down-regulated
C16C4.6	11.8584	4.05897	0.342287	down-regulated
C16H3.3	222.848	100.392	0.450495	down-regulated
C17C3.1	26.2898	8.11795	0.308787	down-regulated
C17C3.15	19.13	4.73547	0.247541	down-regulated
C17E4.3	12.194	5.95316	0.488204	down-regulated
C17E4.6	28.6391	13.5299	0.472428	down-regulated
C17G10.2	15.5501	7.57675	0.487246	down-regulated
C17G10.9	12.4177	5.95316	0.479408	down-regulated
C17H12.1	14.3196	4.05897	0.283457	down-regulated
C18A3.3	14.4314	0.811795	0.0562519	down-regulated
C18B10.6	10.2922	4.87077	0.47325	down-regulated
C18D11.1	73.3877	23.8126	0.324477	down-regulated
C18D4.2	253.501	111.622	0.440321	down-regulated
C18E3.7	33.5614	4.46487	0.133036	down-regulated
C18E9.3	22.3743	7.98265	0.356778	down-regulated
C18E9.6	15.2145	7.03555	0.462424	down-regulated
C18G1.4	66.1161	15.5594	0.235335	down-regulated
C18G1.5	42.5112	10.8239	0.254614	down-regulated
C18H9.3	12.4177	4.60017	0.370452	down-regulated
C23G10.4	70.0316	6.35906	0.0908028	down-regulated
C23G10.7	17.5638	7.98265	0.454494	down-regulated
C23G10.8	37.7007	9.74154	0.258391	down-regulated
C24A11.9	10.9634	3.38248	0.308524	down-regulated
C24G6.8	25.7304	10.1474	0.394375	down-regulated
C24H11.7	25.283	10.1474	0.401355	down-regulated
C24H12.4	21.0318	9.87683	0.469613	down-regulated
C25A1.16	10.9634	4.87077	0.444275	down-regulated
C25D7.15	15.662	5.00607	0.319631	down-regulated
C25D7.6	34.4564	10.6886	0.310207	down-regulated
C25G4.5	44.6367	9.47094	0.212178	down-regulated
C25H3.4	35.7989	17.183	0.479987	down-regulated
C26C6.1	30.7647	13.9358	0.452981	down-regulated
C26D10.1	11.7465	3.92367	0.334029	down-regulated
C26D10.2	42.623	10.8239	0.253945	down-regulated
C26E6.4	44.7486	18.536	0.414225	down-regulated
C26E6.9	97.1045	30.0364	0.309321	down-regulated
C26F1.3	22.9337	5.14137	0.224184	down-regulated
C26G2.1	12.0821	3.92367	0.32475	down-regulated
C26H9A.1	15.4383	4.73547	0.306736	down-regulated
C27A2.1	13.4246	3.24718	0.241883	down-regulated
C27A2.6	24.4999	9.47094	0.386571	down-regulated
C27B7.1	11.0753	1.35299	0.122163	down-regulated
C27B7.5	12.194	2.02949	0.166433	down-regulated
C27D11.1	17.6757	3.38248	0.191363	down-regulated
C27F2.4	11.299	4.32957	0.383181	down-regulated
C28A5.1	93.3008	19.3478	0.20737	down-regulated
C28A5.2	93.8602	17.0477	0.181629	down-regulated
C28A5.6	14.4314	3.92367	0.271884	down-regulated
C28C12.10	17.8994	5.95316	0.332589	down-regulated
C28C12.9	20.4725	7.57675	0.370094	down-regulated
C28D4.3	16.8926	2.16479	0.12815	down-regulated
C28H8.9	19.0182	7.44145	0.391281	down-regulated
C29A12.1	28.6391	13.8005	0.481876	down-regulated
C29A12.3	14.4314	3.92367	0.271884	down-regulated
C29E4.2	31.8834	5.27667	0.165499	down-regulated
C29E4.4	58.7325	11.9063	0.202721	down-regulated
C29E4.8	17.8994	8.38854	0.468648	down-regulated
C29H12.5	35.687	15.83	0.443579	down-regulated
C30B5.1	17.1163	5.68256	0.331996	down-regulated
C30C11.1	10.7397	3.24718	0.302354	down-regulated
C30C11.2	11.299	4.05897	0.359232	down-regulated
C30C11.4	42.0637	15.0182	0.357035	down-regulated
C30G12.6	58.1732	26.248	0.451205	down-regulated
C30G12.7	36.582	16.9124	0.462315	down-regulated
C31C9.5	22.9337	6.49436	0.28318	down-regulated
C32B5.14	24.388	8.11795	0.332867	down-regulated
C32D5.10	46.6504	7.57675	0.162415	down-regulated
C32D5.11	19.3538	7.84735	0.405469	down-regulated
C32E8.11	32.5546	10.2827	0.315861	down-regulated
C32F10.5	28.6391	7.71205	0.269284	down-regulated
C33A12.3	15.8858	4.73547	0.298095	down-regulated
C33H5.12	35.4633	13.3946	0.377704	down-regulated
C34B2.7	10.2922	4.60017	0.446958	down-regulated
C34B7.4	11.6346	3.78837	0.325612	down-regulated
C34D4.14	72.7165	33.5542	0.461438	down-regulated
C34E10.1	14.4314	5.41196	0.375013	down-regulated
C34E10.6	15.1027	4.60017	0.304594	down-regulated
C35D10.7	51.1253	20.4302	0.39961	down-regulated
C36A4.5	410.233	71.5732	0.17447	down-regulated
C36A4.8	24.9473	12.4475	0.498952	down-regulated
C36B1.3	19.9131	8.38854	0.421257	down-regulated
C36B1.4	17.3401	8.52384	0.491569	down-regulated
C36B1.5	13.7602	6.08846	0.442469	down-regulated
C36B1.8	24.9473	10.9592	0.439294	down-regulated
C36C9.1	29.8697	5.95316	0.199304	down-regulated
C36E8.5	48.3285	4.19427	0.0867868	down-regulated
C37C3.2	18.3469	4.60017	0.250732	down-regulated
C37H5.5	36.582	12.4475	0.340264	down-regulated
C37H5.6	10.0684	1.35299	0.134379	down-regulated
C38C10.5	35.5751	17.7242	0.498218	down-regulated
C38C3.5	13.2008	4.73547	0.358725	down-regulated
C38D4.4	58.6207	6.49436	0.110786	down-regulated
C38D4.5	25.8423	10.8239	0.418845	down-regulated
C39E9.12	61.5293	23.2714	0.378217	down-regulated
C39E9.14	32.6665	6.08846	0.186383	down-regulated
C39F7.4	15.2145	7.17085	0.471316	down-regulated
C41C4.8	13.6483	2.43538	0.178438	down-regulated
C41G7.2	300.151	106.616	0.355207	down-regulated
C41G7.3	21.2556	7.57675	0.356459	down-regulated
C41G7.4	36.582	9.20034	0.251499	down-regulated
C42C1.14	97.8876	18.8066	0.192124	down-regulated
C43E11.1	39.3788	16.9124	0.42948	down-regulated
C43E11.10	20.92	5.81786	0.278101	down-regulated
C43E11.3	26.2898	6.90025	0.262469	down-regulated
C43E11.9	14.0958	5.27667	0.374343	down-regulated
C44B12.3	66.6754	9.06504	0.135958	down-regulated
C44C1.1	34.2327	4.19427	0.122522	down-regulated
C44E4.4	28.4154	6.22376	0.219028	down-regulated
C45G3.1	95.3145	19.0772	0.20015	down-regulated
C45G3.5	12.0821	3.11188	0.257561	down-regulated
C46A5.5	16.7807	6.90025	0.411201	down-regulated
C46A5.6	12.9771	5.68256	0.437892	down-regulated
C46G7.3	80.6593	25.8421	0.320386	down-regulated
C47B2.2	27.856	4.87077	0.174855	down-regulated
C47B2.3	47.2098	8.92974	0.18915	down-regulated
C47B2.4	27.5204	2.02949	0.0737448	down-regulated
C47B2.5	19.0182	4.87077	0.256111	down-regulated
C47E12.5	28.8628	5.54726	0.192194	down-regulated
C47E12.7	13.089	4.32957	0.33078	down-regulated
C47G2.5	56.0476	17.9948	0.321062	down-regulated
C48A7.2	11.299	5.54726	0.490951	down-regulated
C48B4.10	10.0684	4.60017	0.45689	down-regulated
C48B6.2	15.3264	5.95316	0.388425	down-regulated
C48E7.2	13.8721	4.87077	0.351121	down-regulated
C48E7.3	20.5844	6.08846	0.295781	down-regulated
C48G7.3	25.6186	11.0945	0.433066	down-regulated
C49H3.11	15.1027	6.62966	0.438973	down-regulated
C49H3.5	20.5844	8.38854	0.40752	down-regulated
C50B8.4	13.7602	6.76496	0.491632	down-regulated
C50C3.6	79.9881	19.4831	0.243575	down-regulated
C50E3.5	16.7807	6.90025	0.411201	down-regulated
C50F4.11	58.0613	17.5889	0.302936	down-regulated
C52E12.1	18.1232	5.00607	0.276225	down-regulated
C52E2.3	14.6552	5.14137	0.350823	down-regulated
C52E4.6	17.6757	2.02949	0.114818	down-regulated
C53B7.4	17.6757	7.17085	0.40569	down-regulated
C53H9.2	18.9063	3.78837	0.200377	down-regulated
C55B7.1	20.8081	8.25325	0.396636	down-regulated
C55B7.11	26.4017	8.65914	0.327977	down-regulated
C55B7.5	15.3264	7.44145	0.485532	down-regulated
C55C3.3	53.139	8.25325	0.155314	down-regulated
C56C10.3	23.2693	9.60624	0.412829	down-regulated
C56E6.3	53.5864	9.74154	0.181791	down-regulated
C56G2.7	16.7807	2.30008	0.137067	down-regulated
C56G3.2	59.5156	28.5481	0.479674	down-regulated
CC8.2	11.8584	2.57068	0.216782	down-regulated
CD4.10	17.5638	3.24718	0.184879	down-regulated
D1007.16	10.404	3.78837	0.364125	down-regulated
D1007.5	15.5501	6.22376	0.400238	down-regulated
D1037.4	11.5228	3.65308	0.317031	down-regulated
D1043.1	30.3172	12.4475	0.410576	down-regulated
D1044.6	46.0911	17.3183	0.375741	down-regulated
D1054.14	14.9908	2.30008	0.153433	down-regulated
D1054.2	12.0821	2.70598	0.223966	down-regulated
D1081.7	58.6207	8.65914	0.147715	down-regulated
D1081.8	13.7602	6.22376	0.452302	down-regulated
D2005.4	84.9105	23.8126	0.280444	down-regulated
D2005.5	58.5088	23.8126	0.406993	down-regulated
D2013.9	13.5365	3.78837	0.279865	down-regulated
D2030.6	224.75	63.7259	0.283541	down-regulated
D2030.8	17.6757	7.17085	0.40569	down-regulated
D2045.1	19.13	6.90025	0.360703	down-regulated
D2045.2	342.215	154.782	0.452295	down-regulated
D2045.6	15.662	5.41196	0.345547	down-regulated
D2085.4	22.8218	5.00607	0.219355	down-regulated
D2085.5	22.2624	8.52384	0.38288	down-regulated
D2089.5	12.4177	3.24718	0.261495	down-regulated
D2096.8	57.8376	9.47094	0.163751	down-regulated
DY3.2	56.8307	9.47094	0.166652	down-regulated
E01A2.2	16.1095	5.14137	0.319151	down-regulated
E01A2.4	19.6894	8.38854	0.426044	down-regulated
E01A2.6	23.6049	7.30615	0.309519	down-regulated
E02H1.3	16.1095	7.57675	0.470328	down-regulated
E04A4.7	13.089	1.35299	0.103369	down-regulated
E04D5.1	17.3401	7.17085	0.413542	down-regulated
E04F6.5	12.5296	1.08239	0.0863868	down-regulated
F01F1.12	15.4383	1.62359	0.105167	down-regulated
F01F1.4	29.3103	10.9592	0.373903	down-regulated
F01F1.6	45.8673	20.4302	0.445419	down-regulated
F01F1.7	21.0318	5.68256	0.270189	down-regulated
F01F1.8	23.9405	5.54726	0.23171	down-regulated
F01F1.9	16.7807	5.14137	0.306385	down-regulated
F01G10.1	62.8718	10.9592	0.174311	down-regulated
F01G4.1	30.7647	7.03555	0.228689	down-regulated
F01G4.4	119.367	12.0416	0.100879	down-regulated
F01G4.6	12.6415	5.41196	0.428112	down-regulated
F02E8.1	37.9244	15.2888	0.403138	down-regulated
F02E9.10	23.7168	7.84735	0.330878	down-regulated
F02E9.7	14.9908	5.95316	0.397121	down-regulated
F02E9.9	18.0113	5.14137	0.285452	down-regulated
F02H6.4	17.6757	7.03555	0.398035	down-regulated
F07A11.2	14.6552	7.03555	0.480073	down-regulated
F07A11.3	24.0524	11.2298	0.466891	down-regulated
F07A11.6	10.7397	4.60017	0.428335	down-regulated
F08D12.1	12.8652	4.46487	0.34705	down-regulated
F08F3.2	21.8149	8.25325	0.37833	down-regulated
F08F8.2	36.4701	9.74154	0.26711	down-regulated
F08F8.8	17.0045	8.11795	0.477401	down-regulated
F08G12.4	12.8652	3.11188	0.241883	down-regulated
F08H9.1	28.8628	6.76496	0.234383	down-regulated
F09E8.3	54.7052	21.5126	0.393246	down-regulated
F09F7.3	40.7212	11.771	0.289064	down-regulated
F09F7.4	24.9473	7.71205	0.309133	down-regulated
F09F7.6	10.7397	2.16479	0.201569	down-regulated
F10B5.1	13.3127	1.48829	0.111795	down-regulated
F10C2.2	11.1871	5.54726	0.49586	down-regulated
F10C5.1	18.6825	1.89419	0.101388	down-regulated
F10E9.2	136.595	30.0364	0.219894	down-regulated
F10G7.1	55.1526	13.6652	0.247771	down-regulated
F10G7.2	34.6802	8.92974	0.257488	down-regulated
F10G7.3	109.41	12.0416	0.110059	down-regulated
F10G7.4	251.487	19.3478	0.0769335	down-regulated
F10G7.8	19.0182	5.00607	0.263226	down-regulated
F11A5.18	15.7739	7.03555	0.446026	down-regulated
F11E6.7	31.8834	6.76496	0.212178	down-regulated
F12E12.4	28.9747	12.7181	0.438938	down-regulated
F12E12.8	45.308	11.0945	0.244869	down-regulated
F12F6.1	10.6278	3.24718	0.305537	down-regulated
F12F6.6	52.1321	10.1474	0.194648	down-regulated
F13B10.2	12.194	5.27667	0.432727	down-regulated
F13B12.1	11.9702	3.65308	0.30518	down-regulated
F13B9.1	57.0545	14.477	0.25374	down-regulated
F13D12.5	351.165	61.2905	0.174535	down-regulated
F13H10.5	78.31	31.5247	0.402563	down-regulated
F13H8.2	24.2761	5.54726	0.228507	down-regulated
F15B10.2	29.8697	14.3417	0.480142	down-regulated
F15B9.4	164.787	10.6886	0.0648634	down-regulated
F15D3.7	18.7944	5.54726	0.295155	down-regulated
F15E6.1	266.254	37.072	0.139235	down-regulated
F16A11.3	31.1003	13.9358	0.448093	down-regulated
F16B4.8	34.2327	15.83	0.462424	down-regulated
F16D3.2	17.452	7.57675	0.434149	down-regulated
F16D3.7	44.6367	8.38854	0.187929	down-regulated
F16F9.4	150.355	70.6261	0.469728	down-regulated
F17A9.2	11.299	4.87077	0.431079	down-regulated
F17A9.4	15.1027	0.676496	0.0447932	down-regulated
F17C11.10	22.0387	10.6886	0.484994	down-regulated
F17C11.8	15.7739	7.84735	0.49749	down-regulated
F17C11.9	14.767	0.135299	0.00916224	down-regulated
F18A1.5	13.089	6.49436	0.49617	down-regulated
F18A1.6	12.5296	6.22376	0.496724	down-regulated
F18C12.2	23.0455	10.6886	0.463805	down-regulated
F18C12.3	21.7031	1.89419	0.0872774	down-regulated
F19B6.1	14.2077	6.76496	0.476148	down-regulated
F19F10.9	21.0318	9.74154	0.46318	down-regulated
F20B4.2	195.663	86.4561	0.441862	down-regulated
F20C5.3	32.4427	0.541196	0.0166816	down-regulated
F20D12.1	166.577	23.8126	0.142953	down-regulated
F20D12.5	72.9402	5.41196	0.0741973	down-regulated
F20D6.4	14.0958	4.19427	0.297555	down-regulated
F20G4.3	63.0955	23.1361	0.366684	down-regulated
F20H11.3	14.2077	2.43538	0.171413	down-regulated
F21C3.4	24.9473	6.22376	0.249476	down-regulated
F21D5.1	13.8721	6.08846	0.438901	down-regulated
F21D5.2	11.5228	3.38248	0.293547	down-regulated
F21D5.6	12.194	5.81786	0.477109	down-regulated
F21D9.7	99.1181	10.8239	0.109202	down-regulated
F21D9.8	141.741	30.7129	0.216683	down-regulated
F21E9.1	66.7873	17.183	0.257279	down-regulated
F21G4.2	59.0681	2.02949	0.0343584	down-regulated
F21H12.5	55.0408	21.3773	0.38839	down-regulated
F22B3.4	54.7052	18.1301	0.331414	down-regulated
F22B5.2	13.3127	2.43538	0.182937	down-regulated
F22B5.7	84.463	27.1951	0.321977	down-regulated
F22B7.13	120.15	49.6548	0.413273	down-regulated
F22B7.5	15.662	7.03555	0.449211	down-regulated
F22B7.9	13.2008	5.27667	0.399722	down-regulated
F22D3.2	14.5433	3.92367	0.269793	down-regulated
F22D6.2	10.6278	2.02949	0.19096	down-regulated
F22D6.5	12.7533	5.68256	0.445574	down-regulated
F22F7.1	13.4246	4.46487	0.332589	down-regulated
F22G12.5	28.5272	5.81786	0.203941	down-regulated
F23B12.6	20.025	8.65914	0.432417	down-regulated
F23B12.7	17.0045	5.41196	0.318267	down-regulated
F23B12.8	105.271	47.49	0.451121	down-regulated
F23C8.4	25.0592	5.00607	0.19977	down-regulated
F23F1.8	28.5272	1.48829	0.0521709	down-regulated
F23F12.6	14.2077	2.16479	0.152367	down-regulated
F23H11.4	22.1506	7.98265	0.360381	down-regulated
F25B3.1	25.1711	10.9592	0.43539	down-regulated
F25B3.6	18.2351	7.03555	0.385826	down-regulated
F25B4.5	26.4017	11.6357	0.440719	down-regulated
F25B5.2	37.7007	12.3122	0.326578	down-regulated
F25B5.4	54.7052	5.81786	0.106349	down-regulated
F25D1.1	18.2351	4.73547	0.25969	down-regulated
F25D7.4	216.583	24.895	0.114944	down-regulated
F25E5.6	19.3538	9.47094	0.489359	down-regulated
F25G6.2	37.3651	14.2064	0.380205	down-regulated
F25G6.9	31.324	6.90025	0.220286	down-regulated
F25H2.11	15.2145	0.405897	0.0266783	down-regulated
F25H2.9	14.0958	0.811795	0.0575912	down-regulated
F25H5.5	37.7007	13.124	0.348111	down-regulated
F26A3.3	75.8489	24.4891	0.322868	down-regulated
F26B1.2	15.1027	1.08239	0.0716691	down-regulated
F26B1.3	16.8926	2.70598	0.160187	down-regulated
F26D10.3	47.0979	9.33564	0.198218	down-regulated
F26D10.9	29.0866	13.2593	0.455857	down-regulated
F26D2.2	22.8218	8.25325	0.361639	down-regulated
F26E4.10	16.4451	6.35906	0.386684	down-regulated
F26E4.8	19.13	2.70598	0.141452	down-regulated
F26E4.9	12.6415	3.24718	0.256867	down-regulated
F26F12.7	53.8102	20.8361	0.387214	down-regulated
F26F4.5	15.2145	4.32957	0.284568	down-regulated
F26H11.2	76.632	34.7719	0.453751	down-regulated
F27B3.5	13.089	6.22376	0.475497	down-regulated
F27C1.6	21.0318	6.22376	0.295921	down-regulated
F28B12.3	22.7099	6.90025	0.303843	down-regulated
F28B3.7	35.9107	15.4241	0.429512	down-regulated
F28B3.8	17.8994	4.19427	0.234324	down-regulated
F28C6.6	36.1345	15.6947	0.434341	down-regulated
F28D9.1	24.1642	4.60017	0.190371	down-regulated
F28H1.3	144.65	18.6713	0.129079	down-regulated
F28H6.4	47.9929	18.1301	0.377766	down-regulated
F29B9.12	20.8081	6.90025	0.331614	down-regulated
F29B9.2	102.251	31.3894	0.306985	down-regulated
F29C4.6	11.7465	1.21769	0.103664	down-regulated
F29C4.7	10.2922	2.57068	0.249771	down-regulated
F29F11.1	11.8584	1.48829	0.125505	down-regulated
F29G9.1	92.4059	39.5073	0.427542	down-regulated
F29G9.5	13.2008	3.51778	0.266481	down-regulated
F30A10.10	23.2693	8.52384	0.366313	down-regulated
F30F8.9	19.8013	2.84128	0.14349	down-regulated
F31A9.4	15.4383	6.62966	0.42943	down-regulated
F31C3.2	27.2966	7.57675	0.277571	down-regulated
F31C3.6	89.3853	5.95316	0.0666011	down-regulated
F31C3.9	29.5341	5.54726	0.187826	down-regulated
F31D4.3	14.8789	0.947094	0.0636534	down-regulated
F31E3.4	54.4814	16.6418	0.305458	down-regulated
F32A7.5	148.789	19.889	0.133672	down-regulated
F32B6.3	22.0387	10.1474	0.460437	down-regulated
F32D1.1	46.7623	19.2125	0.410854	down-regulated
F32D1.10	44.6367	5.95316	0.133369	down-regulated
F32D1.9	18.7944	4.46487	0.237564	down-regulated
F32E10.1	27.9679	7.17085	0.256396	down-regulated
F32E10.4	29.9816	14.7476	0.491889	down-regulated
F32E10.6	23.8286	9.47094	0.39746	down-regulated
F32H2.1	27.6323	10.2827	0.372128	down-regulated
F32H2.3	33.0021	10.2827	0.311578	down-regulated
F33A8.1	36.8057	11.2298	0.305111	down-regulated
F33C8.1	26.7373	4.46487	0.16699	down-regulated
F33G12.3	23.9405	10.8239	0.452118	down-regulated
F33G12.5	14.3196	4.32957	0.302354	down-regulated
F33H1.2	36.8057	5.14137	0.139689	down-regulated
F33H2.1	55.1526	15.5594	0.282115	down-regulated
F33H2.2	13.7602	5.54726	0.403138	down-regulated
F33H2.5	84.0155	33.8248	0.402602	down-regulated
F34D10.2	13.2008	4.60017	0.348476	down-regulated
F34D10.4	119.255	32.8777	0.275692	down-regulated
F35F11.1	16.4451	3.24718	0.197456	down-regulated
F35F11.2	11.9702	2.70598	0.226059	down-regulated
F35G12.8	79.0931	31.1188	0.393445	down-regulated
F36A2.13	42.7349	11.3651	0.265945	down-regulated
F36A4.7	143.084	45.0546	0.314883	down-regulated
F36D4.3	309.101	15.2888	0.0494622	down-regulated
F36F2.3	27.7441	11.771	0.424271	down-regulated
F36H1.6	31.9952	11.5004	0.359442	down-regulated
F36H12.2	13.9839	5.00607	0.357987	down-regulated
F36H2.1	15.9976	6.49436	0.405958	down-regulated
F37A4.8	62.3124	24.4891	0.393006	down-regulated
F37B1.5	16.1095	2.16479	0.134379	down-regulated
F37C12.13	13.6483	4.19427	0.30731	down-regulated
F37C12.9	16.8926	5.00607	0.296347	down-regulated
F37D6.1	66.1161	23.1361	0.349932	down-regulated
F38A5.1	12.9771	4.46487	0.344058	down-regulated
F38A5.13	15.7739	3.51778	0.223013	down-regulated
F38A5.2	56.0476	23.2714	0.415208	down-regulated
F38B7.5	54.0339	13.2593	0.245389	down-regulated
F38E11.5	55.4883	16.3712	0.295039	down-regulated
F38E9.3	92.4059	20.4302	0.221092	down-regulated
F38H4.9	21.7031	9.20034	0.423919	down-regulated
F39B2.1	11.5228	3.92367	0.340515	down-regulated
F39B2.10	42.8468	10.8239	0.252619	down-regulated
F39B2.8	49.4472	23.2714	0.470632	down-regulated
F39C12.1	55.1526	22.8655	0.414587	down-regulated
F39D8.7	21.8149	7.03555	0.322511	down-regulated
F39F10.4	28.5272	8.65914	0.30354	down-regulated
F39H11.2	18.2351	8.25325	0.452603	down-regulated
F40F11.1	15.1027	6.90025	0.45689	down-regulated
F40F4.3	12.4177	2.43538	0.196121	down-regulated
F40F8.11	14.767	6.90025	0.467274	down-regulated
F40F9.7	10.9634	2.97658	0.271501	down-regulated
F40H3.6	12.3059	3.11188	0.252878	down-regulated
F41E6.13	25.7304	10.6886	0.415408	down-regulated
F41E6.4	37.0295	13.6652	0.369036	down-regulated
F41G3.6	13.6483	1.62359	0.118959	down-regulated
F41G4.5	14.3196	3.38248	0.236214	down-regulated
F41H10.3	15.4383	4.19427	0.27168	down-regulated
F42A10.4	15.1027	6.08846	0.403138	down-regulated
F42A6.7	36.2464	6.22376	0.171707	down-regulated
F42G8.6	10.7397	3.24718	0.302354	down-regulated
F42G9.1	12.0821	4.60017	0.380742	down-regulated
F43E2.8	35.9107	9.06504	0.252433	down-regulated
F43G6.9	30.9884	15.1535	0.489006	down-regulated
F43G9.12	25.1711	10.0121	0.397763	down-regulated
F44B9.3	52.5796	20.1596	0.38341	down-regulated
F44B9.8	13.2008	5.00607	0.379223	down-regulated
F44C4.4	24.0524	4.60017	0.191256	down-regulated
F44E2.2	30.2053	5.14137	0.170214	down-regulated
F44E7.4	41.5043	11.771	0.28361	down-regulated
F44G4.4	15.9976	7.30615	0.456702	down-regulated
F45C12.2	19.2419	5.00607	0.260165	down-regulated
F45D11.9	34.792	11.3651	0.326659	down-regulated
F45E12.2	20.6962	7.17085	0.346481	down-regulated
F45F2.10	28.0797	13.3946	0.47702	down-regulated
F46B6.4	25.283	10.8239	0.428112	down-regulated
F46B6.6	18.7944	8.52384	0.453531	down-regulated
F46B6.7	17.452	6.62966	0.37988	down-regulated
F46C3.1	41.7281	5.68256	0.136181	down-regulated
F46C3.7	35.9107	15.83	0.440815	down-regulated
F46C5.9	11.0753	1.89419	0.171028	down-regulated
F46E10.10	22.1506	1.89419	0.0855142	down-regulated
F46F11.2	16.1095	0.676496	0.0419936	down-regulated
F46F11.9	30.2053	12.1769	0.403138	down-regulated
F46F3.4	11.0753	5.14137	0.46422	down-regulated
F47B7.6	281.469	118.387	0.420604	down-regulated
F47F6.5	25.5067	9.87683	0.387225	down-regulated
F48A11.1	34.4564	10.6886	0.310207	down-regulated
F48A11.5	18.0113	6.62966	0.368083	down-regulated
F48E3.6	20.6962	7.30615	0.353019	down-regulated
F48E8.5	22.7099	7.57675	0.333632	down-regulated
F48E8.6	56.607	25.9774	0.458909	down-regulated
F48F5.4	24.6117	4.19427	0.170418	down-regulated
F48G7.4	61.8649	29.7658	0.481142	down-regulated
F49B2.3	15.662	5.14137	0.32827	down-regulated
F49C12.8	35.9107	2.97658	0.0828883	down-regulated
F49C5.4	31.5478	7.84735	0.248745	down-regulated
F49D11.10	20.4725	9.33564	0.456009	down-regulated
F49E11.1	18.3469	5.00607	0.272856	down-regulated
F49E11.2	12.7533	0.947094	0.0742623	down-regulated
F49E7.1	34.6802	13.8005	0.397937	down-regulated
F49E8.1	11.8584	4.19427	0.353697	down-regulated
F49E8.3	81.1068	6.08846	0.0750672	down-regulated
F52B5.3	64.9973	22.0538	0.339302	down-regulated
F52C12.1	10.0684	4.19427	0.416576	down-regulated
F52C9.8	33.6733	12.0416	0.357601	down-regulated
F52D2.12	18.5707	4.05897	0.218569	down-regulated
F52E1.13	20.3606	8.92974	0.438579	down-regulated
F52E10.1	62.3124	23.6773	0.379978	down-regulated
F52E4.8	13.5365	6.49436	0.479768	down-regulated
F53A2.5	13.2008	2.70598	0.204986	down-regulated
F53A3.1	19.13	4.60017	0.240469	down-regulated
F53A3.2	10.0684	2.30008	0.228445	down-regulated
F53A3.3	13.7602	5.54726	0.403138	down-regulated
F53B7.3	14.9908	7.03555	0.469325	down-regulated
F53F10.5	14.0958	6.76496	0.479927	down-regulated
F53F4.11	35.7989	3.65308	0.102044	down-regulated
F53F4.12	13.8721	5.14137	0.370627	down-regulated
F53F4.14	12.0821	2.02949	0.167974	down-regulated
F53G12.1	29.0866	8.25325	0.283747	down-regulated
F53G12.5	10.8515	3.78837	0.34911	down-regulated
F53G2.6	57.3901	9.74154	0.169743	down-regulated
F53H1.1	15.1027	6.35906	0.421056	down-regulated
F54B3.3	13.4246	3.51778	0.26204	down-regulated
F54C8.3	32.3309	7.03555	0.217611	down-regulated
F54C8.4	48.1047	10.5533	0.219382	down-regulated
F54C8.5	12.5296	6.08846	0.485926	down-regulated
F54C9.5	13.9839	1.08239	0.0774026	down-regulated
F54C9.6	16.8926	4.73547	0.280328	down-regulated
F54C9.8	38.26	8.38854	0.219251	down-regulated
F54C9.9	10.5159	2.84128	0.270189	down-regulated
F54D10.3	63.3193	31.3894	0.495732	down-regulated
F54D5.14	55.8239	16.9124	0.30296	down-regulated
F54D5.2	11.5228	5.14137	0.446192	down-regulated
F54D8.6	17.0045	5.81786	0.342137	down-regulated
F54E12.2	47.9929	21.5126	0.448245	down-regulated
F54E4.1	16.8926	6.49436	0.38445	down-regulated
F54E7.8	10.0684	4.87077	0.483766	down-regulated
F54H12.1	23.1574	10.9592	0.47325	down-regulated
F54H5.4	52.0202	5.41196	0.104036	down-regulated
F55A12.5	12.5296	3.51778	0.280757	down-regulated
F55A12.8	54.2577	9.33564	0.172061	down-regulated
F55A3.3	49.6709	8.25325	0.166158	down-regulated
F55A3.7	15.662	2.97658	0.190051	down-regulated
F55A8.2	18.1232	3.38248	0.186638	down-regulated
F55B12.3	15.4383	5.81786	0.376847	down-regulated
F55B12.4	12.194	4.73547	0.388344	down-regulated
F55C12.5	12.9771	4.46487	0.344058	down-regulated
F55C5.8	12.3059	5.68256	0.461777	down-regulated
F55D10.3	210.878	69.4084	0.329141	down-regulated
F55F10.1	99.5656	34.9072	0.350595	down-regulated
F55F8.2	22.4862	4.19427	0.186527	down-regulated
F55F8.5	18.5707	4.46487	0.240426	down-regulated
F55G1.4	75.6251	7.30615	0.0966101	down-regulated
F55H2.1	65.4448	32.3365	0.494103	down-regulated
F55H2.7	18.7944	5.95316	0.316752	down-regulated
F56A3.3	57.3901	6.49436	0.113162	down-regulated
F56A3.4	96.7688	31.5247	0.325773	down-regulated
F56A6.1	19.4656	1.75889	0.0903586	down-regulated
F56A8.6	14.767	2.57068	0.174083	down-regulated
F56B3.4	15.5501	6.90025	0.443742	down-regulated
F56C9.1	37.8126	10.418	0.275518	down-regulated
F56C9.3	14.8789	6.90025	0.463761	down-regulated
F56C9.6	30.5409	3.92367	0.128473	down-regulated
F56D1.4	14.6552	4.32957	0.29543	down-regulated
F56D12.5	16.2214	2.57068	0.158475	down-regulated
F56D12.6	23.8286	10.8239	0.454241	down-regulated
F56D2.1	22.7099	8.11795	0.357463	down-regulated
F56D2.6	58.6207	9.20034	0.156947	down-regulated
F56F3.1	41.2806	9.47094	0.229428	down-regulated
F56H1.4	13.7602	3.11188	0.226151	down-regulated
F57B1.2	50.6778	8.11795	0.160187	down-regulated
F57B10.4	40.1619	15.4241	0.384048	down-regulated
F57B9.5	30.0934	7.84735	0.260766	down-regulated
F57B9.6	35.0158	11.0945	0.316844	down-regulated
F57B9.7	10.0684	4.19427	0.416576	down-regulated
F57C7.1	12.9771	4.60017	0.354484	down-regulated
F57C9.1	23.7168	10.9592	0.462088	down-regulated
F57C9.5	62.3124	12.9887	0.208445	down-regulated
F57C9.7	44.6367	15.6947	0.351609	down-regulated
F58A4.1	13.4246	1.21769	0.0907062	down-regulated
F58A4.10	10.1803	3.78837	0.372128	down-regulated
F58A4.3	127.869	21.3773	0.167181	down-regulated
F58A4.7	95.2026	33.9601	0.356714	down-regulated
F58B3.5	15.1027	4.05897	0.268759	down-regulated
F58B3.6	27.6323	3.92367	0.141996	down-regulated
F58D5.1	24.9473	4.05897	0.162702	down-regulated
F58E10.1	28.6391	9.20034	0.321251	down-regulated
F58E10.3	54.0339	13.124	0.242885	down-regulated
F58G1.1	190.853	44.784	0.234652	down-regulated
F58G11.1	77.0795	11.771	0.152713	down-regulated
F58G11.2	92.9652	38.9661	0.419148	down-regulated
F58G11.3	40.945	8.92974	0.218091	down-regulated
F58H7.6	632.857	263.427	0.416251	down-regulated
F59A2.1	33.7852	8.11795	0.240281	down-regulated
F59A2.3	18.6825	5.00607	0.267954	down-regulated
F59A6.5	114.668	51.2784	0.447189	down-regulated
F59B2.6	13.6483	3.11188	0.228005	down-regulated
F59B8.2	18.6825	2.43538	0.130356	down-regulated
F59E10.2	16.1095	0.947094	0.058791	down-regulated
F59E12.1	14.5433	1.75889	0.120942	down-regulated
F59E12.4	11.299	3.11188	0.275411	down-regulated
F59E12.9	20.2487	9.74154	0.481093	down-regulated
F59G1.5	32.7783	13.6652	0.416897	down-regulated
F59G1.8	11.6346	3.38248	0.290725	down-regulated
F59H6.2	79.0931	37.6132	0.475555	down-regulated
H02I12.1	52.6915	21.1067	0.400571	down-regulated
H02I12.5	58.7325	12.8534	0.218847	down-regulated
H04D03.3	34.6802	8.11795	0.23408	down-regulated
H04D03.4	25.0592	11.5004	0.45893	down-regulated
H04J21.3	20.025	6.76496	0.337826	down-regulated
H05C05.2	10.2922	3.51778	0.341791	down-regulated
H06H21.3	30.8765	12.1769	0.394375	down-regulated
H06I04.3	23.8286	6.76496	0.2839	down-regulated
H06I04.4	16.557	5.00607	0.302354	down-regulated
H06O01.1	12.5296	2.02949	0.161975	down-regulated
H12I13.4	32.7783	11.5004	0.350854	down-regulated
H14E04.2	17.1163	5.41196	0.316187	down-regulated
H15N14.1	24.9473	4.87077	0.195242	down-regulated
H15N14.2	13.8721	5.41196	0.390134	down-regulated
H19N07.1	14.8789	3.24718	0.21824	down-regulated
H20J04.8	12.3059	3.11188	0.252878	down-regulated
H21P03.2	14.3196	5.00607	0.349597	down-regulated
H24K24.4	21.9268	9.87683	0.450446	down-regulated
H24K24.5	93.6364	34.366	0.367015	down-regulated
H27M09.3	53.5864	8.92974	0.166642	down-regulated
H28G03.2	11.299	5.41196	0.478976	down-regulated
H28O16.2	13.7602	4.87077	0.353975	down-regulated
H31G24.4	21.4793	2.16479	0.100785	down-regulated
H34C03.2	34.6802	10.418	0.300403	down-regulated
H37A05.1	24.9473	12.3122	0.493528	down-regulated
H37A05.4	42.9587	10.1474	0.236214	down-regulated
H39E23.1	24.7236	11.3651	0.459687	down-regulated
K01C8.10	13.8721	4.87077	0.351121	down-regulated
K01C8.5	49.4472	5.00607	0.101241	down-regulated
K01C8.9	17.7876	2.43538	0.136915	down-regulated
K01G5.1	19.4656	9.06504	0.465694	down-regulated
K01G5.4	11.5228	5.00607	0.43445	down-regulated
K01G5.5	46.7623	3.92367	0.0839068	down-regulated
K01G5.7	140.287	20.4302	0.145631	down-regulated
K01G5.8	22.598	4.46487	0.197578	down-regulated
K02B2.1	18.1232	5.95316	0.328483	down-regulated
K02F2.3	18.9063	3.24718	0.171751	down-regulated
K02F2.4	34.792	15.4241	0.443323	down-regulated
K02F2.6	31.5478	10.418	0.33023	down-regulated
K02F3.1	18.6825	5.68256	0.304164	down-regulated
K02F3.12	10.404	1.08239	0.104036	down-regulated
K02F6.7	89.8328	11.2298	0.125008	down-regulated
K03B4.3	22.0387	8.11795	0.36835	down-regulated
K03D10.1	31.2121	5.14137	0.164723	down-regulated
K03D3.8	424.552	175.754	0.413974	down-regulated
K03H6.5	20.1369	3.51778	0.174693	down-regulated
K04C2.2	10.9634	5.14137	0.468957	down-regulated
K04C2.4	26.4017	4.32957	0.163989	down-regulated
K04D7.2	15.5501	7.44145	0.478546	down-regulated
K04D7.5	16.7807	4.46487	0.266071	down-regulated
K04G2.3	12.0821	4.73547	0.39194	down-regulated
K04G7.4	22.7099	9.06504	0.399167	down-regulated
K05C4.1	74.2827	2.02949	0.0273211	down-regulated
K05C4.2	58.8444	20.2949	0.34489	down-regulated
K05C4.5	35.7989	12.3122	0.343928	down-regulated
K05C4.6	33.8971	5.68256	0.167642	down-regulated
K05C4.7	23.1574	10.8239	0.467407	down-regulated
K05F6.9	58.6207	20.5655	0.350823	down-regulated
K06A5.1	10.2922	4.60017	0.446958	down-regulated
K06A5.6	11.0753	0.270598	0.0244326	down-regulated
K07A1.11	15.2145	4.87077	0.320139	down-regulated
K07A1.12	15.5501	1.62359	0.10441	down-regulated
K07A1.2	14.9908	3.51778	0.234663	down-regulated
K07A12.2	123.059	7.71205	0.0626697	down-regulated
K07B1.6	10.5159	2.02949	0.192992	down-regulated
K07C10.6	17.6757	3.38248	0.191363	down-regulated
K07C11.9	11.1871	5.14137	0.459578	down-regulated
K07C5.3	38.26	18.6713	0.48801	down-regulated
K07C5.4	23.9405	4.87077	0.203453	down-regulated
K07D4.3	83.3443	3.78837	0.0454545	down-regulated
K07F5.13	21.4793	9.20034	0.428335	down-regulated
K07F5.14	15.662	3.38248	0.215967	down-regulated
K07H8.10	30.0934	13.5299	0.449597	down-regulated
K07H8.3	13.2008	1.75889	0.133241	down-regulated
K08B4.1	26.4017	9.06504	0.343351	down-regulated
K08B5.8	16.2214	7.84735	0.483766	down-regulated
K08D10.1	18.9063	9.06504	0.479472	down-regulated
K08D12.1	25.6186	2.57068	0.100345	down-regulated
K08D12.4	18.0113	0.676496	0.0375595	down-regulated
K08E3.4	13.089	5.68256	0.434149	down-regulated
K08E3.6	36.8057	16.2359	0.441124	down-regulated
K08E4.1	32.1071	13.2593	0.412971	down-regulated
K08F4.1	28.8628	12.5828	0.435952	down-regulated
K08H10.1	15.662	5.27667	0.336909	down-regulated
K08H10.7	32.6665	12.0416	0.368623	down-regulated
K08H2.3	47.5454	11.771	0.247574	down-regulated
K09A9.5	25.1711	3.11188	0.123629	down-regulated
K09E3.6	15.5501	4.60017	0.295828	down-regulated
K09H11.3	165.234	32.6071	0.197339	down-regulated
K10B2.1	16.3332	4.73547	0.289928	down-regulated
K10B2.5	38.7075	11.3651	0.293615	down-regulated
K10B3.9	29.6459	6.35906	0.2145	down-regulated
K10C3.5	19.0182	9.33564	0.49088	down-regulated
K10D2.1	17.2282	8.25325	0.479054	down-regulated
K11D2.2	38.5957	7.57675	0.196311	down-regulated
K11D9.1	336.957	99.5801	0.295528	down-regulated
K11H12.2	11.4109	1.21769	0.106713	down-regulated
K12C11.2	19.8013	5.41196	0.273314	down-regulated
K12D12.2	65.7804	13.3946	0.203626	down-regulated
K12D12.5	32.8902	15.0182	0.456616	down-regulated
K12H4.3	13.9839	3.24718	0.232208	down-regulated
K12H4.8	25.6186	5.14137	0.200689	down-regulated
M01D1.10	43.6299	13.124	0.300803	down-regulated
M01D7.5	28.0797	2.02949	0.0722758	down-regulated
M01E11.2	13.8721	3.24718	0.23408	down-regulated
M01E11.4	13.6483	3.24718	0.237918	down-regulated
M01E11.5	11.1871	2.43538	0.217695	down-regulated
M01E11.6	189.287	61.6964	0.325942	down-regulated
M01E5.4	32.4427	4.19427	0.129282	down-regulated
M01F1.8	20.8081	8.79444	0.422645	down-regulated
M03C11.7	28.4154	7.30615	0.25712	down-regulated
M03C11.8	16.3332	4.32957	0.265077	down-regulated
M03D4.1	67.3466	10.5533	0.156702	down-regulated
M03F8.2	10.1803	0.811795	0.0797417	down-regulated
M03F8.3	21.3675	5.14137	0.240617	down-regulated
M04B2.1	145.545	72.5203	0.498268	down-regulated
M04B2.4	13.4246	2.70598	0.201569	down-regulated
M04D5.1	23.1574	6.90025	0.297972	down-regulated
M04F3.1	24.2761	4.32957	0.178347	down-regulated
M106.1	34.3445	12.5828	0.36637	down-regulated
M106.4	45.4198	12.1769	0.268097	down-regulated
M117.2	42.623	5.95316	0.13967	down-regulated
M162.11	19.3538	5.54726	0.286624	down-regulated
M176.2	27.6323	4.87077	0.176271	down-regulated
M28.5	12.6415	3.11188	0.246164	down-regulated
M4.1	48.8878	6.62966	0.13561	down-regulated
M57.2	20.4725	3.92367	0.191656	down-regulated
M7.2	29.4222	8.25325	0.280511	down-regulated
M88.5	14.4314	4.73547	0.328136	down-regulated
PAR2.1	11.5228	5.27667	0.457934	down-regulated
PAR2.3	14.9908	4.87077	0.324918	down-regulated
PAR2.4	17.3401	8.11795	0.468161	down-regulated
R01B10.5	20.4725	5.95316	0.290788	down-regulated
R01H10.1	20.92	7.57675	0.362178	down-regulated
R01H2.6	12.7533	5.00607	0.39253	down-regulated
R02C2.1	113.997	38.5602	0.338257	down-regulated
R02D3.4	19.3538	8.25325	0.426441	down-regulated
R02D5.1	32.6665	4.05897	0.124255	down-regulated
R03D7.2	12.7533	4.32957	0.339485	down-regulated
R03D7.4	44.8605	21.5126	0.479544	down-regulated
R03H10.6	20.5844	3.92367	0.190614	down-regulated
R04A9.7	27.0729	11.6357	0.429792	down-regulated
R04E5.8	102.474	31.7953	0.310276	down-regulated
R04F11.3	11.0753	3.92367	0.354273	down-regulated
R05D11.4	17.3401	4.05897	0.23408	down-regulated
R05D11.8	13.089	5.95316	0.454823	down-regulated
R05D3.11	72.3809	11.771	0.162626	down-regulated
R05D3.2	35.3514	14.477	0.409517	down-regulated
R05D3.7	56.4951	17.9948	0.318519	down-regulated
R05H10.2	21.7031	3.11188	0.143384	down-regulated
R06A10.2	158.074	45.0546	0.285021	down-regulated
R06A4.2	30.0934	13.9358	0.463085	down-regulated
R06A4.4	35.5751	16.9124	0.475399	down-regulated
R06A4.7	19.8013	6.76496	0.341643	down-regulated
R06A4.9	34.0089	11.0945	0.326224	down-regulated
R06C1.3	10.9634	1.48829	0.135751	down-regulated
R06C7.1	36.9176	4.60017	0.124606	down-regulated
R06C7.7	21.5912	6.22376	0.288254	down-regulated
R06C7.8	119.143	6.22376	0.0522377	down-regulated
R06F6.1	18.1232	6.22376	0.343414	down-regulated
R07B7.2	43.6299	4.32957	0.0992341	down-regulated
R07B7.3	10.9634	4.46487	0.407252	down-regulated
R07C3.6	11.299	1.89419	0.167642	down-regulated
R07E5.3	33.4496	13.5299	0.404487	down-regulated
R07G3.3	46.8742	18.8066	0.401214	down-regulated
R07H5.2	33.7852	9.60624	0.284333	down-regulated
R08B4.3	27.0729	7.17085	0.264872	down-regulated
R08C7.10	23.9405	3.92367	0.163893	down-regulated
R09B3.3	25.8423	5.54726	0.214658	down-regulated
R09E10.7	17.3401	7.57675	0.43695	down-regulated
R09G11.2	44.0774	18.1301	0.411324	down-regulated
R102.5	13.5365	3.24718	0.239884	down-regulated
R107.6	341.432	61.5611	0.180303	down-regulated
R10E4.3	16.557	3.65308	0.220637	down-regulated
R10E4.4	20.025	2.57068	0.128374	down-regulated
R10E8.6	51.9084	21.1067	0.406614	down-regulated
R119.4	16.1095	7.71205	0.478727	down-regulated
R119.5	26.6254	10.6886	0.401445	down-regulated
R119.7	25.5067	7.57675	0.297049	down-regulated
R11A8.4	30.8765	11.771	0.381229	down-regulated
R11A8.5	14.3196	2.30008	0.160625	down-regulated
R11A8.7	54.817	25.7068	0.468957	down-regulated
R11E3.3	23.8286	6.22376	0.261188	down-regulated
R11E3.7	22.3743	10.0121	0.447484	down-regulated
R11E3.8	11.1871	3.38248	0.302354	down-regulated
R12B2.5	17.5638	7.84735	0.44679	down-regulated
R12E2.1	13.5365	3.38248	0.249879	down-regulated
R12E2.10	115.675	37.8837	0.327501	down-regulated
R12E2.2	12.3059	3.92367	0.318846	down-regulated
R13A5.12	72.269	11.771	0.162878	down-regulated
R13D11.7	723.809	184.954	0.255529	down-regulated
R13H4.2	10.5159	0.541196	0.0514645	down-regulated
R144.10	20.5844	6.90025	0.335218	down-regulated
R144.7	39.7144	11.0945	0.279358	down-regulated
R148.3	29.6459	6.90025	0.232755	down-regulated
R151.2	17.5638	4.19427	0.238802	down-regulated
R151.3	10.5159	0.135299	0.0128661	down-regulated
R155.1	10.2922	3.38248	0.328645	down-regulated
R166.4	21.3675	4.32957	0.202625	down-regulated
R186.1	14.0958	1.08239	0.0767883	down-regulated
R31.2	24.2761	11.3651	0.468161	down-regulated
R74.1	11.7465	5.27667	0.449211	down-regulated
R74.8	24.7236	10.8239	0.437797	down-regulated
T01C3.7	74.6183	6.22376	0.083408	down-regulated
T01C3.9	17.1163	8.11795	0.474281	down-regulated
T01D1.8	44.7486	16.1006	0.359801	down-regulated
T01D3.1	18.5707	5.41196	0.291425	down-regulated
T01E8.4	21.5912	7.44145	0.344652	down-regulated
T01E8.5	302.612	30.5776	0.101045	down-regulated
T01E8.6	20.1369	5.27667	0.26204	down-regulated
T01G1.3	31.6596	7.98265	0.25214	down-regulated
T01G9.4	15.9976	4.05897	0.253724	down-regulated
T02C1.1	27.5204	12.9887	0.471967	down-regulated
T02E1.3	31.7715	15.5594	0.489728	down-regulated
T02G5.7	12.3059	3.38248	0.274867	down-regulated
T02G5.9	10.2922	4.32957	0.420666	down-regulated
T02H6.2	22.8218	4.46487	0.195641	down-regulated
T03F1.1	18.7944	5.41196	0.287956	down-regulated
T03F1.3	10.7397	4.46487	0.415737	down-regulated
T03F1.9	106.614	16.2359	0.152287	down-regulated
T04C10.4	48.8878	22.595	0.462179	down-regulated
T04C12.5	13.089	1.89419	0.144716	down-regulated
T05A1.4	41.3925	12.8534	0.310526	down-regulated
T05A6.2	29.6459	10.6886	0.360543	down-regulated
T05B9.1	26.961	4.73547	0.175641	down-regulated
T05C12.6	20.3606	5.27667	0.25916	down-regulated
T05C12.7	21.4793	7.03555	0.32755	down-regulated
T05C3.5	31.5478	8.92974	0.283055	down-regulated
T05C3.6	17.8994	3.38248	0.188971	down-regulated
T05D4.1	26.7373	7.17085	0.268197	down-regulated
T05E12.10	92.4059	38.5602	0.417292	down-regulated
T05E7.3	12.5296	5.81786	0.464329	down-regulated
T05G5.3	90.8396	6.62966	0.072982	down-regulated
T05G5.4	47.7691	16.2359	0.339883	down-regulated
T05H10.5	49.6709	15.0182	0.302354	down-regulated
T05H4.14	35.9107	7.30615	0.203453	down-regulated
T05H4.6	22.1506	6.22376	0.280975	down-regulated
T06A10.1	46.3148	8.11795	0.175278	down-regulated
T06D4.1	15.7739	1.21769	0.0771967	down-regulated
T06D8.6	13.6483	3.92367	0.287484	down-regulated
T06D8.8	47.5454	8.92974	0.187815	down-regulated
T06E4.1	57.2782	16.3712	0.285819	down-regulated
T06E4.3	77.4151	34.2307	0.442171	down-regulated
T06E6.1	26.0661	4.05897	0.155719	down-regulated
T06E6.2	10.404	2.43538	0.23408	down-regulated
T06E8.1	11.1871	3.51778	0.314448	down-regulated
T07A9.1	15.4383	7.71205	0.499541	down-regulated
T07A9.11	11.9702	2.16479	0.180847	down-regulated
T07A9.5	14.8789	5.81786	0.391014	down-regulated
T07A9.9	31.5478	7.17085	0.227301	down-regulated
T07C12.12	16.4451	7.71205	0.468957	down-regulated
T07C4.1	19.6894	6.49436	0.329841	down-regulated
T07C4.10	127.31	26.9245	0.211488	down-regulated
T07D4.3	27.7441	5.81786	0.209697	down-regulated
T07D4.4	28.0797	11.6357	0.414381	down-regulated
T07F8.3	25.9542	11.0945	0.427466	down-regulated
T07G12.11	14.767	6.90025	0.467274	down-regulated
T07G12.6	18.0113	5.81786	0.323012	down-regulated
T08A11.2	25.7304	11.2298	0.436441	down-regulated
T08B2.5	25.7304	12.8534	0.499541	down-regulated
T08B2.8	12.9771	2.43538	0.187668	down-regulated
T08B2.9	23.0455	4.05897	0.176128	down-regulated
T08D2.7	63.0955	6.62966	0.105073	down-regulated
T08E11.10	79.9881	29.4952	0.368745	down-regulated
T08G11.1	23.6049	11.771	0.498669	down-regulated
T09A12.4	21.5912	5.95316	0.275722	down-regulated
T09A5.10	124.065	23.9479	0.193027	down-regulated
T09B4.1	10.6278	3.51778	0.330998	down-regulated
T09E8.2	17.6757	8.11795	0.459272	down-regulated
T09F3.3	63.543	12.0416	0.189503	down-regulated
T10B10.3	18.2351	4.46487	0.244851	down-regulated
T10B5.3	11.7465	5.00607	0.426175	down-regulated
T10B5.6	68.1297	14.6123	0.214478	down-regulated
T10F2.1	26.0661	6.49436	0.24915	down-regulated
T10F2.2	10.2922	2.57068	0.249771	down-regulated
T10F2.4	13.9839	2.02949	0.14513	down-regulated
T10H9.3	19.13	7.44145	0.388993	down-regulated
T11F8.3	63.6549	14.8829	0.233806	down-regulated
T11G6.8	11.7465	4.60017	0.39162	down-regulated
T12A2.2	13.3127	5.14137	0.3862	down-regulated
T12B5.10	69.4722	29.2246	0.420666	down-regulated
T12D8.1	71.5978	27.8716	0.389281	down-regulated
T12D8.5	43.1824	10.9592	0.253789	down-regulated
T12D8.6	10.9634	3.11188	0.283842	down-regulated
T12D8.7	16.8926	4.60017	0.272319	down-regulated
T12E12.2	107.061	33.4189	0.312148	down-regulated
T12E12.3	250.928	88.0797	0.351016	down-regulated
T12F5.3	304.514	49.9254	0.163951	down-regulated
T13B5.6	33.8971	12.5828	0.371207	down-regulated
T13C2.6	19.0182	8.52384	0.448195	down-regulated
T13H2.4	49.1116	23.4067	0.476603	down-regulated
T13H2.5	21.9268	6.35906	0.290013	down-regulated
T13H5.4	10.5159	4.19427	0.39885	down-regulated
T14G10.5	30.429	5.14137	0.168962	down-regulated
T14G10.8	14.9908	5.14137	0.342969	down-regulated
T15H9.6	11.299	3.78837	0.335283	down-regulated
T16A1.8	89.3853	27.7363	0.310301	down-regulated
T16A1.9	33.4496	6.62966	0.198199	down-regulated
T16H12.13	29.6459	8.79444	0.296649	down-regulated
T18H9.6	27.5204	12.9887	0.471967	down-regulated
T19A6.2	22.598	7.84735	0.347258	down-regulated
T19B4.2	24.8355	12.0416	0.484856	down-regulated
T19E10.1	34.0089	13.6652	0.401812	down-regulated
T19E7.2	31.1003	13.124	0.42199	down-regulated
T19H12.2	100.908	5.41196	0.0536326	down-regulated
T20B12.3	20.3606	8.25325	0.405354	down-regulated
T20B12.8	29.7578	14.7476	0.495588	down-regulated
T20D3.11	81.8899	21.1067	0.257744	down-regulated
T20G5.1	36.4701	6.90025	0.189203	down-regulated
T21B10.1	13.089	3.11188	0.237748	down-regulated
T21B10.2	10.8515	0.811795	0.0748092	down-regulated
T21B10.3	22.598	7.71205	0.341271	down-regulated
T21B10.5	16.1095	7.57675	0.470328	down-regulated
T21C9.2	25.3948	12.4475	0.49016	down-regulated
T21E12.4	139.727	33.6895	0.241108	down-regulated
T21E3.1	127.533	33.013	0.258857	down-regulated
T21F2.3	43.518	19.2125	0.441483	down-regulated
T21G5.3	85.5817	30.8482	0.360453	down-regulated
T21H3.11	16.6689	5.81786	0.349026	down-regulated
T22D1.4	18.7944	6.49436	0.345547	down-regulated
T22D1.9	61.7531	7.44145	0.120503	down-regulated
T22F3.2	21.8149	6.62966	0.303904	down-regulated
T22F3.4	31.2121	12.7181	0.407473	down-regulated
T22H9.1	15.7739	6.62966	0.420293	down-regulated
T23B12.2	18.9063	3.38248	0.178908	down-regulated
T23G11.3	34.0089	12.1769	0.358051	down-regulated
T23G4.3	24.4999	2.97658	0.121494	down-regulated
T23G7.1	22.598	8.52384	0.377194	down-regulated
T23H2.1	38.9313	8.79444	0.225897	down-regulated
T23H2.3	16.3332	5.54726	0.33963	down-regulated
T24A6.16	14.9908	6.08846	0.406147	down-regulated
T24B1.1	12.3059	5.95316	0.483766	down-regulated
T24B8.7	46.3148	17.183	0.371004	down-regulated
T24C4.6	22.7099	5.41196	0.238308	down-regulated
T24F1.1	23.0455	7.98265	0.346386	down-regulated
T24F1.2	29.7578	13.8005	0.463761	down-regulated
T24H10.1	12.9771	6.08846	0.46917	down-regulated
T24H7.1	27.856	4.19427	0.15057	down-regulated
T25G12.11	24.9473	7.44145	0.298286	down-regulated
T25G12.8	34.3445	12.9887	0.378189	down-regulated
T25G3.3	14.8789	2.70598	0.181867	down-regulated
T26A5.5	59.5156	14.2064	0.2387	down-regulated
T26G10.1	14.4314	3.11188	0.215632	down-regulated
T27E9.7	10.7397	2.57068	0.239363	down-regulated
T27F2.1	16.557	3.11188	0.18795	down-regulated
T27F6.2	30.5409	13.3946	0.438579	down-regulated
T27F6.6	12.7533	5.00607	0.39253	down-regulated
T28A8.4	19.3538	7.30615	0.377505	down-regulated
T28D9.10	13.3127	3.78837	0.284568	down-regulated
T28D9.2	18.3469	3.65308	0.199111	down-regulated
T28F12.3	11.7465	4.87077	0.414657	down-regulated
T28F3.3	12.3059	5.68256	0.461777	down-regulated
VF11C1L.1	14.767	3.65308	0.24738	down-regulated
VF13D12L.1	99.0063	2.57068	0.0259649	down-regulated
VH15N14R.1	149.125	66.8378	0.4482	down-regulated
VW02B12L.3	39.4906	17.3183	0.438542	down-regulated
W01B11.3	32.1071	11.6357	0.362403	down-regulated
W01G7.4	13.4246	6.49436	0.483766	down-regulated
W01G7.5	19.3538	7.17085	0.370515	down-regulated
W02A11.1	57.6138	26.3833	0.457934	down-regulated
W02A2.7	16.1095	4.73547	0.293955	down-regulated
W02B12.2	38.4838	6.49436	0.168756	down-regulated
W02B12.3	30.6528	4.19427	0.136832	down-regulated
W02D3.10	27.6323	7.98265	0.288889	down-regulated
W02D3.11	13.2008	5.54726	0.420221	down-regulated
W02D3.2	16.4451	7.84735	0.477184	down-regulated
W02D3.8	10.5159	4.87077	0.46318	down-regulated
W02G9.3	13.5365	5.68256	0.419797	down-regulated
W03C9.7	16.4451	2.70598	0.164546	down-regulated
W03F9.10	12.9771	5.95316	0.458744	down-regulated
W03G1.6	28.751	4.32957	0.150589	down-regulated
W03G9.2	37.1413	5.41196	0.145713	down-regulated
W03G9.4	29.4222	3.38248	0.114963	down-regulated
W03H9.1	43.518	12.4475	0.286031	down-regulated
W04A8.3	13.4246	1.89419	0.141098	down-regulated
W04A8.7	26.2898	10.0121	0.380837	down-regulated
W04D2.4	11.0753	2.02949	0.183245	down-regulated
W04D2.6	11.299	3.92367	0.347258	down-regulated
W05B10.1	20.92	7.71205	0.368645	down-regulated
W05F2.6	10.7397	3.78837	0.352746	down-regulated
W05F2.7	22.3743	9.20034	0.411201	down-regulated
W06A7.3	18.4588	8.52384	0.461777	down-regulated
W06B11.2	46.6504	13.124	0.281327	down-regulated
W06B4.1	15.8858	2.70598	0.17034	down-regulated
W06B4.3	20.92	8.38854	0.400983	down-regulated
W06H8.1	12.6415	2.30008	0.181947	down-regulated
W07B3.2	29.1985	13.3946	0.458744	down-regulated
W07E11.1	10.8515	1.08239	0.0997456	down-regulated
W07E6.1	22.9337	5.81786	0.253682	down-regulated
W07E6.2	36.582	5.41196	0.147941	down-regulated
W07E6.4	31.6596	7.98265	0.25214	down-regulated
W08D2.7	22.1506	10.2827	0.46422	down-regulated
W08E12.7	18.6825	3.78837	0.202776	down-regulated
W08F4.6	35.687	16.9124	0.473909	down-regulated
W08F4.7	21.4793	9.87683	0.45983	down-regulated
W08F4.8	32.7783	2.97658	0.0908093	down-regulated
W09B6.1	38.0363	16.3712	0.43041	down-regulated
W09C5.1	18.9063	6.90025	0.364972	down-regulated
W09D10.2	85.6936	36.5308	0.426295	down-regulated
W10C6.1	58.7325	16.2359	0.276438	down-regulated
W10D9.4	13.7602	2.84128	0.206486	down-regulated
Y102A11A.3	13.089	5.95316	0.454823	down-regulated
Y102A5C.1	20.4725	4.73547	0.231309	down-regulated
Y102A5C.18	12.9771	5.27667	0.406614	down-regulated
Y102A5D.22	24.8355	10.0121	0.403138	down-regulated
Y104H12D.3	18.4588	7.44145	0.403138	down-regulated
Y105C5A.1	16.3332	5.95316	0.364481	down-regulated
Y105E8A.14	26.2898	1.62359	0.0617574	down-regulated
Y105E8A.16	11.7465	2.30008	0.19581	down-regulated
Y105E8A.19	24.7236	6.62966	0.268151	down-regulated
Y105E8A.24	12.8652	5.81786	0.452216	down-regulated
Y105E8A.7	302.389	100.663	0.332891	down-regulated
Y105E8A.9	17.5638	3.92367	0.223395	down-regulated
Y105E8B.3	25.7304	3.38248	0.131458	down-regulated
Y105E8B.4	40.8331	8.25325	0.202121	down-regulated
Y106G6H.14	11.0753	2.16479	0.195461	down-regulated
Y108F1.3	20.1369	6.90025	0.342668	down-regulated
Y110A2AL.4	41.2806	16.9124	0.409694	down-regulated
Y110A7A.1	83.0086	13.124	0.158104	down-regulated
Y110A7A.14	11.5228	1.62359	0.140903	down-regulated
Y110A7A.16	11.1871	4.46487	0.399107	down-regulated
Y110A7A.17	25.1711	10.6886	0.424639	down-regulated
Y110A7A.18	134.917	42.4839	0.314889	down-regulated
Y110A7A.19	19.9131	7.30615	0.366901	down-regulated
Y110A7A.8	20.025	8.92974	0.44593	down-regulated
Y111B2A.1	46.4267	15.0182	0.323482	down-regulated
Y111B2A.11	19.13	6.90025	0.360703	down-regulated
Y111B2A.17	10.5159	4.73547	0.450314	down-regulated
Y111B2A.22	22.9337	10.1474	0.442469	down-regulated
Y111B2A.3	247.012	22.595	0.091473	down-regulated
Y113G7A.3	14.767	4.05897	0.274867	down-regulated
Y113G7A.9	17.5638	8.11795	0.462197	down-regulated
Y113G7B.18	24.0524	2.84128	0.118129	down-regulated
Y116A8A.9	15.3264	5.41196	0.353114	down-regulated
Y116A8B.1	49.3353	10.2827	0.208425	down-regulated
Y116A8C.13	10.9634	2.84128	0.25916	down-regulated
Y116A8C.16	12.6415	6.08846	0.481626	down-regulated
Y116A8C.34	13.7602	3.11188	0.226151	down-regulated
Y116A8C.35	29.0866	13.2593	0.455857	down-regulated
Y116A8C.36	33.0021	15.0182	0.455068	down-regulated
Y119C1A.1	14.767	6.90025	0.467274	down-regulated
Y119C1B.8	19.6894	9.60624	0.487889	down-regulated
Y119D3B.12	10.0684	4.73547	0.470328	down-regulated
Y119D3B.7	12.7533	4.87077	0.381921	down-regulated
Y13C8A.1	40.7212	18.9419	0.46516	down-regulated
Y13C8A.2	21.4793	4.46487	0.207868	down-regulated
Y14H12B.2	92.1821	8.11795	0.0880642	down-regulated
Y15E3A.3	27.7441	10.6886	0.385257	down-regulated
Y17G7A.1	172.058	24.2185	0.140758	down-regulated
Y17G7B.12	10.9634	2.16479	0.197456	down-regulated
Y17G7B.18	10.9634	5.00607	0.456616	down-regulated
Y17G7B.2	15.2145	7.30615	0.480209	down-regulated
Y17G7B.20	55.1526	14.0711	0.25513	down-regulated
Y17G7B.21	38.5957	2.16479	0.0560888	down-regulated
Y18D10A.17	104.04	4.60017	0.0442152	down-regulated
Y18D10A.19	27.856	11.3651	0.407996	down-regulated
Y18D10A.20	13.089	2.30008	0.175727	down-regulated
Y18H1A.3	14.3196	5.68256	0.396839	down-regulated
Y19D2B.2	24.0524	7.30615	0.30376	down-regulated
Y20C6A.2	53.0271	18.6713	0.352108	down-regulated
Y20F4.5	15.5501	7.44145	0.478546	down-regulated
Y22D7AL.5	87.7072	16.5065	0.1882	down-regulated
Y23H5A.3	16.4451	3.38248	0.205683	down-regulated
Y23H5B.5	13.3127	5.81786	0.437016	down-regulated
Y24D9A.1	26.5135	5.81786	0.21943	down-regulated
Y24D9A.4	13.7602	2.70598	0.196653	down-regulated
Y24F12A.2	16.6689	1.62359	0.0974026	down-regulated
Y25C1A.5	26.1779	2.30008	0.0878635	down-regulated
Y2H9A.1	47.2098	16.9124	0.358239	down-regulated
Y32B12B.2	25.6186	3.65308	0.142595	down-regulated
Y32F6A.1	11.9702	4.05897	0.339088	down-regulated
Y32H12A.2	17.3401	4.46487	0.257488	down-regulated
Y32H12A.8	13.3127	5.41196	0.406526	down-regulated
Y34D9A.1	10.404	2.43538	0.23408	down-regulated
Y34D9A.4	97.3282	32.7424	0.336412	down-regulated
Y37A1B.1	53.9221	18.8066	0.348773	down-regulated
Y37A1C.1	106.614	47.2194	0.442902	down-regulated
Y37D8A.11	25.6186	4.60017	0.179564	down-regulated
Y37D8A.9	41.5043	10.0121	0.241231	down-regulated
Y37E11AL.3	12.5296	2.43538	0.19437	down-regulated
Y37E11B.4	35.3514	13.9358	0.394208	down-regulated
Y37E3.1	11.1871	4.19427	0.374919	down-regulated
Y37E3.13	12.4177	2.30008	0.185226	down-regulated
Y37E3.15	29.0866	5.27667	0.181412	down-regulated
Y37H2A.1	15.7739	5.54726	0.351674	down-regulated
Y38A8.3	43.8536	20.2949	0.462787	down-regulated
Y38C1AA.2	14.0958	5.27667	0.374343	down-regulated
Y38C9A.1	34.792	13.8005	0.396657	down-regulated
Y38E10A.28	13.6483	4.32957	0.317224	down-regulated
Y38F1A.10	16.7807	7.17085	0.427327	down-regulated
Y38H8A.5	11.299	2.02949	0.179616	down-regulated
Y39A1A.12	12.6415	4.87077	0.3853	down-regulated
Y39A1A.13	20.8081	7.98265	0.383632	down-regulated
Y39A1A.14	10.2922	1.62359	0.15775	down-regulated
Y39A1A.23	13.7602	6.08846	0.442469	down-regulated
Y39A1A.6	17.2282	3.92367	0.227747	down-regulated
Y39A1B.3	19.6894	4.19427	0.213022	down-regulated
Y39A3CL.2	36.0226	15.4241	0.428178	down-regulated
Y39B6A.14	13.2008	3.24718	0.245983	down-regulated
Y39B6A.33	23.6049	6.90025	0.292323	down-regulated
Y39B6A.35	13.089	5.68256	0.434149	down-regulated
Y39C12A.9	14.9908	5.41196	0.36102	down-regulated
Y39E4B.2	51.1253	5.27667	0.103211	down-regulated
Y39G10AR.11	53.0271	5.27667	0.0995089	down-regulated
Y39G10AR.12	41.7281	6.76496	0.16212	down-regulated
Y39G10AR.13	141.853	47.2194	0.332875	down-regulated
Y39G10AR.14	36.8057	17.4536	0.474208	down-regulated
Y39G10AR.21	30.2053	11.771	0.389701	down-regulated
Y39G10AR.7	103.257	17.0477	0.165099	down-regulated
Y39G10AR.8	18.9063	3.24718	0.171751	down-regulated
Y39G8C.1	52.0202	14.7476	0.283497	down-regulated
Y39H10A.7	17.8994	3.51778	0.19653	down-regulated
Y40B10A.8	36.0226	7.57675	0.210333	down-regulated
Y41C4A.9	10.6278	5.27667	0.496497	down-regulated
Y41D4A.3	80.995	20.1596	0.248899	down-regulated
Y41D4B.27	20.2487	4.05897	0.200456	down-regulated
Y41D4B.4	18.0113	6.49436	0.360571	down-regulated
Y41E3.10	45.1961	20.7008	0.458021	down-regulated
Y41E3.11	40.05	13.5299	0.337826	down-regulated
Y41E3.4	12.9771	3.78837	0.291928	down-regulated
Y41E3.9	18.1232	6.62966	0.365811	down-regulated
Y42H9B.2	33.3377	16.2359	0.487013	down-regulated
Y43F11A.5	57.0545	4.73547	0.0829991	down-regulated
Y43F4B.4	12.9771	2.57068	0.198094	down-regulated
Y43F4B.6	162.326	42.8898	0.264221	down-regulated
Y43F8C.12	14.9908	6.35906	0.424198	down-regulated
Y44A6B.3	13.3127	3.24718	0.243916	down-regulated
Y45F10A.2	47.0979	11.771	0.249927	down-regulated
Y45F10D.3	17.6757	2.97658	0.1684	down-regulated
Y45F10D.7	29.9816	13.9358	0.464813	down-regulated
Y45G12B.3	14.9908	6.76496	0.451274	down-regulated
Y45G5AM.2	142.748	31.2541	0.218946	down-regulated
Y45G5AM.8	41.1687	9.60624	0.233338	down-regulated
Y46E12BL.2	40.8331	14.7476	0.361168	down-regulated
Y46G5A.4	518.189	192.531	0.371545	down-regulated
Y46G5A.5	72.9402	21.5126	0.294934	down-regulated
Y46G5A.7	11.8584	1.89419	0.159734	down-regulated
Y46H3C.5	15.7739	1.62359	0.102929	down-regulated
Y47A7.1	31.4359	12.9887	0.413181	down-regulated
Y47D3A.15	26.1779	1.75889	0.0671897	down-regulated
Y47D3A.26	16.4451	4.46487	0.271501	down-regulated
Y47D3A.29	33.4496	11.6357	0.347859	down-regulated
Y47G6A.10	15.5501	2.84128	0.182717	down-regulated
Y47G6A.18	10.5159	3.38248	0.321653	down-regulated
Y47G6A.23	26.0661	12.3122	0.472347	down-regulated
Y47G6A.28	40.3856	13.2593	0.328318	down-regulated
Y48A6B.11	63.8786	23.542	0.368543	down-regulated
Y48A6B.3	21.1437	6.49436	0.307153	down-regulated
Y48A6C.3	12.9771	0.811795	0.062556	down-regulated
Y48B6A.1	31.5478	4.19427	0.13295	down-regulated
Y48B6A.10	10.6278	3.92367	0.36919	down-regulated
Y48B6A.11	25.9542	4.87077	0.187668	down-regulated
Y48B6A.2	25.0592	7.98265	0.318551	down-regulated
Y48C3A.1	13.6483	6.22376	0.456009	down-regulated
Y48E1A.1	65.7804	12.0416	0.183058	down-regulated
Y48E1B.12	21.7031	3.24718	0.149618	down-regulated
Y48G10A.2	20.5844	3.78837	0.184041	down-regulated
Y48G10A.4	11.5228	5.27667	0.457934	down-regulated
Y48G1BL.1	57.2782	13.2593	0.23149	down-regulated
Y48G1BM.1	81.8899	15.5594	0.190004	down-regulated
Y48G1BM.4	113.55	35.0425	0.308609	down-regulated
Y48G1C.1	192.419	32.0659	0.166646	down-regulated
Y48G1C.8	37.4769	10.5533	0.281595	down-regulated
Y48G8AL.10	11.9702	3.38248	0.282574	down-regulated
Y48G8AL.5	10.1803	1.21769	0.119613	down-regulated
Y48G8AL.6	33.3377	14.8829	0.446429	down-regulated
Y48G9A.3	55.2645	8.52384	0.154237	down-regulated
Y48G9A.4	41.3925	10.9592	0.264764	down-regulated
Y49E10.11	17.3401	7.71205	0.444753	down-regulated
Y49E10.14	24.388	3.11188	0.127599	down-regulated
Y49E10.19	35.2395	8.25325	0.234204	down-regulated
Y4C6B.1	28.5272	7.84735	0.275083	down-regulated
Y50D4A.1	19.9131	8.92974	0.448435	down-regulated
Y50D4A.6	18.7944	9.20034	0.489525	down-regulated
Y50D4C.1	10.8515	2.84128	0.261832	down-regulated
Y50D4C.5	10.1803	1.75889	0.172774	down-regulated
Y51A2D.7	29.8697	12.3122	0.412198	down-regulated
Y51H1A.2	12.6415	5.41196	0.428112	down-regulated
Y51H1A.3	15.1027	5.54726	0.367304	down-regulated
Y51H1A.4	17.6757	3.65308	0.206672	down-regulated
Y51H1A.6	11.1871	2.70598	0.241883	down-regulated
Y51H4A.12	177.764	6.76496	0.0380559	down-regulated
Y51H7C.11	25.283	10.6886	0.42276	down-regulated
Y51H7C.15	10.6278	4.87077	0.458305	down-regulated
Y51H7C.6	20.025	8.52384	0.42566	down-regulated
Y53C12A.4	10.9634	1.48829	0.135751	down-regulated
Y53C12B.3	27.0729	10.1474	0.374819	down-regulated
Y53F4B.10	78.5338	30.8482	0.392802	down-regulated
Y53F4B.22	22.3743	5.00607	0.223742	down-regulated
Y53F4B.3	10.0684	4.73547	0.470328	down-regulated
Y53G8AR.8	11.1871	3.38248	0.302354	down-regulated
Y54E10A.9	45.5317	9.33564	0.205036	down-regulated
Y54E2A.11	31.6596	6.08846	0.19231	down-regulated
Y54E2A.2	16.8926	7.98265	0.472553	down-regulated
Y54E2A.3	50.2303	8.65914	0.172389	down-regulated
Y54E5A.4	16.1095	5.81786	0.361145	down-regulated
Y54E5A.5	10.9634	0.811795	0.0740458	down-regulated
Y54E5A.6	26.4017	5.54726	0.21011	down-regulated
Y54F10AM.4	13.2008	1.89419	0.14349	down-regulated
Y54F10BM.2	22.9337	2.43538	0.106193	down-regulated
Y54G11A.8	10.1803	2.30008	0.225935	down-regulated
Y54G2A.2	10.2922	0.947094	0.0920207	down-regulated
Y55B1BR.3	74.3945	24.895	0.334635	down-regulated
Y55B1BR.4	13.089	2.57068	0.196401	down-regulated
Y55F3AM.4	14.4314	7.17085	0.496892	down-regulated
Y55F3BR.1	16.3332	7.57675	0.463885	down-regulated
Y56A3A.1	12.0821	4.73547	0.39194	down-regulated
Y56A3A.10	15.5501	5.27667	0.339332	down-regulated
Y56A3A.14	23.9405	4.32957	0.180847	down-regulated
Y56A3A.15	52.0202	20.8361	0.400538	down-regulated
Y56A3A.16	12.8652	5.81786	0.452216	down-regulated
Y56A3A.31	10.6278	3.24718	0.305537	down-regulated
Y56A3A.32	11.1871	1.75889	0.157224	down-regulated
Y57A10A.13	10.404	3.11188	0.299103	down-regulated
Y57A10A.18	44.0774	13.8005	0.313097	down-regulated
Y57A10A.27	18.2351	1.62359	0.0890367	down-regulated
Y57A10A.31	44.5249	15.6947	0.352493	down-regulated
Y57A10A.5	16.3332	7.98265	0.488736	down-regulated
Y57G11C.10	29.5341	6.49436	0.219894	down-regulated
Y57G11C.11	26.7373	2.70598	0.101206	down-regulated
Y57G11C.1145	38.7075	6.62966	0.171276	down-regulated
Y57G11C.34	12.8652	3.65308	0.28395	down-regulated
Y57G11C.51	457.554	122.987	0.268792	down-regulated
Y57G11C.9	21.2556	5.14137	0.241883	down-regulated
Y59A8B.1	22.598	7.44145	0.329296	down-regulated
Y59A8B.6	20.1369	5.27667	0.26204	down-regulated
Y59C2A.3	10.404	3.24718	0.312107	down-regulated
Y60A3A.12	90.7278	11.6357	0.128249	down-regulated
Y61A9LA.8	18.0113	6.35906	0.353059	down-regulated
Y62F5A.9	12.6415	0.541196	0.0428112	down-regulated
Y63D3A.2	181.12	38.6955	0.213646	down-regulated
Y63D3A.4	10.7397	3.78837	0.352746	down-regulated
Y63D3A.5	37.5888	6.62966	0.176373	down-regulated
Y65B4BL.2	25.7304	2.02949	0.0788749	down-regulated
Y65B4BL.5	11.7465	3.38248	0.287956	down-regulated
Y65B4BR.4	63.4311	20.8361	0.328483	down-regulated
Y65B4BR.5	18.9063	8.11795	0.429378	down-regulated
Y66D12A.10	12.9771	3.51778	0.271076	down-regulated
Y66D12A.15	30.3172	15.0182	0.495369	down-regulated
Y66D12A.17	23.6049	3.51778	0.149027	down-regulated
Y66D12A.19	16.6689	2.43538	0.146104	down-regulated
Y66H1B.2	35.3514	7.57675	0.214327	down-regulated
Y67D8C.5	182.127	26.7892	0.147091	down-regulated
Y67H2A.6	12.4177	4.19427	0.337765	down-regulated
Y6B3A.1	37.2532	10.2827	0.276023	down-regulated
Y6D1A.1	42.0637	12.4475	0.295921	down-regulated
Y6D1A.2	90.6159	35.719	0.39418	down-regulated
Y71A12B.12	26.1779	10.418	0.39797	down-regulated
Y71A12B.15	47.7691	23.1361	0.484333	down-regulated
Y71A12B.3	26.0661	12.3122	0.472347	down-regulated
Y71A12B.9	23.493	8.52384	0.362825	down-regulated
Y71D11A.1	416.162	77.6617	0.186614	down-regulated
Y71F9AL.17	18.1232	6.62966	0.365811	down-regulated
Y71F9AL.9	36.4701	14.3417	0.393246	down-regulated
Y71F9B.13	64.2142	9.74154	0.151704	down-regulated
Y71F9B.7	76.0726	20.1596	0.265004	down-regulated
Y71G12B.10	10.5159	4.46487	0.424582	down-regulated
Y71G12B.8	36.582	13.8005	0.377249	down-regulated
Y71H2AM.19	16.3332	5.27667	0.323063	down-regulated
Y71H2AM.23	27.5204	8.65914	0.314645	down-regulated
Y73B3A.1	87.931	12.0416	0.136944	down-regulated
Y73B3A.9	37.3651	11.6357	0.311406	down-regulated
Y73B6BL.14	20.4725	3.65308	0.178438	down-regulated
Y73B6BL.16	398.934	130.834	0.32796	down-regulated
Y73B6BL.2	25.0592	12.3122	0.491325	down-regulated
Y73B6BL.23	22.8218	6.62966	0.290497	down-regulated
Y73B6BL.38	64.5498	24.2185	0.375191	down-regulated
Y73B6BL.5	51.9084	25.7068	0.495235	down-regulated
Y73B6BL.6	25.6186	12.1769	0.475316	down-regulated
Y73C8B.4	16.2214	2.43538	0.150134	down-regulated
Y73F8A.25	12.8652	5.00607	0.389116	down-regulated
Y73F8A.32	21.0318	8.79444	0.418149	down-regulated
Y73F8A.34	10.0684	3.78837	0.376263	down-regulated
Y74C10AR.1	15.8858	5.14137	0.323646	down-regulated
Y74C9A.3	14.2077	6.35906	0.447579	down-regulated
Y75B7AL.4	59.2919	15.9653	0.269266	down-regulated
Y75B8A.22	36.4701	2.84128	0.0779071	down-regulated
Y75B8A.30	10.0684	3.51778	0.349387	down-regulated
Y76A2A.2	15.4383	3.78837	0.245389	down-regulated
Y76A2B.1	35.4633	8.52384	0.240357	down-regulated
Y76B12C.7	27.2966	6.62966	0.242874	down-regulated
Y79H2A.11	41.1687	8.11795	0.197187	down-regulated
Y79H2A.3	31.324	10.9592	0.349867	down-regulated
Y7A5A.1	101.467	34.7719	0.34269	down-regulated
Y80D3A.2	18.2351	6.35906	0.348727	down-regulated
Y81B9A.1	148.006	42.078	0.284299	down-regulated
Y81G3A.3	90.7278	44.9193	0.4951	down-regulated
Y82E9BR.2	13.6483	5.27667	0.386616	down-regulated
Y87G2A.1	10.6278	5.14137	0.483766	down-regulated
Y87G2A.5	44.3011	14.8829	0.335949	down-regulated
Y92C3B.2	16.4451	7.03555	0.42782	down-regulated
Y92H12A.4	12.5296	5.81786	0.464329	down-regulated
Y92H12BR.2	16.8926	6.90025	0.408478	down-regulated
Y92H12BR.3	21.0318	1.21769	0.0578975	down-regulated
Y94H6A.5	30.7647	12.7181	0.4134	down-regulated
Y97E10AL.2	18.3469	8.92974	0.486716	down-regulated
Y97E10AR.4	15.4383	2.16479	0.140222	down-regulated
Y9D1A.1	15.4383	3.65308	0.236625	down-regulated
Y9D1A.2	15.3264	6.49436	0.423737	down-regulated
ZC123.1	157.627	55.202	0.350207	down-regulated
ZC15.1	41.5043	6.90025	0.166254	down-regulated
ZC155.3	149.013	23.1361	0.155263	down-regulated
ZC262.3	11.8584	5.68256	0.479202	down-regulated
ZC302.1	17.3401	4.32957	0.249686	down-regulated
ZC308.1	56.9426	16.7771	0.294632	down-regulated
ZC376.5	20.1369	8.65914	0.430014	down-regulated
ZC395.10	29.5341	8.38854	0.284029	down-regulated
ZC404.3	14.0958	6.76496	0.479927	down-regulated
ZC404.8	20.025	5.81786	0.29053	down-regulated
ZC434.5	15.4383	4.46487	0.289208	down-regulated
ZC477.3	19.2419	9.06504	0.471109	down-regulated
ZC504.3	34.5683	7.71205	0.223096	down-regulated
ZC513.4	14.6552	5.27667	0.360055	down-regulated
ZC518.2	27.9679	11.771	0.420877	down-regulated
ZK1010.2	18.9063	3.11188	0.164595	down-regulated
ZK1055.1	160.088	58.8551	0.367642	down-regulated
ZK1067.2	195.999	72.1144	0.367933	down-regulated
ZK1067.3	67.7941	11.3651	0.167642	down-regulated
ZK1098.1	23.2693	1.62359	0.069774	down-regulated
ZK1127.11	17.1163	5.14137	0.300378	down-regulated
ZK1127.5	17.452	7.98265	0.457407	down-regulated
ZK1127.7	88.9378	41.2662	0.46399	down-regulated
ZK1127.9	15.1027	4.87077	0.322511	down-regulated
ZK1151.1	40.3856	9.47094	0.234513	down-regulated
ZK1248.14	43.4061	6.35906	0.146501	down-regulated
ZK1307.9	19.5775	7.17085	0.36628	down-regulated
ZK177.4	13.4246	4.87077	0.362825	down-regulated
ZK177.6	31.324	10.8239	0.345547	down-regulated
ZK20.3	25.5067	4.19427	0.164438	down-regulated
ZK20.5	38.0363	3.78837	0.0995989	down-regulated
ZK218.8	57.3901	8.25325	0.14381	down-regulated
ZK250.2	124.289	36.2602	0.29174	down-regulated
ZK250.3	40.3856	11.0945	0.274715	down-regulated
ZK328.1	45.0842	5.81786	0.129044	down-regulated
ZK328.2	31.6596	7.03555	0.222225	down-regulated
ZK328.5	91.0634	19.6184	0.215436	down-regulated
ZK370.8	11.299	2.30008	0.203565	down-regulated
ZK381.1	60.7462	5.27667	0.0868641	down-regulated
ZK381.4	94.6433	10.1474	0.107218	down-regulated
ZK418.4	13.3127	5.68256	0.426852	down-regulated
ZK418.8	11.9702	3.78837	0.316483	down-regulated
ZK418.9	24.7236	4.87077	0.197009	down-regulated
ZK430.1	101.356	24.4891	0.241616	down-regulated
ZK484.4	14.0958	3.24718	0.230365	down-regulated
ZK507.6	31.4359	12.4475	0.395965	down-regulated
ZK512.2	13.6483	4.60017	0.33705	down-regulated
ZK520.4	23.6049	2.97658	0.1261	down-regulated
ZK546.1	30.429	6.22376	0.204533	down-regulated
ZK546.11	10.0684	3.65308	0.362825	down-regulated
ZK546.13	15.4383	2.02949	0.131458	down-regulated
ZK550.3	21.1437	9.20034	0.435134	down-regulated
ZK550.5	34.0089	9.33564	0.274505	down-regulated
ZK616.4	23.7168	8.79444	0.370811	down-regulated
ZK616.5	23.0455	8.79444	0.381612	down-regulated
ZK632.1	43.7418	7.30615	0.167029	down-regulated
ZK632.3	20.1369	4.05897	0.201569	down-regulated
ZK643.5	14.0958	5.41196	0.383941	down-regulated
ZK652.9	18.5707	5.54726	0.298711	down-regulated
ZK662.4	42.2874	13.9358	0.32955	down-regulated
ZK666.1	14.9908	6.62966	0.442249	down-regulated
ZK673.5	10.8515	3.92367	0.361578	down-regulated
ZK675.1	21.9268	4.60017	0.209797	down-regulated
ZK742.1	35.1276	14.8829	0.423681	down-regulated
ZK822.2	60.6343	16.9124	0.278924	down-regulated
ZK829.7	14.767	7.17085	0.485599	down-regulated
ZK84.3	68.3535	29.0893	0.425572	down-regulated
ZK856.1	15.3264	4.73547	0.308975	down-regulated
ZK856.12	33.5614	16.1006	0.479735	down-regulated
ZK856.5	11.1871	1.89419	0.169318	down-regulated
ZK856.9	17.2282	6.49436	0.376961	down-regulated
ZK863.3	15.3264	2.70598	0.176557	down-regulated
ZK863.7	11.0753	5.27667	0.476436	down-regulated
ZK930.1	94.3077	30.8482	0.327102	down-regulated
3R5.1	11.6346	11.0945	0.953578	unchanged
AC8.10	527.922	459.07	0.86958	unchanged
AC8.11	188.168	143.688	0.763614	unchanged
AC8.12	255.291	185.36	0.726073	unchanged
AC8.3	541.234	470.164	0.868689	unchanged
AC8.4	196.782	141.523	0.719186	unchanged
AC8.7	266.478	205.249	0.770228	unchanged
AH9.7	14.6552	8.38854	0.572395	unchanged
B0001.2	28.4154	14.8829	0.523763	unchanged
B0001.3	110.865	157.759	1.42299	unchanged
B0001.4	10.2922	15.4241	1.49862	unchanged
B0001.5	635.654	768.77	1.20942	unchanged
B0001.6	27.4085	31.5247	1.15018	unchanged
[truncated: 2,225 more rows]

## Sheet: ego-1(om84)
gene_name	N2_normalized	ego-1(om84)_normalized	ratio	regulate
[truncated: 3,926 more rows]

[truncated: 1 more sheets: mut-16(pk710)]
