# Supplementary material for: Germ granule compartments coordinate specialized small RNA production
Source: Nat Commun. 2024 Jul 10;15:5799. doi: 10.1038/s41467-024-50027-3 (PMC11236994; doi:10.1038/s41467-024-50027-3)
Supplement: Supplementary file 6 — Supplementary Data 3 [file 41467_2024_50027_MOESM6_ESM.xlsx]

## Sheet: Sheet1
Strain	Genotype	Source
N2		CGC
WM27	rde-1(ne219) V	CGC
YY916	znfx-1(gg544[3xflag::gfp::znfx-1]) II	Wan Lab
YY967	pgl-1(gg547[pgl-1::3xflag::tagrfp]) IV	Wan Lab
JJ2101	unc-119(ed3); zuIs242[nmy-2p::pgl-1::gfp::nmy-2_3′UTR + unc-119(+)]	CGC
NL1810	mut-16(pk710) I	CGC
NL2098	rrf-1(pk1417) I	CGC
MH1870	kuIS54 [sur-5::gfp]	CGC
DZ355	cgh-1[mCherry::cgh-1] III	Zhang Lab
SHG366	unc-119(ed3); ustIS24[mex-5p::gfp::his-58::tbb-2_3'UTR+ unc-119(+)] II	this study
SHG479	unc-119(ed3); ustlS54[ego-1p::3xflag::gfp::ego-1::ego-1_3'UTR+ unc-119(+)] II	this study
SHG517	c27b7.5(ust63) IV	this study
SHG762	c27b7.5(ust91) IV	this study
SHG898	egc-1(ust134) III	this study
SHG913	ifd-1(ust174) X	this study
SHG914	ifd-1(ust175) X	this study
SHG915	B0393.4(ust147) III	this study
SHG956	gsnl-1(ust176) V	this study
SHG959	gsnl-1(ust177) V	this study
SHG1050	egc-1(ust134);kuIS54[sur-5::gfp]	this study
SHG1051	egc-1(ust134) III; ustIS24[mex-5p::gfp::his-58::tbb-2_3'UTR+ unc-119(+)]	this study
SHG1191	elli-1(ust203);kuIS54[sur-5::gfp]	this study
SHG1189	ego-1(om84) I/hT2[bli-4(e937) let-?(q782) qIs48] (I;III)	this study
SHG1190	elli-1(ust203) IV; ustIS24[mex-5p::gfp::his-58::tbb-2_3'UTR+ unc-119(+)]	this study
SHG1192	elli-1(ust203) IV; zuIs242[nmy-2p::pgl-1::gfp::nmy-2_3′UTR+ unc-119(+)]	this study
SHG1193	elli-1(ust203) IV; ego-1(ust351[gfp::ego-1]) I	this study
SHG1208	elli-1(ust203) IV	this study
SHG1309	egc-1(ust134) III; ego-1(ust351[gfp::ego-1]) I	this study
SHG1311	egc-1(ust206) III	this study
SHG1312	egc-1(ust134) III; zuIs242[nmy-2p::pgl-1::gfp::nmy-2_3′UTR+ unc-119(+)]	this study
SHG1316	elli-1(ust204) IV	this study
SHG1411	elli-1(ust203) IV; egc-1(ust355[egc-1::gfp::3xflag]) III	this study
SHG1425	egc-1(ust203) III; elli-1(ust354[elli-1::3xflag::gfp]) IV	this study
SHG1531	drh-3(ne4253) I; egc-1(ust355[egc-1::gfp::3xflag]) III	this study
SHG1537	drh-3(ne4253) I; elli-1(ust354[elli-1::3xflag::gfp]) IV	this study
SHG1675	ego-1(ust351[gfp::ego-1]) I	this study
SHG1676	drh-3(ust352[drh-3::gfp::3xflag]) I	this study
SHG1677	elli-1(ust203) IV; drh-3(ust352[drh-3::gfp::3xflag]) I	this study
SHG1678	egc-1(ust134) III; drh-3(ust352[drh-3::gfp::3xflag]) I	this study
SHG1679	ekl-1(ust353[ekl-1::gfp::3xflag]) I	this study
SHG1680	elli-1(ust203) IV; ekl-1(ust353[ekl-1::gfp::3xflag]) I	this study
SHG1681	egc-1(ust134) III; ekl-1(ust353[ekl-1::gfp::3xflag]) I	this study
SHG1682	elli-1(ust354[elli-1::3xflag::gfp]) IV	this study
SHG1683	egc-1(ust355[egc-1::gfp::3xflag]) III	this study
SHG1685	egc-1(ust357[egc-1::mCherry]) III	this study
SHG1936	ego-1(ust356[mCherry::ego-1]) I	this study
SHG1941	ustIS268[mex-5p::tagrfp::elli-1::tbb-2_3'UTR] I	this study
SHG1942	ego-1(ust351[gfp::ego-1]) I; ustIS268[mex-5p::tagrfp::elli-1::tbb-2_3'UTR] I	this study
SHG1943	drh-3(ust352[drh-3::gfp::3xflag]) I; ustIS268[mex-5p::tagrfp::elli-1::tbb-2_3'UTR] I	this study
SHG1944	ekl-1(ust353[ekl-1::gfp::3xflag]) I; ustIS268[mex-5p::tagrfp::elli-1::tbb-2_3'UTR] I	this study
SHG1945	egc-1(ust355[egc-1::gfp::3xflag]) III; ustIS268[mex-5p::tagrfp::elli-1::tbb-2_3'UTR] I	this study
SHG1946	egc-1(ust355[egc-1::gfp::3xflag]) III; ego-1(ust356[mCherry::ego-1]) I	this study
SHG1947	egc-1(ust134) III;ego-1(ust351[gfp::ego-1]) I; ustlS268[mex-5p::tagrfp::elli-1::tbb-2_3'UTR] ] I	this study
SHG1948	ego-1(ust351[gfp::ego-1]) I; ustIS271[mex-5p::tagRFP::mut-16::tbb-2_3'UTR] I	this study
SHG1949	egc-1(ust134) III; ego-1(ust351[gfp::ego-1]) I; ustIS271[mex-5p::tagRFP::mut-16::tbb-2_3'UTR] I	this study
SHG1950	elli-1(ust203) IV; ego-1(ust351[gfp::ego-1]) I; ustIS271[mex-5p::tagRFP::mut-16::tbb-2_3'UTR] I	this study
SHG1954	ekl-1(ust353[ekl-1::gfp::3xflag]) I; ustIS271[mex-5p::tagRFP::mut-16::tbb-2_3'UTR] I	this study
SHG1955	egc-1(ust134) III; ekl-1(ust353[ekl-1::gfp::3xflag]) I; ustIS271[mex-5p::tagRFP::mut-16::tbb-2_3'UTR] I	this study
SHG1956	elli-1(ust203) IV; ekl-1(ust353[ekl-1::gfp::3xflag]) I; ustIS271[mex-5p::tagRFP::mut-16::tbb-2_3'UTR] I	this study
SHG1963	ego-1(ust351[gfp::ego-1]) I; pgl-1(gg547[pgl-1::3xflag::tagrfp]) IV	this study
SHG1964	ego-1(ust351[gfp::ego-1]) I; znfx-1(gg634[ha::tagrfp::znfx-1]) II	this study
SHG1965	ego-1(ust351[gfp::ego-1]) I; simr-1(ust365[simr-1::tagRFP]) I	this study
SHG1966	drh-3(ust352[drh-3::gfp::3xflag]) I; pgl-1(gg547[pgl-1::3xflag::tagrfp]) IV	this study
SHG1967	ekl-1(ust353[ekl-1::gfp::3xflag]) I; pgl-1(gg547[pgl-1::3xflag::tagrfp]) IV	this study
SHG1968	egc-1(ust355[egc-1::gfp::3xflag]) III; pgl-1(gg547[pgl-1::3xflag::tagrfp]) IV	this study
SHG1974	ustIS269[mex-5p::tagrfp::elli-1::elli-1_3'UTR] I	this study
SHG1987	ustlS272[mex-5p::elli-1::gfp::tbb-2_3'UTR] II	this study
SHG1998	mut-16(pk710) I; ego-1(ust351[gfp::ego-1]) I	this study
SHG1999	mut-16(pk710) I; drh-3(ust352[drh-3::gfp::3xflag]) I	this study
SHG2000	mut-16(pk710) I; ekl-1(ust353[ekl-1::gfp::3xflag]) I	this study
SHG2001	mut-16(pk710) I; egc-1(ust355[egc-1::gfp::3xflag]) III	this study
SHG2002	mut-16(pk710) I; elli-1(ust354[elli-1::3xflag::gfp]) IV	this study
SHG2004	egc-1(ust134) III; znfx-1(gg544[3xflag::gfp::znfx-1]) II	this study
SHG2005	elli-1(ust203) IV; znfx-1(gg544[3xflag::gfp::znfx-1]) II	this study
SHG2010	egc-1(ust134) III; mut-16(pk710) I; ego-1(ust351[gfp::ego-1]) I	this study
SHG2011	elli-1(ust203) IV; mut-16(pk710) I; ego-1(ust351[gfp::ego-1]) I	this study
SHG2013	egc-1(ust134) III; mut-16(pk710) I; drh-3(ust352[drh-3::gfp::3xflag]) I	this study
SHG2014	elli-1(ust203) IV; mut-16(pk710) I; drh-3(ust352[drh-3::gfp::3xflag]) I	this study
SHG2016	egc-1(ust134) III; mut-16(pk710) I; ekl-1(ust353[ekl-1::gfp::3xflag]) I	this study
SHG2017	elli-1(ust203) IV; mut-16(pk710) I; ekl-1(ust353[ekl-1::gfp::3xflag]) I	this study
SHG2029	elli-1(ust354[elli-1::3xflag::gfp]) IV; znfx-1(ust362[mCherry::znfx-1] II; pgl-1(ust363[pgl-1::bfp]) IV	this study
SHG2030	mut-16(ust366[mCherry::mut-16]) I	this study
SHG2031	egc-1(ust355[egc-1::gfp::3xflag]) III; mut-16(ust366[mCherry::mut-16]) I	this study
SHG2032	elli-1(ust354[elli-1::3xflag::gfp]) IV; mut-16(ust366[mCherry::mut-16]) I	this study
SHG2034	ego-1(ust351[gfp::ego-1]) I; mut-16(ust366[mCherry::mut-16]) I	this study
SHG2035	drh-3(ust352[drh-3::gfp::3xflag]) I; mut-16(ust366[mCherry::mut-16]) I	this study
SHG2036	ekl-1(ust353[ekl-1::gfp::3xflag]) I; mut-16(ust366[mCherry::mut-16]) I	this study
SHG2054	pgl-1(gg547[pgl-1::3xflag::tagrfp]) IV; ustIS106[wago-1p::3xflag::gfp::wago-1::wago-1_3'UTR + unc-119(+)] II	this study
SHG2099	mip-1(ust317) III; ego-1(ust351[gfp::ego-1]) I	this study
SHG2100	mip-1(ust317) III; pgl-1(gg547[pgl-1::3xflag::tagrfp]) IV	this study
SHG2440	simr-1(ust365[simr-1::tagRFP]) I	this study
SHG2554	ego-1(ust351[gfp::ego-1]) I; npp-9(ust373[npp-9::mCherry]) III	this study
SHG2559	pgl-1(gg547[pgl-1::3xflag::tagrfp]) IV; znfx-1(gg544[3xflag::gfp::znfx-1]) II	this study
SHG2560	ustIS106[wago-1p::3xflag::gfp::wago-1::wago-1_3'UTR + unc-119(+)] II; ego-1(ust356[mCherry::ego-1]) I	this study
SHG2562	egc-1(ust355[egc-1::gfp::3xflag]) III; ustIS144[lmn-1p::lmn-1::mCherry::lmn-1_3'UTR + unc-119(+)] III	this study
SHG2564	elli-1(ust354[elli-1::3xflag::gfp]) IV; ustIS144[lmn-1p::lmn-1::mCherry::lmn-1_3'UTR+ unc-119(+)] III	this study
SHG2565	ego-1(ust351[gfp::ego-1]) I; ustIS144[lmn-1p::lmn-1::mCherry::lmn-1_3'UTR+ unc-119(+)] III	this study
SHG2566	drh-3(ust352[drh-3::gfp::3xflag]) I; ustIS144[lmn-1p::lmn-1::mCherry::lmn-1_3'UTR + unc-119(+)] III	this study
SHG2567	ekl-1(ust353[ekl-1::gfp::3xflag]) I; ustIS144[lmn-1p::lmn-1::mCherry::lmn-1_3'UTR+ unc-119(+)] III	this study
SHG2568	ustIS268[mex-5p::tagrfp::elli-1::tbb-2_3'UTR] I; elli-1(ust203) IV	this study
SHG2569	ustlS272[mex-5p::elli-1::gfp::tbb-2_3'UTR] II; elli-1(ust203) IV	this study
SHG2570	ego-1(ust351[gfp::ego-1]) I; ltIs37[pie-1p::mCherry::his-58 + unc-119(+)] IV	this study
SHG2572	elli-1(ust203) IV; simr-1(ust365[simr-1::tagRFP]) I	this study
SHG2573	egc-1(ust134) III; simr-1(ust365[simr-1::tagRFP]) I	this study
SHG2575	elli-1(ust203) IV; mut-16(ust366[mCherry::mut-16]) I	this study
SHG2576	egc-1(ust134) III;mut-16(ust366[mCherry::mut-16]) I	this study
SHG2577	mip-1(ust317) III; egc-1(ust355[egc-1::gfp::3xflag]) III	this study
SHG2579	mip-1(ust317) III; elli-1(ust354[elli-1::3xflag::gfp]) IV	this study
SHG2581	pid-2/zsp-1(gg682) I; egc-1(ust355[egc-1::gfp::3xflag]) III	this study
SHG2583	pid-2/zsp-1(gg682) I; elli-1(ust354[elli-1::3xflag::gfp]) IV	this study
SHG2586	elli-1(ust354[elli-1::3xflag::gfp]) IV; pgl-1(gg547[pgl-1::3xflag::tagRFP])	this study
SHG2588	egc-1(ust355[egc-1::gfp::3xflag]) III; simr-1(ust365[simr-1::tagRFP]) I	this study
SHG2590	elli-1(ust354[elli-1::3xflag::gfp]) IV; simr-1(ust365[simr-1::tagRFP]) I	this study
SHG2611	egc-1(ust355[egc-1::gfp::3xflag]) III; znfx-1(gg634[ha::tagrfp::znfx-1]) II	this study
SHG2613	elli-1(ust354[elli-1::3xflag::gfp]) IV; znfx-1(gg634[ha::tagrfp::znfx-1]) II	this study
SHG2625	mip-1(ust317) III; mip-2(ust321) V; pgl-1(gg547[pgl-1::3xflag::tagrfp]) IV	this study
SHG2626	mip-1(ust317) III; mip-2(ust321) V; ego-1(ust351[gfp::ego-1]) I	this study
SHG2642	rrf-1(ust507) I	this study
SHG2673	rrf-1(ust364[rrf-1::tagRFP]) I	this study
SHG2674	mut-16(mut-16::gfp) I; rrf-1(ust364[rrf-1::tagRFP]) I	this study
SHG2796	mip-1(ust317) III; elli-1(ust354[elli-1::3xflag::gfp]) IV; pgl-1(gg547[pgl-1::3xflag::tagRFP]) IV	this study
SHG2797	pid-2/zsp-1(gg682) I;elli-1(ust354[elli-1::3xflag::gfp]) IV; znfx-1(gg634[ha::tagRFP::znfx-1]) II	this study
SHG2798	cgh-1[mCherry::cgh-1] III; elli-1(ust354[elli-1::3xflag::gfp]) IV	this study
SHG2983	egc-1(ust134) III;elli-1(ust203) IV	this study
SHG2984	egc-1(ust206) III;elli-1(ust203) IV	this study
