# Supplementary material for: Germ granule compartments coordinate specialized small RNA production
Source: Nat Commun. 2024 Jul 10;15:5799. doi: 10.1038/s41467-024-50027-3 (PMC11236994; doi:10.1038/s41467-024-50027-3)
Supplement: Supplementary file 7 — Supplementary Data 4 [file 41467_2024_50027_MOESM7_ESM.xlsx]

## Sheet: Sheet1
Primer	Sequence
eft-3 qPCR F	GTAAGGGATCTTTCAAGTACGC
eft-3 qPCR R	CATCGATGATGGTGATGTAGTAC
rde-11 qPCR F	CTTGGAATGATAAACCCTGCTC
rde-11 qPCR R	TTCCCATAGTACTGCTGTTTGG
sid-1 qPCR F	CAAGAAACGAGCGTAGAAGAG
sid-1 qPCR R	CATGAGAACTGGGAGAATTATTGC
klp-7 qPCR F	AACTGCTGTCAACAGACAAAACG
klp-7 qPCR R	TTTGTTGGCAGAAGCACCTTTAG
tebp-2 qPCR F	CGGATTTGTGGAAGACTGGGATA
tebp-2 qPCR R	TGAATCGGAGATGGTGGTTGAAT
cls-2 qPCR F	AAGTTTTGGATGCTGCTGTCAAC
cls-2 qPCR R	GAGCTTTCTCCTGCAAATACTCA
ama-1 qPCR F	ATCCGAACCTGCCGATTGATACG
ama-1 qPCR R	TCACCACGATTGACCAACTCC
hcp-1 qPCR F	AGGCCATCAAGAAGCAATCAAAC
hcp-1 qPCR R	GTGCTCATACTTCAGCGATTCAC
sas-7 qPCR F	CGTAAGGAACTGGAAGAGGTTCA
sas-7 qPCR R	GTTCTCCTAGCATCTCCTGTAGC
znfx-1 qPCR F	CCTGCAATATCAAGAAGTCAGGGA
znfx-1 qPCR R	TTTGGACTTCGTCTTCGTCGCA
csr-1 qPCR F	CGGGCTTTACAAAGCTTATAGGTTC
csr-1 qPCR R	TGTAGGAACAACAGGGAAAGAGT
