# Supplementary material for: Germ granule compartments coordinate specialized small RNA production
Source: Nat Commun. 2024 Jul 10;15:5799. doi: 10.1038/s41467-024-50027-3 (PMC11236994; doi:10.1038/s41467-024-50027-3)
Supplement: Supplementary file 9 — Source Data [file 41467_2024_50027_MOESM9_ESM.xlsx]

## Sheet: 1c
Figure 1c. Pearson’s correlation coefficient
	PGL-1 VS WAGO-1	PGL-1 VS ZNFX-1	PGL-1 VS EGO-1	WAGO-1 VS EGO-1
#1	0.86	0.17	0.08	0.13
#2	0.82	0.27	0.06	0.23
#3	0.85	0.17	0.14	0.27
#4	0.84	0.23	0.15	0.23
#5	0.91	0.17	0.1	0.31
#6	0.88	0.2	0.26	0.21
#7	0.86	0	0.28	0.1
#8	0.9	0.18	0.02	0.22
#9	0.9	0.13	0.17	0.04
#10	0.87	0.11	0.08	0.03
#11	0.9	0.19	0.17	0.15
#12	0.9	0.13	0.15	0.1
#13	0.89	0.13	0.01	0.14
#14	0.87	0.16	0.13	0.04
#15	0.9	0.07	0.09	0.04
#16	0.84	0.07	0.15	0.1
#17	0.86	0.04	0.13	0.16
#18	0.89	0.13	-0.01	0.21

## Sheet: 2b
Figure 2b. Ratio of offspring hatched.
Strain	Experiments	Hatched ratio(hatch/total)
N2	rep #1	0/235
	rep #2	0/327
	rep #3	0/256
rde-1(ne219)	rep #1	178/178
	rep #2	227/229
	rep #3	134/134
egc-1/c14b1.12(ust134)	rep #1	264/277
	rep #2	188/204
	rep #3	207/220
egc-1/c14b1.12(ust206)	rep #1	154/164
	rep #2	256/275
	rep #3	198/205
elli-1(ust203)	rep #1	246/262
	rep #2	158/165
	rep #3	227/242
elli-1(ust204)	rep #1	168/175
	rep #2	223/240
	rep #3	229/250
c27b7.5(ust63)	rep #1	0/127
	rep #2	0/129
	rep #3	0/178
c27b7.5(ust91)	rep #1	0/202
	rep #2	0/149
	rep #3	0/118
ifd-1(ust174)	rep #1	0/276
	rep #2	0/124
	rep #3	0/203
ifd-1(ust175)	rep #1	0/105
	rep #2	0/297
	rep #3	0/134
rrf-1(pk1417)	rep #1	0/312
	rep #2	0/197
	rep #3	0/208
rrf-1(ust507)	rep #1	0/278
	rep #2	0/289
	rep #3	0/317
gsnl-1(ust176)	rep #1	0/207
	rep #2	0/209
	rep #3	0/277
gsnl-1(ust177)	rep #1	0/158
	rep #2	0/278
	rep #3	0/268
b0393.4(ust145)	rep #1	0/178
	rep #2	0/213
	rep #3	0/327

## Sheet: 2c
Figure 2c. Ratio of offspring hatched.
Strain	Experiments	Hatched ratio(hatch/total)
N2	rep #1	4/214
	rep #2	8/127
	rep #3	8/199
rde-1(ne219)	rep #1	49/50
	rep #2	64/64
	rep #3	73/73
egc-1(ust134)	rep #1	64/68
	rep #2	89/95
	rep #3	81/87
egc-1(ust206)	rep #1	291/315
	rep #2	162/184
	rep #3	164/183
elli-1(ust203)	rep #1	80/84
elli-1(ust203)	rep #2	143/152
elli-1(ust203)	rep #3	93/99
elli-1(ust204)	rep #1	164/183
elli-1(ust204)	rep #2	215/239
elli-1(ust204)	rep #3	112/117

## Sheet: 2d
Figure 2d. GFP intensity.
	L4440	gfp RNAi	L4440	gfp RNAi	L4440	gfp RNAi
	GFP::H2B	GFP::H2B	egc-1(ust134);GFP::H2B	egc-1(ust134);GFP::H2B	elli-1(ust203);GFP::H2B	elli-1(ust203);GFP::H2B
#1	21.39	3.404	41.108	54.696	54.117	49.123
#2	21.54	4.729	31.902	38.764	55.229	57.08
#3	28.142	4.229	48.637	36.442	32.219	38.029
#4	21.373	4.063	57.079	35.089	39.43	32.303
#5	47.669	3.553	37.588	36.922	41.871	41.922
#6	24.226	5.332	47.502	53.858	50.149	41.323
#7	22.534	3.562	48.069	34.639	40.347	51.348
#8	24.613	5.072	34.603	54.006	55.006	41.873
#9	21.616	4.166	66.559	55.648	30.726	54.336
#10	28.201	6.36	49.983	52.116	42.23	34.397
#11	17.415	4.006	47.427	79.071	37.795	37.88
#12	22.712	5.204	47.67	58.121	53.786	42.761
#13	24.882	6.726	55.189	37.909	39.054	35.647
#14	20.196	5.023	38.719	53.834	35.433	44.914
#15	24.19	4.785	60.432	51.302	42.073	36.179

## Sheet: 2e
Figure 2e. Brood Size.
	N2	egc-1(ust134)	egc-1(ust206)	elli-1(ust203)
#1	301	176	149	143
#2	315	137	134	175
#3	281	153	170	132
#4	295	144	130	154
#5	280	143	163	159
#6	276	149	125	187
#7	315	130	132	191
#8	326	112	160	143
#9	301	165	175	179
#10	280	102	102	171

## Sheet: 2f
Figure 2f. Brood Size.
	N2	egc-1(ust134)	egc-1(ust206)	elli-1(ust203)
#1	231	13	0	27
#2	219	0	12	35
#3	184	5	7	13
#4	188	10	25	38
#5	230	19	20	0
#6	235	7	17	38
#7	172	7	6	33
#8	219	20	21	22
#9	229	21	0	41
#10	196	17	8	7
#11	189	0	0	33
#12	213	0	19	23
#13	227	26	27	17
#14	201	18	21	38

## Sheet: 3d
Figure 3d. Pearson’s correlation coefficient
	EGC-1::GFP VS mCherry::EGO-1	EGC-1::GFP VS tagRFP::ELLI-1	GFP::EGO-1 VS tagRFP::ELLI-1	DRH-3::GFP VS tagRFP::ELLI-1	EKL-1::GFP VS tagRFP::ELLI-1	EGC-1::GFP VS PGL-1::tagRFP	EKL-1::GFP VS PGL-1::tagRFP	DRH-3::GFP VS PGL-1::tagRFP
#1	0.64	0.73	0.85	0.76	0.73	0.16	0.06	0.1
#2	0.63	0.77	0.81	0.79	0.74	0.08	0.04	0.03
#3	0.78	0.74	0.84	0.76	0.77	0.18	0.2	0.11
#4	0.82	0.79	0.74	0.77	0.7	0.22	0.13	0.21
#5	0.61	0.77	0.78	0.84	0.73	0.12	0.08	0.1
#6	0.75	0.78	0.77	0.81	0.78	0.17	0.3	0.06
#7	0.73	0.83	0.81	0.81	0.79	0.06	0.2	0.04
#8	0.65	0.72	0.67	0.76	0.77	0.09	0.15	0.13
#9	0.75	0.77	0.82	0.79	0.85	0.19	0.12	0.08
#10	0.68	0.88	0.73	0.79	0.71	0.09	0.04	0.13
#11	0.77	0.69	0.86	0.68	0.81	0.19	0.22	0.26
#12	0.77	0.67	0.8	0.74	0.81	0.09	0.24	0.04
#13	0.66	0.72	0.81	0.77	0.73	0.18	0.12	0.16
#14	0.73	0.65	0.74	0.86	0.79	0.2	0.18	0.19
#15	0.67	0.72	0.82	0.72	0.8	0.16	0.17	0.16

## Sheet: 4b
Figure 4b. Pearson’s correlation coefficient
	PGL-1::tagRFP vs PGL-3::GFP	EGC-1::GFP VS tagRFP::ZNFX-1	EGC-1::GFP VS mCherry::MUT-16	EGC-1::GFP VS SIMR-1::tagRFP	ELLI-1::GFP VS tagRFP::ZNFX-1	ELLI-1::GFP VS mCherry::MUT-16	ELLI-1::GFP VS SIMR-1::tagRFP
#1	0.77	0.06	0.03	0.06	0.01	0	0.01
#2	0.84	0.07	-0.01	0.11	0.02	0	-0.01
#3	0.84	0.16	-0.01	-0.01	0.06	0.01	-0.01
#4	0.83	0.01	-0.01	0.01	0	0.13	-0.01
#5	0.7	0.12	-0.01	-0.01	0.08	0.07	-0.01
#6	0.78	0.03	-0.01	0.08	0.07	0.02	-0.01
#7	0.75	0.13	-0.01	0.2	0.09	0.11	0
#8	0.73	0.15	-0.01	-0.01	-0.01	-0.01	-0.01
#9	0.81	0.02	0.05	0.01	0.01	0.1	-0.01
#10	0.7	0.08	0.04	0	0.25	0	-0.01
#11	0.85	-0.01	0.02	0.16	-0.02	0.05	0.04
#12	0.72	0.03	0.1	0.01	0.05	0.02	0.02
#13	0.83	0	0.02	0.01	-0.04	0.14	-0.01
#14	0.81	-0.01	0.02	-0.01	-0.02	-0.02	0
#15	0.83	-0.02	-0.01	-0.01	0.09	-0.01	-0.01

## Sheet: 5b
Figure 5b. Western blot.

## Sheet: 5c
Figure 5c. Western blot.

[truncated: 13 more sheets: 5e and 5f, 5g, S1a, S1c, S4b, S4c, S5a, S5b, S8c, S9c, S12a, S15f, S16f]
